# Supplementary material for: Genomic insights into the serovar prevalence, antimicrobial resistance gene, and genetic diversity of Salmonella enterica in Mexico
Source: PLoS One. 2025 May 15;20(5):e0323872. doi: 10.1371/journal.pone.0323872 (PMC12080759; doi:10.1371/journal.pone.0323872)
Supplement: S1 Metadata — (XLSX) [file pone.0323872.s001.xlsx]

## Sheet: Hoja1
Run	BioProject	aroC	dnaN	hemD	hisD	purE	sucA	thrA	ST	CC	Collection_Date	geo_loc_name_country	geo_loc_name	isolation_source	Organism	Sample Name	SRA Study	strain	Serovar
SRR17464622	PRJNA480281	13	11	16	15	12	15	4	23	41	2018-02-14	Mexico	Sinaloa	water	Salmonella enterica	AB16	SRP153090	SENASICA_Sa_AB16	Oranienburg
SRR17464621	PRJNA480281	13	11	16	15	12	15	4	23	41	2018-02-26	Mexico	Sinaloa	water	Salmonella enterica	AB68	SRP153090	SENASICA_Sa_AB68	Oranienburg
SRR17464620	PRJNA480281	13	11	16	15	12	15	4	23	41	2018-02-23	Mexico	Sinaloa	water	Salmonella enterica	AB98	SRP153090	SENASICA_Sa_AB98	Oranienburg
SRR17464619	PRJNA480281	13	11	16	15	12	15	4	23	41	2018-02-21	Mexico	Sinaloa	water	Salmonella enterica	AC96	SRP153090	SENASICA_Sa_AC96	Oranienburg
SRR17464618	PRJNA480281	13	11	16	15	12	15	4	23	41	missing	Mexico	Sinaloa	water	Salmonella enterica	AD12	SRP153090	SENASICA_Sa_AD12	Oranienburg
SRR14570240	PRJNA480281	197	187	10	234	8	65	22	1541	236	2017-12-12	Mexico	Sonora	cilantro	Salmonella enterica	AG71	SRP153090	SENASICA_Sa_AG71	Corvallis
SRR12574598	PRJNA480281	104	100	54	78	104	9	48	292	45	2017-11-22	Mexico	Mexico	avian caeca	Salmonella enterica subsp. enterica serovar Albany	AJ89	SRP153090	SENASICA_Sa_ AJ89	Albany
SRR13148070	PRJNA480281	347	394	78	496	426	9	102	1549	260	2017-11-22	Mexico	Mexico	avian caeca	Salmonella enterica	AJ90	SRP153090	SENASICA_Sa_AJ90	Altona
SRR12574597	PRJNA480281	12	2	15	14	11	14	16	22	24	2017-11-22	Mexico	Mexico	avian caeca	Salmonella enterica subsp. enterica serovar Braenderup	AJ91	SRP153090	SENASICA_Sa_ AJ91	Braenderup
SRR12574596	PRJNA480281	5	2	3	7	6	6	11	11	4	2017-12-18	Mexico	Mexico	avian caeca	Salmonella enterica subsp. enterica serovar Enteritidis	AJ94	SRP153090	SENASICA_Sa_ AJ94	Enteritidis
SRR12574595	PRJNA480281	17	18	22	17	5	21	19	32	31	2017-12-18	Mexico	Mexico	avian caeca	Salmonella enterica subsp. enterica serovar Infantis	AJ96	SRP153090	SENASICA_Sa_ AJ96	Infantis
SRR12574594	PRJNA480281	5	2	3	7	6	6	11	11	4	2018-01-30	Mexico	Mexico	avian caeca	Salmonella enterica subsp. enterica serovar Enteritidis	AK48	SRP153090	SENASICA_Sa_ AK48	Enteritidis
SRR12574593	PRJNA480281	5	2	3	7	6	6	11	11	4	2018-02-08	Mexico	Mexico	avian caeca	Salmonella enterica subsp. enterica serovar Enteritidis	AK49	SRP153090	SENASICA_Sa_ AK49	Enteritidis
SRR12574603	PRJNA480281	13	131	49	157	12	13	4	13	4	2018-02-22	Mexico	Mexico	avian caeca	Salmonella enterica subsp. enterica serovar Johannesburg	AK50	SRP153090	SENASICA_Sa_ AK50	Johannesburg
SRR14570239	PRJNA480281	5	2	3	7	6	6	11	11	4	2018-02-27	Mexico	Mexico	avian caeca	Salmonella enterica	AK51	SRP153090	SENASICA_Sa_AK51	enteritidis
SRR12574602	PRJNA480281	2	5	6	7	5	7	12	33	22	2018-02-27	Mexico	Mexico	avian caeca	Salmonella enterica subsp. enterica serovar Hadar	AK52	SRP153090	SENASICA_Sa_ AK52	Hadar
SRR12574601	PRJNA480281	17	18	22	17	5	21	19	32	31	2018-03-21	Mexico	Mexico	avian caeca	Salmonella enterica subsp. enterica serovar Infantis	AK53	SRP153090	SENASICA_Sa_ AK53	Infantis
SRR13148069	PRJNA480281	17	18	22	17	5	21	19	32	31	2018-03-22	Mexico	Mexico	avian caeca	Salmonella enterica	AK57	SRP153090	SENASICA_Sa_AK57	Infantis
SRR12478324	PRJNA480281	17	18	22	17	5	21	19	32	31	2018-04-12	Mexico	Mexico	avian caeca	Salmonella enterica subsp. enterica serovar Infantis	AK59	SRP153090	SENASICA_Sa_ AK59	Infantis
SRR13148058	PRJNA480281	5	2	3	7	6	6	11	11	4	2018-04-19	Mexico	Mexico	avian caeca	Salmonella enterica	AK62	SRP153090	SENASICA_Sa_AK62	enteritidis
SRR13148049	PRJNA480281	12	2	15	14	11	14	16	22	24	2018-04-22	Mexico	Mexico	avian caeca	Salmonella enterica	AK63	SRP153090	SENASICA_Sa_AK63	Braenderup
SRR12478323	PRJNA480281	17	18	22	17	5	21	19	32	31	2018-05-09	Mexico	Mexico	avian caeca	Salmonella enterica subsp. enterica serovar Infantis	AK65	SRP153090	SENASICA_Sa_ AK65	Infantis
SRR12478312	PRJNA480281	17	18	22	17	5	21	19	32	31	2018-05-09	Mexico	Mexico	avian caeca	Salmonella enterica subsp. enterica serovar Infantis	AK66	SRP153090	SENASICA_Sa_ AK66	Infantis
SRR9831929	PRJNA480281	10	60	58	66	6	65	16	155	237	2017-04-03	Mexico	Mexico	Ground beef	Salmonella enterica subsp. enterica serovar London	ak67	SRP153090	UNAM20171_Sa_AK67	London
SRR9831928	PRJNA480281	10	7	12	9	5	9	2	19	1	2017-04-03	Mexico	Mexico	Ground beef	Salmonella enterica subsp. enterica serovar Typhimurium	ak68	SRP153090	UNAM20172_Sa_AK68	Typhimurium
SRR9831927	PRJNA480281	10	14	15	31	25	20	33	64	65	2017-04-03	Mexico	Mexico	bovine lymph node	Salmonella enterica subsp. enterica serovar Anatum	ak69	SRP153090	UNAM20173_Sa_AK69	Anatum
SRR9831926	PRJNA480281	10	14	15	31	25	20	33	64	65	2017-04-24	Mexico	Mexico	bovine lymph node	Salmonella enterica subsp. enterica serovar Anatum	ak70	SRP153090	UNAM20174_Sa_AK70	Anatum
SRR9831925	PRJNA480281	10	14	15	31	25	20	33	64	65	2017-04-24	Mexico	Mexico	bovine lymph node	Salmonella enterica subsp. enterica serovar Anatum	ak71	SRP153090	UNAM20175_Sa_AK71	Anatum
SRR9831924	PRJNA480281	10	14	15	31	25	20	33	64	65	2017-04-24	Mexico	Mexico	bovine lymph node	Salmonella enterica subsp. enterica serovar Anatum	ak72	SRP153090	UNAM20176_Sa_AK72	Anatum
SRR9831923	PRJNA480281	10	14	15	31	25	20	33	64	65	2017-04-24	Mexico	Mexico	Ground beef	Salmonella enterica subsp. enterica serovar Anatum	ak73	SRP153090	UNAM20177_Sa_AK73	Anatum
SRR9831922	PRJNA480281	10	60	58	66	6	65	16	155	237	2017-04-24	Mexico	Mexico	Ground beef	Salmonella enterica subsp. enterica serovar London	ak74	SRP153090	UNAM20178_Sa_AK74	London
SRR9831931	PRJNA480281	10	14	15	31	25	20	33	64	65	2017-05-01	Mexico	Mexico	bovine lymph node	Salmonella enterica subsp. enterica serovar Anatum	ak75	SRP153090	UNAM20179_Sa_AK75	Anatum
SRR9831930	PRJNA480281	10	14	15	31	25	20	33	64	65	2017-05-01	Mexico	Mexico	bovine lymph node	Salmonella enterica subsp. enterica serovar Anatum	ak76	SRP153090	UNAM201710_Sa_AK76	Anatum
SRR9831937	PRJNA480281	46	60	10	9	6	12	17	1628	258	2017-05-03	Mexico	Mexico	bovine lymph node	Salmonella enterica subsp. enterica serovar Reading	ak77	SRP153090	UNAM201711_Sa_AK77	Reading
SRR9831936	PRJNA480281	10	14	15	31	25	20	33	64	65	2017-05-03	Mexico	Mexico	bovine lymph node	Salmonella enterica subsp. enterica serovar Anatum	ak78	SRP153090	UNAM201712_Sa_AK78	Anatum
SRR9831939	PRJNA480281	10	14	15	31	25	20	33	64	65	2017-05-08	Mexico	Mexico	Ground beef	Salmonella enterica subsp. enterica serovar Anatum	ak79	SRP153090	UNAM201714_Sa_AK79	Anatum
SRR9831938	PRJNA480281	108	191	78	96	95	9	184	649	99	2017-05-08	Mexico	Mexico	bovine lymph node	Salmonella enterica	ak80	SRP153090	UNAM201716_Sa_AK80
SRR9831933	PRJNA480281	10	14	15	31	25	20	33	64	65	2017-05-10	Mexico	Mexico	bovine lymph node	Salmonella enterica subsp. enterica serovar Anatum	ak81	SRP153090	UNAM201717_Sa_AK81	Anatum
SRR9831932	PRJNA480281	46	60	10	9	6	12	17	1628	258	2017-05-15	Mexico	Mexico	bovine lymph node	Salmonella enterica subsp. enterica serovar Reading	ak82	SRP153090	UNAM201718_Sa_AK82	Reading
SRR9831935	PRJNA480281	46	60	10	9	6	12	17	1628	258	2017-05-15	Mexico	Mexico	bovine lymph node	Salmonella enterica subsp. enterica serovar Reading	ak83	SRP153090	UNAM201719_Sa_AK83	Reading
SRR9831934	PRJNA480281	46	60	10	9	6	12	17	1628	258	2017-05-22	Mexico	Mexico	bovine lymph node	Salmonella enterica subsp. enterica serovar Reading	ak84	SRP153090	UNAM201723_Sa_AK84	Reading
SRR10119145	PRJNA480281	10	14	15	31	25	20	33	64	65	2017-05-22	Mexico	Mexico	bovine lymph node	Salmonella enterica subsp. enterica serovar Anatum	AK85	SRP153090	UNAM201724_Sa_AK85	Anatum
SRR10119144	PRJNA480281	46	60	10	9	6	12	17	1628	258	2017-05-22	Mexico	Mexico	Ground beef	Salmonella enterica subsp. enterica serovar Reading	AK86	SRP153090	UNAM201726_Sa_AK86	Reading
SRR10119135	PRJNA480281	46	60	10	9	6	12	17	1628	258	2017-05-15	Mexico	Mexico	Ground beef	Salmonella enterica subsp. enterica serovar Reading	AM36	SRP153090	UNAM201720_Sa_AM36	Reading
SRR10119134	PRJNA480281	10	14	15	31	25	20	33	64	65	2017-05-24	Mexico	Mexico	bovine lymph node	Salmonella enterica subsp. enterica serovar Anatum	AM39	SRP153090	UNAM201730_Sa_AM39	Anatum
SRR10119133	PRJNA480281	10	14	15	31	25	20	33	64	65	2017-05-24	Mexico	Mexico	Ground beef	Salmonella enterica subsp. enterica serovar Anatum	AM40	SRP153090	UNAM201731_Sa_AM40	Anatum
SRR10119132	PRJNA480281	119	10	17	42	12	13	4	321	36	2017-05-29	Mexico	Mexico	bovine lymph node	Salmonella enterica subsp. enterica serovar Muenster	AM42	SRP153090	UNAM201734_Sa_AM42	Muenster
SRR10119131	PRJNA480281	10	14	15	31	25	20	33	64	65	2017-06-05	Mexico	Mexico	Ground beef	Salmonella enterica subsp. enterica serovar Anatum	AM44	SRP153090	UNAM201736_Sa_AM44	Anatum
SRR10119130	PRJNA480281	10	60	58	66	6	65	16	155	237	2017-06-12	Mexico	Mexico	bovine lymph node	Salmonella enterica subsp. enterica serovar London	AM45	SRP153090	UNAM201737_Sa_AM45	London
SRR10119129	PRJNA480281	10	14	15	31	25	20	33	64	65	2017-06-12	Mexico	Mexico	bovine lymph node	Salmonella enterica subsp. enterica serovar Anatum	AM46	SRP153090	UNAM201738_Sa_AM46	Anatum
SRR10119128	PRJNA480281	10	60	58	66	6	65	16	155	237	2017-06-12	Mexico	Mexico	bovine lymph node	Salmonella enterica subsp. enterica serovar London	AM47	SRP153090	UNAM201740_Sa_AM47	London
SRR10119143	PRJNA480281	46	60	10	9	6	12	17	1628	258	2017-08-02	Mexico	Mexico	bovine lymph node	Salmonella enterica subsp. enterica serovar Reading	AM48	SRP153090	UNAM201742_Sa_AM48	Reading
SRR10119142	PRJNA480281	10	60	58	66	6	65	16	155	237	2017-08-02	Mexico	Mexico	Ground beef	Salmonella enterica subsp. enterica serovar London	AM49	SRP153090	UNAM201743_Sa_AM49	London
SRR10119141	PRJNA480281	10	60	58	66	6	65	16	155	237	2017-08-02	Mexico	Mexico	bovine lymph node	Salmonella enterica subsp. enterica serovar London	AM50	SRP153090	UNAM201744_Sa_AM50	London
SRR10119140	PRJNA480281	46	60	10	9	6	12	17	1628	258	2017-08-02	Mexico	Mexico	bovine lymph node	Salmonella enterica subsp. enterica serovar Reading	AM51	SRP153090	UNAM201745_Sa_AM51	Reading
SRR10119139	PRJNA480281	46	60	10	9	6	12	17	1628	258	2017-08-08	Mexico	Mexico	bovine lymph node	Salmonella enterica subsp. enterica serovar Reading	AM52	SRP153090	UNAM201746_Sa_AM52	Reading
SRR10119138	PRJNA480281	46	60	10	9	6	12	17	1628	258	2017-08-08	Mexico	Mexico	bovine lymph node	Salmonella enterica subsp. enterica serovar Reading	AM53	SRP153090	UNAM201747_Sa_AM53	Reading
SRR10119137	PRJNA480281	46	60	10	9	6	12	17	1628	258	2017-08-08	Mexico	Mexico	bovine lymph node	Salmonella enterica subsp. enterica serovar Reading	AM54	SRP153090	UNAM201749_Sa_AM54	Reading
SRR10119136	PRJNA480281	46	60	10	9	6	12	17	1628	258	2017-08-08	Mexico	Mexico	bovine lymph node	Salmonella enterica subsp. enterica serovar Reading	AM55	SRP153090	UNAM201750_Sa_AM55	Reading
SRR10190350	PRJNA480281	46	60	10	9	6	12	17	1628	258	2017-08-08	Mexico	Mexico	bovine lymph node	Salmonella enterica subsp. enterica serovar Reading	AM56	SRP153090	UNAM201751_Sa_AM56	Reading
SRR10190349	PRJNA480281	46	60	10	9	6	12	17	1628	258	2017-08-08	Mexico	Mexico	bovine lymph node	Salmonella enterica subsp. enterica serovar Reading	AM57	SRP153090	UNAM201752_Sa_AM57	Reading
SRR10190341	PRJNA480281	1076	60	10	9	6	12	17	7148		2017-08-21	Mexico	Mexico	bovine lymph node	Salmonella enterica subsp. enterica serovar Reading	AM60	SRP153090	UNAM201756_Sa_AM60	Reading
SRR10190340	PRJNA480281	10	60	58	66	6	65	16	155	237	2017-09-11	Mexico	Mexico	bovine lymph node	Salmonella enterica subsp. enterica serovar London	AM63	SRP153090	UNAM201761_Sa_AM63	London
SRR10190339	PRJNA480281	10	14	15	31	25	20	33	64	65	2017-09-11	Mexico	Mexico	bovine lymph node	Salmonella enterica subsp. enterica serovar Anatum	AM68	SRP153090	UNAM201770_Sa_AM68	Anatum
SRR10190338	PRJNA480281	10	60	58	66	6	65	16	155	237	2017-09-11	Mexico	Mexico	Ground beef	Salmonella enterica subsp. enterica serovar London	AM74	SRP153090	UNAM201782_Sa_AM74	London
SRR10190337	PRJNA480281	108	191	78	96	95	9	184	649	99	2017-09-11	Mexico	Mexico	bovine lymph node	Salmonella enterica	AM78	SRP153090	UNAM201789_Sa_AM78
SRR10190336	PRJNA480281	10	14	15	31	25	20	33	64	65	2017-09-11	Mexico	Mexico	bovine lymph node	Salmonella enterica subsp. enterica serovar Anatum	AM79	SRP153090	UNAM201790_Sa_AM79	Anatum
SRR10190335	PRJNA480281	1076	60	10	9	6	12	17	7148		2018-02-19	Mexico	Mexico	bovine lymph node	Salmonella enterica subsp. enterica serovar Reading	AM83	SRP153090	UNAM201794_Sa_AM83	Reading
SRR10190334	PRJNA480281	108	191	78	96	95	9	184	649	99	2018-04-09	Mexico	Mexico	bovine lymph node	Salmonella enterica	AM86	SRP153090	UNAM201797_Sa_AM86
SRR10190348	PRJNA480281	108	191	78	96	95	9	184	649	99	2018-04-09	Mexico	Mexico	bovine lymph node	Salmonella enterica	AM87	SRP153090	UNAM201798_Sa_AM87
SRR10190347	PRJNA480281	10	14	15	31	25	20	33	64	65	2018-04-23	Mexico	Mexico	Ground beef	Salmonella enterica subsp. enterica serovar Anatum	AM89	SRP153090	UNAM2018100_Sa_AM89	Anatum
SRR10190346	PRJNA480281	10	14	15	31	25	20	33	64	65	2018-04-23	Mexico	Mexico	Ground beef	Salmonella enterica subsp. enterica serovar Anatum	AM90	SRP153090	UNAM2018101_Sa_AM90	Anatum
SRR10190345	PRJNA480281	10	14	15	31	25	20	33	64	65	2018-04-23	Mexico	Mexico	Ground beef	Salmonella enterica subsp. enterica serovar Anatum	AM95	SRP153090	UNAM2018106_Sa_AM95	Anatum
SRR10190344	PRJNA480281	10	14	15	31	25	20	33	64	65	2018-04-30	Mexico	Mexico	Ground beef	Salmonella enterica subsp. enterica serovar Anatum	AM98	SRP153090	UNAM2018109_Sa_AM98	Anatum
SRR10190343	PRJNA480281	46	60	10	9	6	12	17	1628	258	2018-05-07	Mexico	Mexico	Ground beef	Salmonella enterica subsp. enterica serovar Reading	AN05	SRP153090	UNAM2018115_Sa_AN05	Reading
SRR10190342	PRJNA480281	46	60	10	9	6	12	17	1628	258	2018-05-07	Mexico	Mexico	Ground beef	Salmonella enterica subsp. enterica serovar Reading	AN06	SRP153090	UNAM2018116_Sa_AN06	Reading
SRR10189756	PRJNA480281	46	60	10	9	6	12	17	1628	258	2018-05-07	Mexico	Mexico	bovine lymph node	Salmonella enterica subsp. enterica serovar Reading	AN12	SRP153090	UNAM2018122_Sa_AN12	Reading
SRR10189755	PRJNA480281	10	19	12	9	5	9	2	34	1	2018-05-07	Mexico	Mexico	Ground beef	Salmonella enterica subsp. enterica serovar 1,4,[5],12:i:-	AN13	SRP153090	UNAM2018123_Sa_AN13	1\,4\,[5]\,12:i:-
SRR10189764	PRJNA480281	46	60	10	9	6	12	17	1628	258	2018-05-15	Mexico	Mexico	Ground beef	Salmonella enterica subsp. enterica serovar Reading	AN14	SRP153090	UNAM2018124_Sa_AN14	Reading
SRR10189763	PRJNA480281	10	60	58	66	6	65	16	155	237	2018-05-15	Mexico	Mexico	Ground beef	Salmonella enterica subsp. enterica serovar London	AN15	SRP153090	UNAM2018125_Sa_AN15	London
SRR10189762	PRJNA480281	76	14	3	77	64	64	67	198	56	2018-05-28	Mexico	Mexico	bovine lymph node	Salmonella enterica subsp. enterica serovar Kentucky	AN22	SRP153090	UNAM2018132_Sa_AN22	Kentucky
SRR10189761	PRJNA480281	76	14	3	77	64	64	67	198	56	2018-05-28	Mexico	Mexico	bovine lymph node	Salmonella enterica subsp. enterica serovar Kentucky	AN23	SRP153090	UNAM2018133_Sa_AN23	Kentucky
SRR10189760	PRJNA480281	76	14	3	77	64	64	67	198	56	2018-06-04	Mexico	Mexico	bovine lymph node	Salmonella enterica subsp. enterica serovar Kentucky	AN24	SRP153090	UNAM2018134_Sa_AN24	Kentucky
SRR10189759	PRJNA480281	46	60	10	9	6	12	17	1628	258	2018-06-04	Mexico	Mexico	bovine lymph node	Salmonella enterica subsp. enterica serovar Reading	AN26	SRP153090	UNAM2018136_Sa_AN26	Reading
SRR10189758	PRJNA480281	76	14	3	77	64	64	67	198	56	2018-06-04	Mexico	Mexico	bovine lymph node	Salmonella enterica subsp. enterica serovar Kentucky	AN27	SRP153090	UNAM2018137_Sa_AN27	Kentucky
SRR10189757	PRJNA480281	10	7	12	9	5	9	2	19	1	2018-09-03	Mexico	Mexico	Ground beef	Salmonella enterica subsp. enterica serovar Typhimurium	AN30	SRP153090	UNAM2018140_Sa_AN30	Typhimurium
SRR10189754	PRJNA480281	46	60	10	9	6	12	17	1628	258	2018-09-10	Mexico	Mexico	bovine lymph node	Salmonella enterica subsp. enterica serovar Reading	AN31	SRP153090	UNAM2018141_Sa_AN31	Reading
SRR10189753	PRJNA480281	10	7	12	9	5	9	2	19	1	2018-09-08	Mexico	Mexico	Ground beef	Salmonella enterica subsp. enterica serovar Typhimurium	AN34	SRP153090	UNAM2018144_Sa_AN34	Typhimurium
SRR10189752	PRJNA480281	10	7	12	9	5	9	2	19	1	2018-09-08	Mexico	Mexico	Ground beef	Salmonella enterica subsp. enterica serovar Typhimurium	AN35	SRP153090	UNAM2018145_Sa_AN35	Typhimurium
SRR10189768	PRJNA480281	10	7	12	9	5	9	2	19	1	2018-09-08	Mexico	Mexico	Ground beef	Salmonella enterica subsp. enterica serovar Typhimurium	AN36	SRP153090	UNAM2018146_Sa_AN36	Typhimurium
SRR10189767	PRJNA480281	10	7	12	9	5	9	2	19	1	2018-09-08	Mexico	Mexico	Ground beef	Salmonella enterica subsp. enterica serovar Typhimurium	AN37	SRP153090	UNAM2018147_Sa_AN37	Typhimurium
SRR10189766	PRJNA480281	10	7	12	9	5	9	2	19	1	2018-09-08	Mexico	Mexico	Ground beef	Salmonella enterica subsp. enterica serovar Typhimurium	AN39	SRP153090	UNAM2018149_Sa_AN39	Typhimurium
SRR12478301	PRJNA480281	13	109	49	13	220	13	4	754	38	2018-09-12	Mexico	Guerrero	mango	Salmonella enterica subsp. enterica serovar Urbana	AN70	SRP153090	SENASICA_Sa_ AN70	Urbana
SRR12478290	PRJNA480281	13	12	17	520	13	16	4	1674	17	2018-10-07	Mexico	Michoacán	mango	Salmonella enterica subsp. enterica serovar Javiana	AO44	SRP153090	SENASICA_Sa_ AO44	Javiana
SRR12478279	PRJNA480281	13	12	17	16	13	503	4	2394	17	2018-10-07	Mexico	Michoacán	mango	Salmonella enterica subsp. enterica serovar Javiana	AO45	SRP153090	SENASICA_Sa_ AO45	Javiana
SRR10189765	PRJNA480281	111	47	49	42	12	58	3	654	239	2018-09-24	Mexico	Mexico	bovine lymph node	Salmonella enterica subsp. enterica serovar Give	AS56	SRP153090	UNAM2018150_Sa_AS56	Give
SRR13148048	PRJNA480281	13	127	48	113	41	23	4	964	315	2018-11-12	Mexico	Sonora	melon	Salmonella enterica	AU01	SRP153090	SENASICA_Sa_AU01	Poona
SRR13148047	PRJNA480281	10	14	15	31	25	20	33	64	65	2018-05-22	Mexico	Mexico	avian caeca	Salmonella enterica	AU22	SRP153090	SENASICA_Sa_AU22	Anatum
SRR12478278	PRJNA480281	5	2	3	7	6	6	11	11	4	2018-05-21	Mexico	Mexico	avian caeca	Salmonella enterica subsp. enterica serovar Enteritidis	AU23	SRP153090	SENASICA_Sa_ AU23	Enteritidis
SRR13148046	PRJNA480281	17	18	22	17	5	21	19	32	31	2018-06-12	Mexico	Mexico	avian caeca	Salmonella enterica	AU25	SRP153090	SENASICA_Sa_AU25	Infantis
SRR13148045	PRJNA480281	5	2	3	7	6	6	11	11	4	2018-06-18	Mexico	Mexico	avian caeca	Salmonella enterica	AU26	SRP153090	SENASICA_Sa_AU26	enteritidis
SRR13148044	PRJNA480281	17	18	22	17	5	21	19	32	31	2018-06-18	Mexico	Mexico	avian caeca	Salmonella enterica	AU27	SRP153090	SENASICA_Sa_AU27	Infantis
SRR13148043	PRJNA480281	2	7	9	9	5	9	12	15	26	2018-06-22	Mexico	Mexico	avian caeca	Salmonella enterica	AU28	SRP153090	SENASICA_Sa_AU28	Heidelberg
SRR12478277	PRJNA480281	5	2	3	7	6	6	11	11	4	2018-06-22	Mexico	Mexico	avian caeca	Salmonella enterica	AU29	SRP153090	SENASICA_Sa_ AU29	enteritidis
SRR13148068	PRJNA480281	10	14	15	31	25	20	33	64	65	2018-06-29	Mexico	Mexico	avian caeca	Salmonella enterica	AU30	SRP153090	SENASICA_Sa_AU30	Anatum
SRR13148067	PRJNA480281	5	2	3	7	6	6	11	11	4	2018-07-17	Mexico	Mexico	avian caeca	Salmonella enterica	AU32	SRP153090	SENASICA_Sa_AU32	enteritidis
SRR12478276	PRJNA480281	2	5	6	7	5	7	12	33	22	2018-07-31	Mexico	Mexico	avian caeca	Salmonella enterica subsp. enterica serovar Hadar	AU35	SRP153090	SENASICA_Sa_ AU35	Hadar
SRR12478275	PRJNA480281	62	53	54	60	5	53	54	152	15	2019-01-29	Mexico	Mexico	avian caeca	Salmonella enterica subsp. enterica serovar Kentucky	AX49	SRP153090	SENASICA_Sa_ AX49	Kentucky
SRR12478322	PRJNA480281	12	2	15	14	11	14	16	22	24	2019-01-29	Mexico	Mexico	avian caeca	Salmonella enterica subsp. enterica serovar Braenderup	AX50	SRP153090	SENASICA_Sa_ AX50	Braenderup
SRR12478321	PRJNA480281	10	14	15	31	25	20	33	64	65	2019-01-29	Mexico	Mexico	avian caeca	Salmonella enterica subsp. enterica serovar Anatum	AX51	SRP153090	SENASICA_Sa_ AX51	Anatum
SRR12478320	PRJNA480281	17	18	22	17	5	21	19	32	31	2019-01-30	Mexico	Mexico	avian caeca	Salmonella enterica subsp. enterica serovar Infantis	AX52	SRP153090	SENASICA_Sa_ AX52	Infantis
SRR12478319	PRJNA480281	17	18	22	17	5	21	19	32	31	2019-02-19	Mexico	Mexico	avian caeca	Salmonella enterica subsp. enterica serovar Infantis	AX53	SRP153090	SENASICA_Sa_ AX53	Infantis
SRR12478318	PRJNA480281	5	2	3	7	6	6	11	11	4	2019-02-18	Mexico	Mexico	avian caeca	Salmonella enterica subsp. enterica serovar Enteritidis	AX55	SRP153090	SENASICA_Sa_ AX55	Enteritidis
SRR12478317	PRJNA480281	17	18	22	17	5	21	19	32	31	2019-02-18	Mexico	Mexico	avian caeca	Salmonella enterica subsp. enterica serovar Infantis	AX57	SRP153090	SENASICA_Sa_ AX57	Infantis
SRR12478316	PRJNA480281	17	18	22	17	5	21	19	32	31	2019-02-25	Mexico	Mexico	avian caeca	Salmonella enterica subsp. enterica serovar Infantis	AX58	SRP153090	SENASICA_Sa_ AX58	Infantis
SRR12478315	PRJNA480281	12	2	15	14	11	14	16	22	24	2019-02-26	Mexico	Mexico	avian caeca	Salmonella enterica subsp. enterica serovar Braenderup	AX59	SRP153090	SENASICA_Sa_ AX59	Braenderup
SRR12478314	PRJNA480281	12	2	15	14	11	14	16	22	24	2019-02-25	Mexico	Mexico	avian caeca	Salmonella enterica subsp. enterica serovar Braenderup	AX60	SRP153090	SENASICA_Sa_ AX60	Braenderup
SRR12478313	PRJNA480281	17	18	22	17	5	21	19	32	31	2019-02-25	Mexico	Mexico	avian caeca	Salmonella enterica subsp. enterica serovar Infantis	AX61	SRP153090	SENASICA_Sa_ AX61	Infantis
SRR12478311	PRJNA480281	62	53	54	60	5	53	54	152	15	2019-02-25	Mexico	Mexico	avian caeca	Salmonella enterica subsp. enterica serovar Kentucky	AX62	SRP153090	SENASICA_Sa_ AX62	Kentucky
SRR12478310	PRJNA480281	5	2	3	7	6	6	11	11	4	2019-03-04	Mexico	Mexico	avian caeca	Salmonella enterica subsp. enterica serovar Enteritidis	AX63	SRP153090	SENASICA_Sa_ AX63	Enteritidis
SRR12478309	PRJNA480281	17	18	22	17	5	21	19	32	31	2019-03-04	Mexico	Mexico	avian caeca	Salmonella enterica subsp. enterica serovar Infantis	AX64	SRP153090	SENASICA_Sa_ AX64	Infantis
SRR12478308	PRJNA480281	10	14	15	31	25	20	33	64	65	2019-03-05	Mexico	Mexico	avian caeca	Salmonella enterica subsp. enterica serovar Anatum	AX65	SRP153090	SENASICA_Sa_ AX65	Anatum
SRR12478307	PRJNA480281	17	18	22	17	5	21	19	32	31	2019-03-05	Mexico	Mexico	avian caeca	Salmonella enterica subsp. enterica serovar Infantis	AX66	SRP153090	SENASICA_Sa_ AX66	Infantis
SRR12478306	PRJNA480281	17	18	22	17	5	21	19	32	31	2019-03-04	Mexico	Mexico	avian caeca	Salmonella enterica subsp. enterica serovar Infantis	AX67	SRP153090	SENASICA_Sa_ AX67	Infantis
SRR12478305	PRJNA480281	5	2	3	7	6	6	11	11	4	2019-03-04	Mexico	Mexico	avian caeca	Salmonella enterica subsp. enterica serovar Enteritidis	AX68	SRP153090	SENASICA_Sa_ AX68	Enteritidis
SRR12478304	PRJNA480281	2	7	9	9	5	9	12	15	26	2019-03-04	Mexico	Mexico	avian caeca	Salmonella enterica subsp. enterica serovar Heidelberg	AX69	SRP153090	SENASICA_Sa_ AX69	Heidelberg
SRR12478303	PRJNA480281	157	142	49	16	40	35	3	505	119	2019-03-04	Mexico	Mexico	avian caeca	Salmonella enterica subsp. enterica serovar Bredeney	AX70	SRP153090	SENASICA_Sa_ AX70	Bredeney
SRR12478302	PRJNA480281	17	18	22	17	5	21	19	32	31	2019-03-11	Mexico	Mexico	avian caeca	Salmonella enterica subsp. enterica serovar Infantis	AX71	SRP153090	SENASICA_Sa_ AX71	Infantis
SRR12478300	PRJNA480281	10	14	15	31	25	20	33	64	65	2019-03-11	Mexico	Mexico	avian caeca	Salmonella enterica subsp. enterica serovar Anatum	AX72	SRP153090	SENASICA_Sa_ AX72	Anatum
SRR12478299	PRJNA480281	10	14	15	31	25	20	33	64	65	2019-03-11	Mexico	Mexico	avian caeca	Salmonella enterica subsp. enterica serovar Anatum	AX73	SRP153090	SENASICA_Sa_ AX73	Anatum
SRR13148066	PRJNA480281	12	2	15	14	11	14	16	22	24	2019-03-11	Mexico	Mexico	avian caeca	Salmonella enterica	AX74	SRP153090	SENASICA_Sa_AX74	Braenderup
SRR12478298	PRJNA480281	10	14	15	31	25	20	33	64	65	2019-03-11	Mexico	Mexico	avian caeca	Salmonella enterica subsp. enterica serovar Anatum	AX75	SRP153090	SENASICA_Sa_ AX75	Anatum
SRR12478297	PRJNA480281	17	18	22	17	5	21	19	32	31	2019-03-11	Mexico	Mexico	avian caeca	Salmonella enterica subsp. enterica serovar Infantis	AX76	SRP153090	SENASICA_Sa_ AX76	Infantis
SRR12478296	PRJNA480281	17	18	22	17	5	21	19	32	31	2019-03-11	Mexico	Mexico	avian caeca	Salmonella enterica subsp. enterica serovar Infantis	AX77	SRP153090	SENASICA_Sa_ AX77	Infantis
SRR12478295	PRJNA480281	3	3	7	4	3	3	7	13	54	2019-03-13	Mexico	Mexico	avian caeca	Salmonella enterica subsp. enterica serovar Agona	AX78	SRP153090	SENASICA_Sa_ AX78	Agona
SRR12478294	PRJNA480281	17	18	22	17	5	21	19	32	31	2019-03-13	Mexico	Mexico	avian caeca	Salmonella enterica subsp. enterica serovar Infantis	AX84	SRP153090	SENASICA_Sa_ AX84	Infantis
SRR12478293	PRJNA480281	12	2	15	14	11	14	16	22	24	2019-03-13	Mexico	Mexico	avian caeca	Salmonella enterica subsp. enterica serovar Braenderup	AX85	SRP153090	SENASICA_Sa_ AX85	Braenderup
SRR12478292	PRJNA480281	12	2	15	14	11	14	16	22	24	2019-03-13	Mexico	Mexico	avian caeca	Salmonella enterica subsp. enterica serovar Braenderup	AX86	SRP153090	SENASICA_Sa_ AX86	Braenderup
SRR12478291	PRJNA480281	10	14	15	31	25	20	33	64	65	2019-03-12	Mexico	Mexico	avian caeca	Salmonella enterica subsp. enterica serovar Anatum	AX87	SRP153090	SENASICA_Sa_ AX87	Anatum
SRR12478289	PRJNA480281	17	18	22	17	5	21	19	32	31	2019-03-19	Mexico	Mexico	avian caeca	Salmonella enterica subsp. enterica serovar Infantis	AX88	SRP153090	SENASICA_Sa_ AX88	Infantis
SRR12478288	PRJNA480281	17	18	22	17	5	21	19	32	31	2019-03-19	Mexico	Mexico	avian caeca	Salmonella enterica subsp. enterica serovar Infantis	AX89	SRP153090	SENASICA_Sa_ AX89	Infantis
SRR12478287	PRJNA480281	17	18	22	17	5	21	19	32	31	2019-04-01	Mexico	Mexico	avian caeca	Salmonella enterica subsp. enterica serovar Infantis	AX90	SRP153090	SENASICA_Sa_ AX90	Infantis
SRR12478286	PRJNA480281	17	18	22	17	5	21	19	32	31	2019-04-01	Mexico	Mexico	avian caeca	Salmonella enterica subsp. enterica serovar Infantis	AX91	SRP153090	SENASICA_Sa_ AX91	Infantis
SRR12478285	PRJNA480281	17	18	22	17	5	21	19	32	31	2019-04-02	Mexico	Mexico	avian caeca	Salmonella enterica subsp. enterica serovar Infantis	AX92	SRP153090	SENASICA_Sa_ AX92	Infantis
SRR12478284	PRJNA480281	3	3	7	4	3	3	7	13	54	2019-04-08	Mexico	Mexico	avian caeca	Salmonella enterica subsp. enterica serovar Agona	AX93	SRP153090	SENASICA_Sa_ AX93	Agona
SRR12478283	PRJNA480281	12	2	15	14	11	14	16	22	24	2019-04-08	Mexico	Mexico	avian caeca	Salmonella enterica subsp. enterica serovar Braenderup	AX94	SRP153090	SENASICA_Sa_ AX94	Braenderup
SRR12478282	PRJNA480281	5	2	3	857	6	6	11	3600	4	2019-04-08	Mexico	Mexico	avian caeca	Salmonella enterica subsp. enterica serovar Enteritidis	AX95	SRP153090	SENASICA_Sa_ AX95	Enteritidis
SRR12478281	PRJNA480281	17	18	22	17	5	21	19	32	31	2019-04-22	Mexico	Mexico	avian caeca	Salmonella enterica subsp. enterica serovar Infantis	AX96	SRP153090	SENASICA_Sa_ AX96	Infantis
SRR12439758	PRJNA480281	104	100	54	78	104	9	48	292	45	2019-04-22	Mexico	Mexico	avian caeca	Salmonella enterica subsp. enterica serovar Albany	AX97	SRP153090	SENASICA_Sa_ AX97	Albany
SRR12439757	PRJNA480281	17	18	22	17	5	21	19	32	31	2019-04-22	Mexico	Mexico	avian caeca	Salmonella enterica	AX98	SRP153090	SENASICA_Sa_AX98	Infantis
SRR13207422	PRJNA480281	7	6	8	8	7	8	13	14	55	2019-04-23	Mexico	Mexico	avian caeca	Salmonella enterica subsp. enterica serovar Senftenberg	AX99	SRP153090	SENASICA_Sa_ AX99	Senftenberg
SRR12439746	PRJNA480281	43	47	49	16	41	15	3	241	33	2019-05-06	Mexico	Mexico	avian caeca	Salmonella enterica subsp. enterica serovar Schwarzengrund	AY01	SRP153090	SENASICA_Sa_ AY01	Schwarzengrund
SRR12439735	PRJNA480281	17	18	22	17	5	21	19	32	31	2019-05-06	Mexico	Mexico	avian caeca	Salmonella enterica subsp. enterica serovar Infantis	AY02	SRP153090	SENASICA_Sa_ AY02	Infantis
SRR12439724	PRJNA480281	43	47	49	49	41	15	3	96	33	2019-05-06	Mexico	Mexico	avian caeca	Salmonella enterica subsp. enterica serovar Schwarzengrund	AY03	SRP153090	SENASICA_Sa_ AY03	Schwarzengrund
SRR12439713	PRJNA480281	43	47	49	49	41	15	3	96	33	2019-05-06	Mexico	Mexico	avian caeca	Salmonella enterica subsp. enterica serovar Schwarzengrund	AY04	SRP153090	SENASICA_Sa_ AY04	Schwarzengrund
SRR12439712	PRJNA480281	17	18	22	17	5	21	19	32	31	2019-01-21	Mexico	Mexico	avian caeca	Salmonella enterica subsp. enterica serovar Infantis	AY05	SRP153090	SENASICA_Sa_ AY05	Infantis
SRR12439711	PRJNA480281	2	5	6	7	5	7	12	33	22	2019-01-22	Mexico	Mexico	avian caeca	Salmonella enterica subsp. enterica serovar Hadar	AY06	SRP153090	SENASICA_Sa_ AY06	Hadar
SRR12439710	PRJNA480281	5	2	3	7	6	6	11	11	4	2019-01-21	Mexico	Mexico	avian caeca	Salmonella enterica subsp. enterica serovar Enteritidis	AY07	SRP153090	SENASICA_Sa_ AY07	Enteritidis
SRR12439709	PRJNA480281	2	5	6	7	5	7	12	33	22	2019-01-21	Mexico	Mexico	avian caeca	Salmonella enterica subsp. enterica serovar Hadar	AY08	SRP153090	SENASICA_Sa_ AY08	Hadar
SRR12439756	PRJNA480281	17	18	22	17	5	21	19	32	31	2019-01-21	Mexico	Mexico	avian caeca	Salmonella enterica subsp. enterica serovar Infantis	AY09	SRP153090	SENASICA_Sa_ AY09	Infantis
SRR12439755	PRJNA480281	17	18	22	17	5	21	19	32	31	2019-01-22	Mexico	Mexico	avian caeca	Salmonella enterica subsp. enterica serovar Infantis	AY10	SRP153090	SENASICA_Sa_ AY10	Infantis
SRR12439754	PRJNA480281	104	100	54	78	104	9	48	292	45	2019-01-23	Mexico	Mexico	avian caeca	Salmonella enterica subsp. enterica serovar Albany	AY11	SRP153090	SENASICA_Sa_ AY11	Albany
SRR12439753	PRJNA480281	17	18	22	17	5	21	19	32	31	2019-01-22	Mexico	Mexico	avian caeca	Salmonella enterica subsp. enterica serovar Infantis	AY12	SRP153090	SENASICA_Sa_ AY12	Infantis
SRR12439752	PRJNA480281	17	18	22	17	5	21	19	32	31	2019-01-22	Mexico	Mexico	avian caeca	Salmonella enterica subsp. enterica serovar Infantis	AY13	SRP153090	SENASICA_Sa_ AY13	Infantis
SRR12439751	PRJNA480281	17	18	22	17	5	21	19	32	31	2019-01-21	Mexico	Mexico	avian caeca	Salmonella enterica subsp. enterica serovar Infantis	AY14	SRP153090	SENASICA_Sa_ AY14	Infantis
SRR12439750	PRJNA480281	17	18	22	17	5	21	19	32	31	2019-05-06	Mexico	Mexico	avian caeca	Salmonella enterica subsp. enterica serovar Infantis	AY15	SRP153090	SENASICA_Sa_ AY15	Infantis
SRR13148064	PRJNA480281	17	18	22	17	5	21	19	32	31	2019-05-06	Mexico	Mexico	avian caeca	Salmonella enterica	AY16	SRP153090	SENASICA_Sa_AY16	Infantis
SRR12439749	PRJNA480281	17	18	22	17	5	21	19	32	31	2019-05-07	Mexico	Mexico	avian caeca	Salmonella enterica subsp. enterica serovar Infantis	AY17	SRP153090	SENASICA_Sa_ AY17	Infantis
SRR12439748	PRJNA480281	7	6	8	8	7	8	13	14	55	2019-05-07	Mexico	Mexico	avian caeca	Salmonella enterica subsp. enterica serovar Senftenberg	AY18	SRP153090	SENASICA_Sa_ AY18	Senftenberg
SRR12439747	PRJNA480281	43	47	49	16	41	15	3	241	33	2019-05-06	Mexico	Mexico	avian caeca	Salmonella enterica subsp. enterica serovar Braenderup	AY19	SRP153090	SENASICA_Sa_ AY19	Braenderup
SRR12439745	PRJNA480281	17	18	22	17	5	21	19	32	31	2019-05-13	Mexico	Mexico	avian caeca	Salmonella enterica subsp. enterica serovar Infantis	AY20	SRP153090	SENASICA_Sa_ AY20	Infantis
SRR12439744	PRJNA480281	5	2	3	7	6	6	11	11	4	2019-05-13	Mexico	Mexico	avian caeca	Salmonella enterica subsp. enterica serovar Enteritidis	AY21	SRP153090	SENASICA_Sa_ AY21	Enteritidis
SRR12439743	PRJNA480281	62	53	54	60	5	53	54	152	15	2019-05-20	Mexico	Mexico	avian caeca	Salmonella enterica subsp. enterica serovar Kentucky	AY22	SRP153090	SENASICA_Sa_ AY22	Kentucky
SRR12439742	PRJNA480281	17	18	22	17	5	21	19	32	31	2019-05-20	Mexico	Mexico	avian caeca	Salmonella enterica subsp. enterica serovar Infantis	AY23	SRP153090	SENASICA_Sa_ AY23	Infantis
SRR12439741	PRJNA480281	5	2	3	7	6	6	11	11	4	2019-05-20	Mexico	Mexico	avian caeca	Salmonella enterica subsp. enterica serovar Enteritidis	AY24	SRP153090	SENASICA_Sa_ AY24	Enteritidis
SRR12439740	PRJNA480281	5	2	3	7	6	6	11	11	4	2019-05-22	Mexico	Mexico	avian caeca	Salmonella enterica subsp. enterica serovar Enteritidis	AY31	SRP153090	SENASICA_Sa_ AY31	Enteritidis
SRR12439739	PRJNA480281	17	18	22	17	5	21	19	32	31	2019-05-20	Mexico	Mexico	avian caeca	Salmonella enterica subsp. enterica serovar Infantis	AY32	SRP153090	SENASICA_Sa_ AY32	Infantis
SRR12439738	PRJNA480281	17	18	22	17	5	21	19	32	31	2019-06-03	Mexico	Mexico	avian caeca	Salmonella enterica subsp. enterica serovar Infantis	AY33	SRP153090	SENASICA_Sa_ AY33	Infantis
SRR12439737	PRJNA480281	7	6	8	8	7	8	13	14	55	2019-06-04	Mexico	Mexico	avian caeca	Salmonella enterica subsp. enterica serovar Senftenberg	AY34	SRP153090	SENASICA_Sa_ AY34	Senftenberg
SRR12439736	PRJNA480281	22	11	25	21	10	23	23	48	42	2019-06-04	Mexico	Mexico	avian caeca	Salmonella enterica subsp. enterica serovar Panama	AY35	SRP153090	SENASICA_Sa_ AY35	Panama
SRR12439734	PRJNA480281	12	2	15	14	11	14	16	22	24	2019-06-04	Mexico	Mexico	avian caeca	Salmonella enterica subsp. enterica serovar Braenderup	AY36	SRP153090	SENASICA_Sa_ AY36	Braenderup
SRR12439733	PRJNA480281	10	14	15	31	25	20	33	64	65	2019-06-10	Mexico	Mexico	avian caeca	Salmonella enterica subsp. enterica serovar Anatum	AY37	SRP153090	SENASICA_Sa_ AY37	Anatum
SRR12439732	PRJNA480281	43	41	16	13	34	13	4	4	40	2019-06-10	Mexico	Mexico	avian caeca	Salmonella enterica subsp. enterica serovar Montevideo	AY38	SRP153090	SENASICA_Sa_ AY38	Montevideo
SRR13148063	PRJNA480281	17	18	22	17	5	21	19	32	31	2019-06-10	Mexico	Mexico	avian caeca	Salmonella enterica	AY39	SRP153090	SENASICA_Sa_AY39	Infantis
SRR12439731	PRJNA480281	11	41	55	42	34	58	4	138	39	2019-06-10	Mexico	Mexico	avian caeca	Salmonella enterica subsp. enterica serovar Montevideo	AY40	SRP153090	SENASICA_Sa_ AY40	Montevideo
SRR12439730	PRJNA480281	5	2	3	7	6	6	11	11	4	2019-06-10	Mexico	Mexico	avian caeca	Salmonella enterica subsp. enterica serovar Enteritidis	AY41	SRP153090	SENASICA_Sa_ AY41	Enteritidis
SRR12439729	PRJNA480281	17	18	22	17	5	21	19	32	31	2019-06-17	Mexico	Mexico	avian caeca	Salmonella enterica subsp. enterica serovar Infantis	AY42	SRP153090	SENASICA_Sa_ AY42	Infantis
SRR12439728	PRJNA480281	10	14	15	31	25	20	33	64	65	2019-06-18	Mexico	Mexico	avian caeca	Salmonella enterica subsp. enterica serovar Anatum	AY43	SRP153090	SENASICA_Sa_ AY43	Anatum
SRR12439727	PRJNA480281	10	14	15	31	25	20	33	64	65	2019-06-17	Mexico	Mexico	avian caeca	Salmonella enterica subsp. enterica serovar Anatum	AY44	SRP153090	SENASICA_Sa_ AY44	Anatum
SRR12439726	PRJNA480281	5	21	18	9	6	12	17	50	14	2019-07-02	Mexico	Mexico	avian caeca	Salmonella enterica subsp. enterica serovar Saintpaul	AY45	SRP153090	SENASICA_Sa_ AY45	Saintpaul
SRR12439725	PRJNA480281	5	21	18	9	6	12	17	50	14	2019-07-02	Mexico	Mexico	avian caeca	Salmonella enterica subsp. enterica serovar Saintpaul	AY46	SRP153090	SENASICA_Sa_ AY46	Saintpaul
SRR12439723	PRJNA480281	12	2	15	14	11	14	16	22	24	2019-07-01	Mexico	Mexico	avian caeca	Salmonella enterica subsp. enterica serovar Braenderup	AY47	SRP153090	SENASICA_Sa_ AY47	Braenderup
SRR12439722	PRJNA480281	17	18	22	17	5	21	19	32	31	2019-07-01	Mexico	Mexico	avian caeca	Salmonella enterica subsp. enterica serovar Infantis	AY48	SRP153090	SENASICA_Sa_ AY48	Infantis
SRR12439721	PRJNA480281	17	18	22	17	5	21	19	32	31	2019-07-01	Mexico	Mexico	avian caeca	Salmonella enterica subsp. enterica serovar Infantis	AY49	SRP153090	SENASICA_Sa_ AY49	Infantis
SRR12439720	PRJNA480281	12	2	15	14	11	14	16	22	24	2019-07-01	Mexico	Mexico	avian caeca	Salmonella enterica subsp. enterica serovar Braenderup	AY50	SRP153090	SENASICA_Sa_ AY50	Braenderup
SRR12439719	PRJNA480281	17	18	22	17	5	21	19	32	31	2019-07-08	Mexico	Mexico	avian caeca	Salmonella enterica subsp. enterica serovar Infantis	AY51	SRP153090	SENASICA_Sa_ AY51	Infantis
SRR12439718	PRJNA480281	12	2	15	14	11	14	16	22	24	2019-07-09	Mexico	Mexico	avian caeca	Salmonella enterica subsp. enterica serovar Braenderup	AY52	SRP153090	SENASICA_Sa_ AY52	Braenderup
SRR12439717	PRJNA480281	197	187	10	234	8	65	22	1541	263	2019-07-08	Mexico	Mexico	avian caeca	Salmonella enterica subsp. enterica serovar Corvallis	AY53	SRP153090	SENASICA_Sa_ AY53	Corvallis
SRR12439716	PRJNA480281	17	18	22	17	5	21	19	32	31	2019-07-08	Mexico	Mexico	avian caeca	Salmonella enterica subsp. enterica serovar Infantis	AY54	SRP153090	SENASICA_Sa_ AY54	Infantis
SRR12439715	PRJNA480281	12	2	15	14	11	14	16	22	24	2019-07-09	Mexico	Mexico	avian caeca	Salmonella enterica subsp. enterica serovar Braenderup	AY55	SRP153090	SENASICA_Sa_ AY55	Braenderup
SRR12439714	PRJNA480281	17	18	22	17	5	21	19	32	31	2019-07-08	Mexico	Mexico	avian caeca	Salmonella enterica subsp. enterica serovar Infantis	AY56	SRP153090	SENASICA_Sa_ AY56	Infantis
SRR12396408	PRJNA480281	17	18	22	17	5	21	19	32	31	2019-07-15	Mexico	Mexico	avian caeca	Salmonella enterica subsp. enterica serovar Infantis	AY57	SRP153090	SENASICA_Sa_ AY57	Infantis
SRR12396407	PRJNA480281	12	2	15	14	11	14	16	22	24	2019-07-16	Mexico	Mexico	avian caeca	Salmonella enterica subsp. enterica serovar Braenderup	AY58	SRP153090	SENASICA_Sa_ AY58	Braenderup
SRR12396396	PRJNA480281	17	18	22	17	5	21	19	32	31	2019-07-22	Mexico	Mexico	avian caeca	Salmonella enterica subsp. enterica serovar Infantis	AY59	SRP153090	SENASICA_Sa_ AY59	Infantis
SRR12396385	PRJNA480281	12	2	15	14	11	14	16	22	24	2019-07-23	Mexico	Mexico	avian caeca	Salmonella enterica subsp. enterica serovar Braenderup	AY60	SRP153090	SENASICA_Sa_ AY60	Braenderup
SRR12396374	PRJNA480281	197	187	10	234	8	65	22	1541	263	2019-07-22	Mexico	Mexico	avian caeca	Salmonella enterica subsp. enterica serovar Corvallis	AY61	SRP153090	SENASICA_Sa_ AY61	Corvallis
SRR12396363	PRJNA480281	17	18	22	17	5	21	19	32	31	2019-07-22	Mexico	Mexico	avian caeca	Salmonella enterica subsp. enterica serovar Infantis	AY62	SRP153090	SENASICA_Sa_ AY62	Infantis
SRR13148062	PRJNA480281	13	12	17	520	13	16	4	1674	17	2019-07-24	Mexico	Campeche	papaya	Salmonella enterica	AY63	SRP153090	SENASICA_Sa_AY63	Javiana
SRR10134452	PRJNA480281	14	13	18	12	14	18	1	26	28	2019-08-06	Mexico	Campeche	soil	Salmonella enterica subsp. enterica serovar Thompson	AY67	SRP153090	SENASICA_Sa_AY73	Thompson
SRR10134451	PRJNA480281	5	14	18	561	36	12	12	2015	262	2019-08-06	Mexico	Campeche	soil	Salmonella enterica subsp. enterica serovar Coeln	AY68	SRP153090	SENASICA_Sa_AY73	Coeln
SRR10134450	PRJNA480281	42	11	48	149	12	13	4	1575	204	2019-08-06	Mexico	Campeche	soil	Salmonella enterica subsp. enterica serovar Rubislaw	AY69	SRP153090	SENASICA_Sa_AY73	Rubislaw
SRR10134449	PRJNA480281	5	14	18	561	36	12	12	2015	262	2019-08-06	Mexico	Campeche	soil	Salmonella enterica subsp. enterica serovar Coeln	AY70	SRP153090	SENASICA_Sa_AY73	Coeln
SRR10134448	PRJNA480281	11	10	25	13	10	35	4	126	12	2019-08-06	Mexico	Campeche	soil	Salmonella enterica subsp. enterica serovar Sandiego	AY71	SRP153090	SENASICA_Sa_AY73	Sandiego
SRR10134447	PRJNA480281	5	14	18	561	36	12	12	2015	262	2019-08-06	Mexico	Campeche	environmental swab sponge	Salmonella enterica subsp. enterica serovar Coeln	AY72	SRP153090	SENASICA_Sa_AY73	Coeln
SRR10134446	PRJNA480281	17	18	22	17	5	21	19	32	31	2019-08-07	Mexico	Campeche	environmental swab sponge	Salmonella enterica subsp. enterica serovar Infantis	AY73	SRP153090	SENASICA_Sa_AY73	Infantis
SRR10174190	PRJNA480281	46	44	46	46	39	18	34	88	19	2019-08-07	Mexico	Campeche	environmental swab sponge	Salmonella enterica	AY74_SALM	SRP153090	SENASICA_Sa_AY74
SRR12396362	PRJNA480281	41	42	43	58	9	12	2	112	8	2019-07-29	Mexico	Mexico	avian caeca	Salmonella enterica subsp. enterica serovar Muenchen	AY76	SRP153090	SENASICA_Sa_ AY76	Muenchen
SRR13148061	PRJNA480281	13	11	16	15	12	15	4	23	41	2019-08-05	Mexico	Mexico	avian caeca	Salmonella enterica	AY77	SRP153090	SENASICA_Sa_AY77	Oranienburg
SRR12396361	PRJNA480281	15	70	93	78	113	6	68	413	62	2019-08-06	Mexico	Mexico	avian caeca	Salmonella enterica subsp. enterica serovar Mbandaka	AY78	SRP153090	SENASICA_Sa_ AY78	Mbandaka
SRR12396360	PRJNA480281	17	18	22	17	5	21	19	32	31	2019-08-05	Mexico	Mexico	avian caeca	Salmonella enterica subsp. enterica serovar Infantis	AY79	SRP153090	SENASICA_Sa_ AY79	Infantis
SRR12396359	PRJNA480281	5	2	3	7	6	6	11	11	4	2019-08-05	Mexico	Mexico	avian caeca	Salmonella enterica subsp. enterica serovar Enteritidis	AY80	SRP153090	SENASICA_Sa_ AY80	Enteritidis
SRR14570238	PRJNA480281	15	70	93	78	113	6	68	413	62	2019-08-13	Mexico	Mexico	avian caeca	Salmonella enterica	AY81	SRP153090	SENASICA_Sa_AY81	Mbandaka
SRR13148060	PRJNA480281	17	18	22	17	5	21	19	32	31	2019-08-12	Mexico	Mexico	avian caeca	Salmonella enterica	AY82	SRP153090	SENASICA_Sa_AY82	Infantis
SRR14570237	PRJNA480281	17	18	22	17	5	21	19	32	31	2019-08-12	Mexico	Mexico	avian caeca	Salmonella enterica	AY83	SRP153090	SENASICA_Sa_AY83	Infantis
SRR12396406	PRJNA480281	17	18	22	17	5	21	19	32	31	2019-08-19	Mexico	Mexico	avian caeca	Salmonella enterica subsp. enterica serovar Infantis	AY86	SRP153090	SENASICA_Sa_ AY86	Infantis
SRR12396405	PRJNA480281	10	14	15	31	25	20	33	64	65	2019-08-14	Mexico	Mexico	avian caeca	Salmonella enterica subsp. enterica serovar Anatum	AY87	SRP153090	SENASICA_Sa_ AY87	Anatum
SRR12396404	PRJNA480281	12	2	15	14	11	14	16	22	24	2019-08-19	Mexico	Mexico	avian caeca	Salmonella enterica subsp. enterica serovar Braenderup	AY88	SRP153090	SENASICA_Sa_ AY88	Braenderup
SRR12396403	PRJNA480281	17	18	22	17	5	21	19	32	31	2019-08-19	Mexico	Mexico	avian caeca	Salmonella enterica subsp. enterica serovar Infantis	AY89	SRP153090	SENASICA_Sa_ AY89	Infantis
SRR14570236	PRJNA480281	17	18	22	17	5	21	19	32	31	2019-08-19	Mexico	Mexico	avian caeca	Salmonella enterica	AY90	SRP153090	SENASICA_Sa_AY90	Infantis
SRR12396402	PRJNA480281	17	18	22	17	5	21	19	32	31	2019-08-26	Mexico	Mexico	avian caeca	Salmonella enterica subsp. enterica serovar Infantis	AY91	SRP153090	SENASICA_Sa_ AY91	Infantis
SRR12396401	PRJNA480281	17	18	22	17	5	21	19	32	31	2019-09-02	Mexico	Mexico	avian caeca	Salmonella enterica subsp. enterica serovar Infantis	AY93	SRP153090	SENASICA_Sa_ AY93	Infantis
SRR12396400	PRJNA480281	114	3	8	114	76	9	109	312	370	2019-09-02	Mexico	Mexico	avian caeca	Salmonella enterica	AY94	SRP153090	SENASICA_Sa_ AY94	Havana
SRR13148059	PRJNA480281	17	18	22	17	5	21	19	32	31	2019-09-02	Mexico	Mexico	avian caeca	Salmonella enterica	AY95	SRP153090	SENASICA_Sa_AY95	Infantis
SRR12396399	PRJNA480281	638	5	2	3	7	6	11	11	4	2019-09-02	Mexico	Mexico	avian caeca	Salmonella enterica subsp. enterica serovar Enteritidis	AY96	SRP153090	SENASICA_Sa_ AY96	Enteritidis
SRR12396398	PRJNA480281	104	100	54	78	104	9	48	292	45	2019-09-09	Mexico	Mexico	avian caeca	Salmonella enterica subsp. enterica serovar Albany	AY97	SRP153090	SENASICA_Sa_ AY97	Albany
SRR12396397	PRJNA480281	12	2	15	14	11	14	16	22	24	2019-09-10	Mexico	Mexico	avian caeca	Salmonella enterica subsp. enterica serovar Braenderup	AY98	SRP153090	SENASICA_Sa_ AY98	Braenderup
SRR12396395	PRJNA480281	17	18	22	17	5	21	19	32	31	2019-09-09	Mexico	Mexico	avian caeca	Salmonella enterica subsp. enterica serovar Infantis	AY99	SRP153090	SENASICA_Sa_ AY99	Infantis
SRR12396394	PRJNA480281	17	18	22	17	5	21	19	32	31	2019-09-09	Mexico	Mexico	avian caeca	Salmonella enterica subsp. enterica serovar Infantis	AZ01	SRP153090	SENASICA_Sa_ AZ01	Infantis
SRR12396393	PRJNA480281	12	2	15	14	11	14	16	22	24	2019-09-09	Mexico	Mexico	avian caeca	Salmonella enterica subsp. enterica serovar Braenderup	AZ06	SRP153090	SENASICA_Sa_ AZ06	Braenderup
SRR12396392	PRJNA480281	197	187	10	234	8	65	22	1541	236	2019-09-09	Mexico	Mexico	avian caeca	Salmonella enterica subsp. enterica serovar Corvallis	AZ07	SRP153090	SENASICA_Sa_ AZ07	Corvallis
SRR13148057	PRJNA480281	17	18	22	17	5	21	19	32	31	2019-09-09	Mexico	Mexico	avian caeca	Salmonella enterica	AZ08	SRP153090	SENASICA_Sa_AZ08	Infantis
SRR12396391	PRJNA480281	638	5	21	18	9	6	17	50	14	2019-09-09	Mexico	Mexico	avian caeca	Salmonella enterica subsp. enterica serovar Saintpaul	AZ09	SRP153090	SENASICA_Sa_ AZ09	Saintpaul
SRR12396390	PRJNA480281	17	18	22	17	5	21	19	32	31	2019-09-09	Mexico	Mexico	avian caeca	Salmonella enterica subsp. enterica serovar Infantis	AZ10	SRP153090	SENASICA_Sa_ AZ10	Infantis
SRR12396389	PRJNA480281	3	3	7	4	3	3	7	13	54	2019-09-09	Mexico	Mexico	avian caeca	Salmonella enterica subsp. enterica serovar Agona	AZ11	SRP153090	SENASICA_Sa_ AZ11	Agona
SRR12396388	PRJNA480281	17	18	22	17	5	21	19	32	31	2019-09-09	Mexico	Mexico	avian caeca	Salmonella enterica subsp. enterica serovar Infantis	AZ12	SRP153090	SENASICA_Sa_ AZ12	Infantis
SRR12396387	PRJNA480281	12	2	15	14	11	14	16	22	24	2019-09-23	Mexico	Mexico	avian caeca	Salmonella enterica subsp. enterica serovar Braenderup	AZ13	SRP153090	SENASICA_Sa_ AZ13	Braenderup
SRR12396386	PRJNA480281	2	57	15	14	15	20	12	132	7	2019-09-23	Mexico	Mexico	avian caeca	Salmonella enterica subsp. enterica serovar Newport	AZ14	SRP153090	SENASICA_Sa_ AZ14	Newport
SRR12396384	PRJNA480281	10	1080	15	31	25	20	33	8041		2019-09-24	Mexico	Mexico	avian caeca	Salmonella enterica subsp. enterica serovar Anatum	AZ15	SRP153090	SENASICA_Sa_ AZ15	Anatum
SRR12396383	PRJNA480281	10	14	15	31	25	20	33	64	65	2019-09-23	Mexico	Mexico	avian caeca	Salmonella enterica subsp. enterica serovar Anatum	AZ16	SRP153090	SENASICA_Sa_ AZ16	Anatum
SRR12396382	PRJNA480281	44	284	215	675	332	7	646	3093		2019-09-23	Mexico	Mexico	avian caeca	Salmonella enterica subsp. enterica serovar Falkensee	AZ17	SRP153090	SENASICA_Sa_ AZ17	Falkensee
SRR12396381	PRJNA480281	17	18	22	17	5	21	19	32	31	2019-09-23	Mexico	Mexico	avian caeca	Salmonella enterica subsp. enterica serovar Infantis	AZ18	SRP153090	SENASICA_Sa_ AZ18	Infantis
SRR12396380	PRJNA480281	2	7	9	9	5	9	12	15	26	2019-10-01	Mexico	Mexico	avian caeca	Salmonella enterica subsp. enterica serovar Heidelberg	AZ19	SRP153090	SENASICA_Sa_ AZ19	Heidelberg
SRR12396379	PRJNA480281	17	18	22	17	5	21	19	32	31	2019-09-30	Mexico	Mexico	avian caeca	Salmonella enterica subsp. enterica serovar Infantis	AZ20	SRP153090	SENASICA_Sa_ AZ20	Infantis
SRR12396378	PRJNA480281	62	53	54	60	5	53	54	152	15	2019-10-07	Mexico	Mexico	avian caeca	Salmonella enterica subsp. enterica serovar Kentucky	AZ21	SRP153090	SENASICA_Sa_ AZ21	Kentucky
SRR12396377	PRJNA480281	41	42	43	58	9	12	2	112	8	2019-10-07	Mexico	Mexico	avian caeca	Salmonella enterica subsp. enterica serovar Muenchen	AZ22	SRP153090	SENASICA_Sa_ AZ22	Muenchen
SRR12396376	PRJNA480281	12	2	15	14	11	14	16	22	24	2019-10-07	Mexico	Mexico	avian caeca	Salmonella enterica subsp. enterica serovar Braenderup	AZ23	SRP153090	SENASICA_Sa_ AZ23	Braenderup
SRR12396375	PRJNA480281	5	21	18	9	6	12	17	50	14	2019-10-07	Mexico	Mexico	avian caeca	Salmonella enterica subsp. enterica serovar Saintpaul	AZ24	SRP153090	SENASICA_Sa_ AZ24	Saintpaul
SRR12396373	PRJNA480281	104	100	54	78	104	9	48	292	45	2019-10-08	Mexico	Mexico	avian caeca	Salmonella enterica subsp. enterica serovar Albany	AZ25	SRP153090	SENASICA_Sa_ AZ25	Albany
SRR12396372	PRJNA480281	17	18	22	17	5	21	19	32	31	2019-10-14	Mexico	Mexico	avian caeca	Salmonella enterica subsp. enterica serovar Infantis	AZ51	SRP153090	SENASICA_Sa_ AZ51	Infantis
SRR12396371	PRJNA480281	10	7	12	9	70	9	2	213	1	2019-10-14	Mexico	Mexico	avian caeca	Salmonella enterica subsp. enterica serovar Typhimurium	AZ52	SRP153090	SENASICA_Sa_ AZ52	Typhumurium
SRR12396370	PRJNA480281	41	42	43	58	9	12	2	112	8	2019-10-14	Mexico	Mexico	avian caeca	Salmonella enterica subsp. enterica serovar Muenchen	AZ53	SRP153090	SENASICA_Sa_ AZ53	Muenchen
SRR12396369	PRJNA480281	17	18	22	17	5	21	19	32	31	2019-10-14	Mexico	Mexico	avian caeca	Salmonella enterica subsp. enterica serovar Infantis	AZ54	SRP153090	SENASICA_Sa_ AZ54	Infantis
SRR12396368	PRJNA480281	12	2	15	14	11	14	16	22	24	2019-10-21	Mexico	Mexico	avian caeca	Salmonella enterica subsp. enterica serovar Mbandaka	AZ56	SRP153090	SENASICA_Sa_ AZ56	Mbandaka
SRR12396367	PRJNA480281	12	2	15	14	11	14	16	22	24	2019-10-21	Mexico	Mexico	avian caeca	Salmonella enterica subsp. enterica serovar Braenderup	AZ57	SRP153090	SENASICA_Sa_ AZ57	Braenderup
SRR12396366	PRJNA480281	17	18	22	17	5	21	19	32	31	2019-10-21	Mexico	Mexico	avian caeca	Salmonella enterica subsp. enterica serovar Infantis	AZ58	SRP153090	SENASICA_Sa_ AZ58	Infantis
SRR12396365	PRJNA480281	104	100	54	78	104	9	48	292	45	2019-10-21	Mexico	Mexico	avian caeca	Salmonella enterica subsp. enterica serovar Albany	AZ59	SRP153090	SENASICA_Sa_ AZ59	Albany
SRR12396364	PRJNA480281	14	13	18	12	14	18	1	26	28	2019-10-29	Mexico	Mexico	avian caeca	Salmonella enterica subsp. enterica serovar Thompson	AZ61	SRP153090	SENASICA_Sa_ AZ61	Thompson
SRR12478280	PRJNA480281	147	13	15	123	15	19	17	684	157	2019-10-30	Mexico	Chiapas	papaya	Salmonella enterica subsp. enterica serovar Enteritidis	AZ62	SRP153090	SENASICA_Sa_ AZ62	Entertiditis
SRR12492196	PRJNA480281	76	14	3	77	64	64	67	198	56	2018-05-07	Mexico	Mexico	lymph node	Salmonella enterica subsp. enterica serovar Kentucky	BB12	SRP153090	UNAM2018113_Sa_BB12	Kentucky
SRR12492195	PRJNA480281	10	60	58	66	6	65	16	155	237	2018-05-07	Mexico	Mexico	Ground beef	Salmonella enterica subsp. enterica serovar London	BB13	SRP153090	UNAM2018114_Sa_BB13	London
SRR12492194	PRJNA480281	10	7	12	9	5	9	2	19	1	2018-09-18	Mexico	Mexico	Ground beef	Salmonella enterica subsp. enterica serovar Typhimurium	BB17	SRP153090	UNAM2018142_Sa_BB17	Typhimurium
SRR12492193	PRJNA480281	10	7	12	9	5	9	2	19	1	2018-09-18	Mexico	Mexico	Ground beef	Salmonella enterica subsp. enterica serovar Typhimurium	BB18	SRP153090	UNAM2018143_Sa_BB18	Typhimurium
SRR12492192	PRJNA480281	10	7	12	9	5	9	2	19	1	2018-09-18	Mexico	Mexico	Ground beef	Salmonella enterica subsp. enterica serovar Typhimurium	BB19	SRP153090	UNAM2018148_Sa_BB19	Typhimurium
SRR12492191	PRJNA480281	10	14	15	31	25	20	33	64	65	2017-08-09	Mexico	Mexico	lymph node	Salmonella enterica subsp. enterica serovar Anatum	BB20	SRP153090	UNAM201753_Sa_BB20	Anatum
SRR12492190	PRJNA480281	76	14	3	77	64	64	67	198	56	2018-01-29	Mexico	Mexico	lymph node	Salmonella enterica subsp. enterica serovar Kentucky	BB21	SRP153090	UNAM201792_Sa_BB21	Kentucky
SRR18856430	PRJNA480281	186	35	78	75	39	182	97	588	279	2021-06-13	Mexico	Mexico	ground beef	Salmonella enterica	BC90	SRP153090	MPSPGB16-2_Sa_BC90	Havana
SRR18856429	PRJNA480281	2	57	15	14	15	20	12	132	7	2021-05-30	Mexico	Mexico	ground beef	Salmonella enterica	BC91	SRP153090	MPSPGB12-2_Sa_BC91	Newport
SRR18856418	PRJNA480281	10	14	15	31	25	20	33	64	65	2021-05-23	Mexico	Mexico	ground beef	Salmonella enterica	BC92	SRP153090	MPSPGB7-3_Sa_BC92	Anatum
SRR18856407	PRJNA480281	17	18	22	17	5	21	19	32	31	2021-05-23	Mexico	Mexico	ground beef	Salmonella enterica	BC93	SRP153090	MPSPGB4-2_sa_BC93	Infantis
SRR18856396	PRJNA480281	10	14	15	31	25	20	33	64	65	2021-05-16	Mexico	Mexico	ground beef	Salmonella enterica	BC94	SRP153090	MPSPGB1-1_Sa_BC94	Anatum
SRR18856394	PRJNA480281	10	14	15	31	25	20	33	64	65	2021-05-16	Mexico	Mexico	ground beef	Salmonella enterica	BC97	SRP153090	MPSPGB1-2_Sa_BC97	Anatum
SRR20081779	PRJNA480281	2	57	15	14	15	20	12	132	7	2021-06-27	Mexico	Mexico	ground beef	Salmonella enterica	BC98	SRP153090	MPSPGB27-1_Sa_BC98	Newport
SRR20081778	PRJNA480281	22	11	25	21	10	23	23	48	42	2021-06-13	Mexico	Mexico	ground beef	Salmonella enterica	BC99	SRP153090	MPSPGB19-3_Sa_BC99	panama
SRR20081767	PRJNA480281	2	57	15	14	15	20	12	132	7	2021-06-27	Mexico	Mexico	ground beef	Salmonella enterica	BD01	SRP153090	MPSPGB27-2_Sa_BD01	Newport
SRR20081756	PRJNA480281	10	14	15	31	25	20	33	64	65	2021-06-27	Mexico	Mexico	ground beef	Salmonella enterica	BD02	SRP153090	MPSPGB24-1_Sa_BD02	Anatum
SRR18856393	PRJNA480281	186	35	78	75	39	182	97	588	279	2021-06-13	Mexico	Mexico	ground beef	Salmonella enterica	BD04	SRP153090	MPSPGB16-3_Sa_BD04	Havana
SRR18856392	PRJNA480281	3	3	7	4	3	3	7	13	54	2021-05-30	Mexico	Mexico	ground beef	Salmonella enterica	BD05	SRP153090	MPSPGB13-1_Sa_BD05	Agona
SRR18856391	PRJNA480281	140	105	85	93	14	10	3	440	82	2021-05-23	Mexico	Mexico	ground beef	Salmonella enterica	BD06	SRP153090	MPSPGB10-2_Sa_BD06	Adelaide
SRR18856390	PRJNA480281	186	35	78	75	39	182	97	588	279	2021-06-13	Mexico	Mexico	ground beef	Salmonella enterica	BD07	SRP153090	MPSPGB16-4_Sa_BD07	Havana
SRR18856428	PRJNA480281	3	3	7	4	3	3	7	13	54	2021-05-30	Mexico	Mexico	ground beef	Salmonella enterica	BD08	SRP153090	MPSPGB13-2_Sa_BD08	Agona
SRR18856427	PRJNA480281	17	18	22	17	5	21	19	32	31	2021-05-23	Mexico	Mexico	ground beef	Salmonella enterica	BD09	SRP153090	MPSPGB10-3_Sa_BD09	Infantis
SRR18856426	PRJNA480281	140	105	85	93	14	10	3	440	82	2021-05-23	Mexico	Mexico	ground beef	Salmonella enterica	BD10	SRP153090	MPSPGB8-2_Sa_BD10	Adelaide
SRR18856425	PRJNA480281	10	14	15	31	25	20	33	64	65	2021-05-23	Mexico	Mexico	ground beef	Salmonella enterica	BD11	SRP153090	MPSPGB5-2_Sa_BD11	Anatum
SRR18856424	PRJNA480281	140	105	85	93	14	10	3	440	82	2021-05-23	Mexico	Mexico	ground beef	Salmonella enterica	BD12	SRP153090	MPSPGB8-3_Sa_BD12	Adelaide
SRR18856423	PRJNA480281	17	18	22	17	5	21	19	32	31	2021-05-23	Mexico	Mexico	ground beef	Salmonella enterica	BD14	SRP153090	MPSPGB10-5_Sa_BD14	Infantis
SRR20081745	PRJNA480281	2	57	15	14	15	20	12	132	7	2021-06-27	Mexico	Mexico	ground beef	Salmonella enterica	BD15	SRP153090	MPSPGB27-3_Sa_BD15	Newport
SRR20081734	PRJNA480281	10	14	15	31	25	20	33	64	65	2021-06-27	Mexico	Mexico	ground beef	Salmonella enterica	BD16	SRP153090	MPSPGB24-2_Sa_BD16	Anatum
SRR18856422	PRJNA480281	3	3	7	4	3	3	7	13	54	2021-05-30	Mexico	Mexico	ground beef	Salmonella enterica	BD17	SRP153090	MPSPGB13-3_Sa_BD17	Agona
SRR18856421	PRJNA480281	17	18	22	17	5	21	19	32	31	2021-05-23	Mexico	Mexico	ground beef	Salmonella enterica	BD18	SRP153090	MPSPGB10-4_Sa_BD18	Infantis
SRR18856420	PRJNA480281	186	35	78	75	39	182	97	588	279	2021-06-13	Mexico	Mexico	ground beef	Salmonella enterica	BD19	SRP153090	MPSPGB16-5_Sa_BD19	Havana
SRR20081723	PRJNA480281	2	57	15	14	15	20	12	132	7	2021-06-27	Mexico	Mexico	ground beef	Salmonella enterica	BD20	SRP153090	MPSPGB27-4_Sa_BD20	Newport
SRR18856419	PRJNA480281	10	19	12	9	5	9	2	34	1	2021-05-30	Mexico	Mexico	ground beef	Salmonella enterica	BD23	SRP153090	MPSPGB14-1_Sa_BD23	I 4\, [5]\, 12:i:-
SRR20081712	PRJNA480281	10	60	58	66	6	65	16	155	237	2021-07-31	Mexico	Mexico	ground beef	Salmonella enterica	BD24	SRP153090	MPSPGB28-1_Sa_BD24	London
SRR18856417	PRJNA480281	92	125	78	128	138	9	141	463	83	2021-05-16	Mexico	Mexico	ground pork	Salmonella enterica	BD25	SRP153090	MPSPGP1-2_Sa_BD25	Meleagridis
SRR18856416	PRJNA480281	7	6	8	8	7	8	13	14	55	2021-05-16	Mexico	Mexico	ground pork	Salmonella enterica	BD26	SRP153090	MPSPGP1-1_Sa_BD26	Senftenberg
SRR18856415	PRJNA480281	7	6	8	8	7	8	13	14	55	2021-05-16	Mexico	Mexico	ground pork	Salmonella enterica	BD27	SRP153090	MPSPGP1-3_Sa_BD27	Senftenberg
SRR18856414	PRJNA480281	10	14	15	31	25	20	33	64	65	2021-05-23	Mexico	Mexico	ground beef	Salmonella enterica	BD29	SRP153090	MPSPGB6-2_Sa_BD29	Anatum
SRR18856413	PRJNA480281	10	14	15	31	25	20	33	64	65	2021-05-23	Mexico	Mexico	ground beef	Salmonella enterica	BD30	SRP153090	MPSPGB6-3_Sa_BD30	Anatum
SRR18856412	PRJNA480281	1315	60	58	66	6	65	16	9283		2021-05-23	Mexico	Mexico	ground beef	Salmonella enterica	BD32	SRP153090	MPSPGB4-1_Sa_BD32	London
SRR18856411	PRJNA480281	140	105	85	93	14	10	3	440	82	2021-05-23	Mexico	Mexico	ground beef	Salmonella enterica	BD33	SRP153090	MPSPGB7-2_Sa_BD33	Adelaide
SRR18856410	PRJNA480281	140	105	85	93	14	10	3	440	82	2021-05-23	Mexico	Mexico	ground beef	Salmonella enterica	BD34	SRP153090	MPSPGB7-1_Sa_BD34	Adelaide
SRR18856409	PRJNA480281	140	105	85	93	14	10	3	440	82	2021-05-23	Mexico	Mexico	ground beef	Salmonella enterica	BD35	SRP153090	MPSPGB8-5_Sa_BD35	Adelaide
SRR18856408	PRJNA480281	140	105	85	93	14	10	3	440	82	2021-05-23	Mexico	Mexico	ground beef	Salmonella enterica	BD36	SRP153090	MPSPGB9-1_Sa_BD36	Adelaide
SRR18856406	PRJNA480281	140	105	85	93	14	10	3	440	82	2021-05-23	Mexico	Mexico	ground beef	Salmonella enterica	BD37	SRP153090	MPSPGB9-2_Sa_BD37	Adelaide
SRR18856405	PRJNA480281	1315	60	58	66	6	65	16	9283		2021-05-23	Mexico	Mexico	ground beef	Salmonella enterica	BD38	SRP153090	MPSPGB9-3_Sa_BD38	London
SRR18856404	PRJNA480281	17	18	22	17	5	21	19	32	31	2021-05-23	Mexico	Mexico	ground beef	Salmonella enterica	BD39	SRP153090	MPSPGB10-6_Sa_BD39	Infantis
SRR18856403	PRJNA480281	17	18	22	17	5	21	19	32	31	2021-05-23	Mexico	Mexico	ground beef	Salmonella enterica	BD40	SRP153090	MPSPGB10-7_Sa_BD40	Infantis
SRR18856402	PRJNA480281	10	14	15	31	25	20	33	64	65	2021-05-30	Mexico	Mexico	ground beef	Salmonella enterica	BD41	SRP153090	MPSPGB12-1_Sa_BD41	Anatum
SRR18856401	PRJNA480281	10	19	12	9	5	9	2	34	1	2021-05-30	Mexico	Mexico	ground beef	Salmonella enterica	BD42	SRP153090	MPSPGB14-2_Sa_BD42	I 4\, [5]\, 12:i:-
SRR18856400	PRJNA480281	19	20	3	20	5	22	22	40	57	2021-05-30	Mexico	Mexico	ground beef	Salmonella enterica	BD43	SRP153090	MPSPGB15-1_Sa_BD43	derby
SRR18856399	PRJNA480281	19	20	3	20	5	22	22	40	57	2021-05-30	Mexico	Mexico	ground beef	Salmonella enterica	BD44	SRP153090	MPSPGB15-2_Sa_BD44	derby
SRR18856398	PRJNA480281	186	35	78	75	39	182	97	588	279	2021-06-13	Mexico	Mexico	ground beef	Salmonella enterica	BD45	SRP153090	MPSPGB16-1_Sa_BD45	Havana
SRR18856397	PRJNA480281	22	11	25	21	10	23	23	48	42	2021-06-13	Mexico	Mexico	ground beef	Salmonella enterica	BD48	SRP153090	MPSPGB19-1_Sa_BD48	panama
SRR18856395	PRJNA480281	22	11	25	21	10	23	23	48	42	2021-06-13	Mexico	Mexico	ground beef	Salmonella enterica	BD49	SRP153090	MPSPGB19-2_Sa_BD49	panama
SRR20081708	PRJNA480281	17	18	22	17	5	21	19	32	31	2021-06-27	Mexico	Mexico	ground beef	Salmonella enterica	BD55	SRP153090	MPSPGB26-1_Sa_BD55	Infantis
SRR20081707	PRJNA480281	17	18	22	17	5	21	19	32	31	2021-06-27	Mexico	Mexico	ground beef	Salmonella enterica	BD56	SRP153090	MPSPGB26-2_Sa_BD56	Infantis
SRR20081777	PRJNA480281	61	12	10	65	54	63	57	150	289	2021-07-31	Mexico	Mexico	ground beef	Salmonella enterica	BD59	SRP153090	MPSPGB29-2_Sa_BD59	Bovismorbificans
SRR20081776	PRJNA480281	10	7	21	14	15	12	12	45	3	2021-07-31	Mexico	Mexico	ground beef	Salmonella enterica	BD60	SRP153090	MPSPGB29-3_Sa_BD60	Newport
SRR20081775	PRJNA480281	10	60	58	66	6	65	16	155	237	2021-07-31	Mexico	Mexico	ground beef	Salmonella enterica	BD61	SRP153090	MPSPGB29-4_Sa_BD61	London
SRR20081774	PRJNA480281	92	017	79	156	64	151	87	469	66	2021-07-31	Mexico	Mexico	ground beef	Salmonella enterica	BD62	SRP153090	MPSPGB30-1_Sa_BD62	Rissen
SRR20081773	PRJNA480281	140	105	85	93	14	10	3	440	82	2021-07-31	Mexico	Mexico	ground beef	Salmonella enterica	BD65	SRP153090	MPSPGB30-4_Sa_BD65	Adelaide
SRR20081772	PRJNA480281	140	105	85	93	14	10	3	440	82	2021-07-31	Mexico	Mexico	ground beef	Salmonella enterica	BD66	SRP153090	MPSPGB30-5_Sa_BD66	Adelaide
SRR20081771	PRJNA480281	7	6	8	8	7	8	13	14	55	2021-07-31	Mexico	Mexico	ground beef	Salmonella enterica	BD67	SRP153090	MPSPGB30-6_Sa_BD67	Senftenberg
SRR20081770	PRJNA480281	140	105	85	93	14	10	3	440	82	2021-07-31	Mexico	Mexico	ground beef	Salmonella enterica	BD68	SRP153090	MPSPGB30-7_Sa_BD68	Adelaide
SRR20081769	PRJNA480281	2	57	15	14	15	20	12	132	7	2021-07-31	Mexico	Mexico	ground beef	Salmonella enterica	BD69	SRP153090	MPSPGB31-1_Sa_BD69	Newport
SRR20081768	PRJNA480281	5	110	35	122	2	19	22	358	251	2021-07-31	Mexico	Mexico	ground beef	Salmonella enterica	BD70	SRP153090	MPSPGB31-2_Sa_BD70	Goldcoast
SRR20081766	PRJNA480281	2	57	15	14	15	20	12	132	7	2021-07-31	Mexico	Mexico	ground beef	Salmonella enterica	BD71	SRP153090	MPSPGB31-3_Sa_BD71	Newport
SRR20081765	PRJNA480281	5	110	35	122	2	19	22	358	251	2021-07-31	Mexico	Mexico	ground beef	Salmonella enterica	BD72	SRP153090	MPSPGB31-4_Sa_BD72	Goldcoast
SRR20081764	PRJNA480281	5	110	35	122	2	19	22	358	251	2021-07-31	Mexico	Mexico	ground beef	Salmonella enterica	BD73	SRP153090	MPSPGB31-5_Sa_BD73	Goldcoast
SRR20081763	PRJNA480281	5	110	35	122	2	19	22	358	251	2021-07-31	Mexico	Mexico	ground beef	Salmonella enterica	BD74	SRP153090	MPSPGB31-6_Sa_BD74	Goldcoast
SRR20081762	PRJNA480281	5	110	35	122	2	19	22	358	251	2021-07-31	Mexico	Mexico	ground beef	Salmonella enterica	BD75	SRP153090	MPSPGB31-7_Sa_BD75	Goldcoast
SRR20081761	PRJNA480281	7	6	8	8	7	8	13	14	55	2021-07-31	Mexico	Mexico	ground beef	Salmonella enterica	BD76	SRP153090	MPSPGB32-1_Sa_BD76	Senftenberg
SRR20081760	PRJNA480281	41	42	43	58	9	12	2	112	8	2021-07-31	Mexico	Mexico	ground beef	Salmonella enterica	BD78	SRP153090	MPSPGB32-3_Sa_BD78	muenchen
SRR20081759	PRJNA480281	10	14	15	31	25	20	33	64	65	2021-07-31	Mexico	Mexico	ground beef	Salmonella enterica	BD79	SRP153090	MPSPGB33-1_Sa_BD79	Anatum
SRR20081758	PRJNA480281	10	60	58	66	6	65	16	155	237	2021-07-31	Mexico	Mexico	ground beef	Salmonella enterica	BD80	SRP153090	MPSPGB34-1_Sa_BD80	London
SRR20081757	PRJNA480281	10	60	58	66	6	65	16	155	237	2021-07-31	Mexico	Mexico	ground beef	Salmonella enterica	BD81	SRP153090	MPSPGB34-2_Sa_BD81	London
SRR20081755	PRJNA480281	111	47	49	42	559	58	3	2589	239	2021-07-31	Mexico	Mexico	ground beef	Salmonella enterica	BD82	SRP153090	MPSPGB34-3_Sa_BD82	Give
SRR20081754	PRJNA480281	10	14	15	31	25	20	33	64	65	2021-08-07	Mexico	Mexico	ground beef	Salmonella enterica	BD83	SRP153090	MPSPGB35-1_Sa_BD83	Anatum
SRR20081753	PRJNA480281	10	14	15	31	25	20	33	64	65	2021-08-07	Mexico	Mexico	ground beef	Salmonella enterica	BD84	SRP153090	MPSPGB35-2_Sa_BD84	Anatum
SRR20081752	PRJNA480281	41	42	43	58	9	12	2	112	8	2021-08-07	Mexico	Mexico	ground beef	Salmonella enterica	BD86	SRP153090	MPSPGB35-4_Sa_BD86	muenchen
SRR20081751	PRJNA480281	111	47	49	42	559	58	3	2589	239	2021-08-07	Mexico	Mexico	ground beef	Salmonella enterica	BD87	SRP153090	MPSPGB36_Sa_BD87	Give
SRR20081750	PRJNA480281	17	18	22	17	5	21	19	32	31	2021-08-07	Mexico	Mexico	ground beef	Salmonella enterica	BD88	SRP153090	MPSPGB37-1_Sa_BD88	Infantis
SRR20081749	PRJNA480281	10	14	15	31	25	20	33	64	65	2021-08-07	Mexico	Mexico	ground beef	Salmonella enterica	BD89	SRP153090	MPSPGB37-2_Sa_BD89	Anatum
SRR20081748	PRJNA480281	10	14	15	31	25	20	33	64	65	2021-08-07	Mexico	Mexico	ground beef	Salmonella enterica	BD90	SRP153090	MPSPGB38-1_Sa_BD90	Anatum
SRR20081747	PRJNA480281	10	14	15	31	25	20	33	64	65	2021-08-07	Mexico	Mexico	ground beef	Salmonella enterica	BD91	SRP153090	MPSPGB38-2_Sa_BD91	Anatum
SRR20081746	PRJNA480281	10	14	15	31	25	20	33	64	65	2021-08-07	Mexico	Mexico	ground beef	Salmonella enterica	BD92	SRP153090	MPSPGB38-3_Sa_BD92	Anatum
SRR20081744	PRJNA480281	10	14	15	31	25	20	33	64	65	2021-08-07	Mexico	Mexico	ground beef	Salmonella enterica	BD93	SRP153090	MPSPGB38-4_Sa_BD93	Anatum
SRR20081743	PRJNA480281	10	14	15	31	25	20	33	64	65	2021-08-07	Mexico	Mexico	ground beef	Salmonella enterica	BD94	SRP153090	MPSPGB39-1_Sa_BD94	Anatum
SRR20081742	PRJNA480281	10	14	15	31	25	20	33	64	65	2021-08-07	Mexico	Mexico	ground beef	Salmonella enterica	BD95	SRP153090	MPSPGB39-2_Sa_BD95	Anatum
SRR20081741	PRJNA480281	10	14	15	31	25	20	33	64	65	2021-07-31	Mexico	Mexico	ground beef	Salmonella enterica	BD96	SRP153090	MPSPGB39-3_Sa_BD96	Anatum
SRR20081740	PRJNA480281	10	14	15	31	25	20	33	64	65	2021-07-31	Mexico	Mexico	ground beef	Salmonella enterica	BD97	SRP153090	MPSPGB39-4_Sa_BD97	Anatum
SRR20081739	PRJNA480281	19	20	3	20	5	22	22	40	57	2021-08-07	Mexico	Mexico	ground beef	Salmonella enterica	BD98	SRP153090	MPSPGB40-1_Sa_BD98	derby
SRR20081738	PRJNA480281	19	20	3	20	5	22	22	40	57	2021-08-07	Mexico	Mexico	ground beef	Salmonella enterica	BD99	SRP153090	MPSPGB40-2_Sa_BD99	derby
SRR20081737	PRJNA480281	19	20	3	20	5	22	22	40	57	2021-08-07	Mexico	Mexico	ground beef	Salmonella enterica	BE01	SRP153090	MPSPGB40-3_Sa_BE01	derby
SRR20081736	PRJNA480281	19	20	3	20	5	22	22	40	57	2021-08-07	Mexico	Mexico	ground beef	Salmonella enterica	BE02	SRP153090	MPSPGB41-1_Sa_BE02	derby
SRR20081735	PRJNA480281	19	20	3	20	5	22	22	40	57	2021-08-07	Mexico	Mexico	ground beef	Salmonella enterica	BE03	SRP153090	MPSPGB41-2_Sa_BE03	derby
SRR20081733	PRJNA480281	19	20	3	20	5	22	22	40	57	2021-08-07	Mexico	Mexico	ground beef	Salmonella enterica	BE04	SRP153090	MPSPGB41-3_Sa_BE04	derby
SRR20081732	PRJNA480281	10	14	15	31	25	20	33	64	65	2021-08-14	Mexico	Mexico	ground beef	Salmonella enterica	BE05	SRP153090	MPSPGB42_Sa_BE05	Anatum
SRR20081731	PRJNA480281	2	57	15	14	15	20	12	132	7	2021-08-21	Mexico	Mexico	ground beef	Salmonella enterica	BE06	SRP153090	MPSPGB43-1_Sa_BE06	Newport
SRR20081730	PRJNA480281	10	14	15	31	25	20	33	64	65	2021-08-28	Mexico	Mexico	ground beef	Salmonella enterica	BE09	SRP153090	MPSPGB45_Sa_BE09	Anatum
SRR20081729	PRJNA480281	10	14	15	31	25	20	33	64	65	2021-08-28	Mexico	Mexico	ground beef	Salmonella enterica	BE10	SRP153090	MPSPGB48-1_Sa_BE10	Anatum
SRR20081728	PRJNA480281	10	14	15	31	25	20	33	64	65	2021-08-28	Mexico	Mexico	ground beef	Salmonella enterica	BE11	SRP153090	MPSPGB48-2_Sa_BE11	Anatum
SRR20081727	PRJNA480281	10	14	15	31	25	20	33	64	65	2021-08-28	Mexico	Mexico	ground beef	Salmonella enterica	BE12	SRP153090	MPSPGB49_Sa_BE12	Anatum
SRR20081726	PRJNA480281	10	7	12	9	70	9	2	213	1	2021-09-04	Mexico	Mexico	ground beef	Salmonella enterica	BE14	SRP153090	MPSPGB51_Sa_BE14	Typhimurium
SRR20081725	PRJNA480281	7	6	8	8	7	8	13	14	55	2021-09-04	Mexico	Mexico	ground beef	Salmonella enterica	BE15	SRP153090	MPSPGB52-1_Sa_BE15	Senftenberg
SRR20081724	PRJNA480281	7	6	8	8	7	8	13	14	55	2021-09-04	Mexico	Mexico	ground beef	Salmonella enterica	BE16	SRP153090	MPSPGB52-2_Sa_BE16	Senftenberg
SRR20081722	PRJNA480281	7	6	8	8	7	8	13	14	55	2021-09-04	Mexico	Mexico	ground beef	Salmonella enterica	BE17	SRP153090	MPSPGB52-3_Sa_BE17	Senftenberg
SRR20081721	PRJNA480281	7	6	8	8	7	8	13	14	55	2021-09-04	Mexico	Mexico	ground beef	Salmonella enterica	BE18	SRP153090	MPSPGB52-4_Sa_BE18	Senftenberg
SRR20081720	PRJNA480281	22	11	25	21	10	23	23	48	42	2021-10-09	Mexico	Mexico	ground beef	Salmonella enterica	BE19	SRP153090	MPSPGB53-1_Sa_BE19	panama
SRR20081719	PRJNA480281	140	105	85	93	14	10	3	440	82	2021-10-09	Mexico	Mexico	ground beef	Salmonella enterica	BE20	SRP153090	MPSPGB53-2_Sa_BE20	Adelaide
SRR20081718	PRJNA480281	162	475	387	604	517	6	16	2194		2021-10-09	Mexico	Mexico	ground beef	Salmonella enterica	BE21	SRP153090	MPSPGB53-3_Sa_BE21	Mississipi
SRR20081717	PRJNA480281	10	19	12	9	5	9	2	34	1	2021-10-09	Mexico	Mexico	ground beef	Salmonella enterica	BE22	SRP153090	MPSPGB54-1_Sa_BE22	I 4\, [5]\, 12:i:-
SRR20081716	PRJNA480281	17	18	22	17	5	21	19	32	31	2021-10-09	Mexico	Mexico	ground beef	Salmonella enterica	BE24	SRP153090	MPSPGB55-1_Sa_BE24	Infantis
SRR20081715	PRJNA480281	17	18	22	17	5	21	19	32	31	2021-10-09	Mexico	Mexico	ground beef	Salmonella enterica	BE25	SRP153090	MPSPGB55-2_Sa_BE25	Infantis
SRR20081714	PRJNA480281	2	57	15	14	15	20	12	132	7	2021-10-09	Mexico	Mexico	ground beef	Salmonella enterica	BE26	SRP153090	MPSPGB56-1_Sa_BE26	Newport
SRR20081713	PRJNA480281	2	57	15	14	15	20	12	132	7	2021-10-09	Mexico	Mexico	ground beef	Salmonella enterica	BE27	SRP153090	MPSPGB56-2_Sa_BE27	Newport
SRR20081711	PRJNA480281	2	57	15	14	15	20	12	132	7	2021-10-09	Mexico	Mexico	ground beef	Salmonella enterica	BE28	SRP153090	MPSPGB56-3_Sa_BE28	Newport
SRR20081710	PRJNA480281	2	57	15	14	15	20	12	132	7	2021-11-07	Mexico	Mexico	ground beef	Salmonella enterica	BE29	SRP153090	MPSPGB57-1_Sa_BE29	Newport
SRR20081709	PRJNA480281	2	57	15	14	15	20	12	132	7	2021-11-07	Mexico	Mexico	ground beef	Salmonella enterica	BE30	SRP153090	MPSPGB57-2_Sa_BE30	Newport
SRR25278968	PRJNA480281	231	523	402	416	813	216	209	4688		2022-05-09	Mexico	Chihuahua	water	Salmonella enterica	BF44	SRP153090	SENASICA_Sa_BF44	Weslaco
SRR22927601	PRJNA480281	43	47	49	49	41	15	3	96	33	2019-07-22	Mexico	Jalisco	raw chicken	Salmonella enterica	BH88	SRP153090	PO-04-C-1_Sa_BH88	Schwarzengrund
SRR22927600	PRJNA480281	17	18	22	17	5	21	19	32	31	2019-07-22	Mexico	Jalisco	raw chicken	Salmonella enterica	BH89	SRP153090	PO-04-C-2_Sa_BH89	Infantis
SRR22927565	PRJNA480281	17	18	22	17	5	21	19	32	31	2019-07-22	Mexico	Jalisco	raw chicken	Salmonella enterica	BH90	SRP153090	PO-05-C-8_Sa_BH90	Infantis
SRR22927554	PRJNA480281	17	18	22	17	5	21	19	32	31	2019-07-22	Mexico	Jalisco	raw chicken	Salmonella enterica	BH91	SRP153090	PO-05-C-10_Sa_BH91	Infantis
SRR22927543	PRJNA480281	17	18	22	17	5	21	19	32	31	2019-07-22	Mexico	Jalisco	raw chicken	Salmonella enterica	BH92	SRP153090	PO-07-C-16_Sa_BH92	Infantis
SRR22927532	PRJNA480281	17	18	22	17	5	21	19	32	31	2019-07-22	Mexico	Jalisco	raw chicken	Salmonella enterica	BH93	SRP153090	PO-07-C-17_Sa_BH93	Infantis
SRR22927505	PRJNA480281	43	47	49	49	41	15	3	96	33	2019-07-22	Mexico	Jalisco	raw chicken	Salmonella enterica	BH94	SRP153090	PO-09-C-145_Sa_BH94	Schwarzengrund
SRR22927494	PRJNA480281	43	47	49	49	41	15	3	96	33	2019-07-22	Mexico	Jalisco	raw chicken	Salmonella enterica	BH95	SRP153090	PO-09-C-148_Sa_BH95	Schwarzengrund
SRR22927483	PRJNA480281	17	18	22	17	5	21	19	32	31	2019-07-22	Mexico	Jalisco	raw chicken	Salmonella enterica	BH96	SRP153090	PO-09-C-151_Sa_BH96	Infantis
SRR22927524	PRJNA480281	43	47	49	49	41	15	3	96	33	2019-07-22	Mexico	Jalisco	raw chicken	Salmonella enterica	BH97	SRP153090	PO-09-C-158_Sa_BH97	Schwarzengrund
SRR22927599	PRJNA480281	43	47	49	49	41	15	3	96	33	2019-07-22	Mexico	Jalisco	raw chicken	Salmonella enterica	BH98	SRP153090	PO-10-C-191_Sa_BH98	Schwarzengrund
SRR22927588	PRJNA480281	43	47	49	49	41	15	3	96	33	2019-07-22	Mexico	Jalisco	raw chicken	Salmonella enterica	BH99	SRP153090	PO-10-C-218_Sa_BH99	Schwarzengrund
SRR22927577	PRJNA480281	43	47	49	49	41	15	3	96	33	2019-07-22	Mexico	Jalisco	raw chicken	Salmonella enterica	BI01	SRP153090	PO-11-C-34_Sa_BI01	Schwarzengrund
SRR22927572	PRJNA480281	43	47	49	49	41	15	3	96	33	2019-07-22	Mexico	Jalisco	raw chicken	Salmonella enterica	BI02	SRP153090	PO-11-C-228_Sa_BI02	Schwarzengrund
SRR22927571	PRJNA480281	43	47	49	49	41	15	3	96	33	2019-07-22	Mexico	Jalisco	raw chicken	Salmonella enterica	BI03	SRP153090	PO-11-C-233_Sa_BI03	Schwarzengrund
SRR22927570	PRJNA480281	43	47	49	49	41	15	3	96	33	2019-07-22	Mexico	Jalisco	raw chicken	Salmonella enterica	BI04	SRP153090	PO-11-C-259_Sa_BI04	Schwarzengrund
SRR22927569	PRJNA480281	7	6	8	8	7	8	13	14	55	2019-08-19	Mexico	Jalisco	raw chicken	Salmonella enterica	BI05	SRP153090	PO-12-C-8_Sa_BI05	Senftenberg
SRR22927568	PRJNA480281	7	6	8	8	7	8	13	14	55	2019-08-19	Mexico	Jalisco	raw chicken	Salmonella enterica	BI06	SRP153090	PO-12-C-25_Sa_BI06	Senftenberg
SRR22927567	PRJNA480281	7	6	8	8	7	8	13	14	55	2019-08-19	Mexico	Jalisco	raw chicken	Salmonella enterica	BI07	SRP153090	PO-12-C-46_Sa_BI07	Senftenberg
SRR22927566	PRJNA480281	43	47	49	49	41	15	3	96	33	2019-08-19	Mexico	Jalisco	raw chicken	Salmonella enterica	BI08	SRP153090	PO-15-C-4_Sa_BI08	Schwarzengrund
SRR22927564	PRJNA480281	43	47	49	49	41	15	3	96	33	2019-08-19	Mexico	Jalisco	raw chicken	Salmonella enterica	BI09	SRP153090	PO-15-C-14_Sa_BI09	Schwarzengrund
SRR22927563	PRJNA480281	43	47	49	49	41	15	3	96	33	2019-08-19	Mexico	Jalisco	raw chicken	Salmonella enterica	BI10	SRP153090	PO-15-C-66_Sa_BI10	Schwarzengrund
SRR22927562	PRJNA480281	17	18	22	17	5	21	19	32	31	2019-08-19	Mexico	Jalisco	raw chicken	Salmonella enterica	BI11	SRP153090	PO-17-C-1_Sa_BI11	Infantis
SRR22927561	PRJNA480281	17	18	22	17	5	21	19	32	31	2019-08-19	Mexico	Jalisco	raw chicken	Salmonella enterica	BI12	SRP153090	PO-17-C-3_Sa_BI12	Infantis
SRR22927560	PRJNA480281	17	18	22	17	5	21	19	32	31	2019-08-19	Mexico	Jalisco	raw chicken	Salmonella enterica	BI13	SRP153090	PO-18-C-9_Sa_BI13	Infantis
SRR22927559	PRJNA480281	17	18	22	17	5	21	19	32	31	2019-08-19	Mexico	Jalisco	raw chicken	Salmonella enterica	BI14	SRP153090	PO-18-C-22_Sa_BI14	Infantis
SRR22927558	PRJNA480281	43	47	49	49	41	15	3	96	33	2019-08-19	Mexico	Jalisco	raw chicken	Salmonella enterica	BI15	SRP153090	PO-20-C-16_Sa_BI15	Schwarzengrund
SRR22927557	PRJNA480281	43	47	49	49	41	15	3	96	33	2019-08-19	Mexico	Jalisco	raw chicken	Salmonella enterica	BI16	SRP153090	PO-20-C-45_Sa_BI16	Schwarzengrund
SRR22927556	PRJNA480281	7	6	8	8	7	8	13	14	55	2019-08-19	Mexico	Jalisco	raw chicken	Salmonella enterica	BI17	SRP153090	PO-20-C-72_Sa_BI17	Senftenberg
SRR22927555	PRJNA480281	43	47	49	49	41	15	3	96	33	2019-08-19	Mexico	Jalisco	raw chicken	Salmonella enterica	BI18	SRP153090	PO-21-C-10_Sa_BI18	Schwarzengrund
SRR22927553	PRJNA480281	7	6	8	8	7	8	13	14	55	2019-08-19	Mexico	Jalisco	raw chicken	Salmonella enterica	BI19	SRP153090	PO-21-C-23_Sa_BI19	Senftenberg
SRR22927552	PRJNA480281	7	6	8	8	7	8	13	14	55	2019-08-19	Mexico	Jalisco	raw chicken	Salmonella enterica	BI20	SRP153090	PO-21-C-25_Sa_BI20	Senftenberg
SRR22927551	PRJNA480281	7	6	8	8	7	8	13	14	55	2019-08-19	Mexico	Jalisco	raw chicken	Salmonella enterica	BI21	SRP153090	PO-21-C-72_Sa_BI21	Senftenberg
SRR24482250	PRJNA480281	147	13	15	123	15	19	17	684	157	2019-09-02	Mexico	Jalisco	raw chicken	Salmonella enterica	BI22	SRP153090	PO-25-C-9_Sa_BI22	Uganda
SRR22927550	PRJNA480281	19	20	3	20	5	22	22	40	57	2019-09-02	Mexico	Jalisco	raw chicken	Salmonella enterica	BI23	SRP153090	PO-25-C-18_Sa_BI23	derby
SRR24482249	PRJNA480281	147	13	15	123	15	19	17	684	157	2019-09-02	Mexico	Jalisco	raw chicken	Salmonella enterica	BI24	SRP153090	PO-25-C-25_Sa_BI24	Uganda
SRR22927549	PRJNA480281	17	18	22	17	5	21	19	32	31	2019-09-02	Mexico	Jalisco	raw chicken	Salmonella enterica	BI25	SRP153090	PO-30-C-9_Sa_BI25	Infantis
SRR22927548	PRJNA480281	114	3	8	114	76	9	109	312	370	2019-09-02	Mexico	Jalisco	raw chicken	Salmonella enterica	BI26	SRP153090	PO-30-C-16_Sa_BI26	Havana
SRR22927547	PRJNA480281	43	47	49	49	41	15	3	96	33	2019-09-02	Mexico	Jalisco	raw chicken	Salmonella enterica	BI27	SRP153090	PO-32-C-7_Sa_BI27	Schwarzengrund
SRR22927546	PRJNA480281	17	18	22	17	5	21	19	32	31	2019-09-02	Mexico	Jalisco	raw chicken	Salmonella enterica	BI28	SRP153090	PO-32-C-16_Sa_BI28	Infantis
SRR22927545	PRJNA480281	43	47	49	49	41	15	3	96	33	2019-09-02	Mexico	Jalisco	raw chicken	Salmonella enterica	BI29	SRP153090	PO-32-C-39_Sa_BI29	Schwarzengrund
SRR22927544	PRJNA480281	114	3	8	114	76	9	109	312	370	2019-09-23	Mexico	Jalisco	raw chicken	Salmonella enterica	BI30	SRP153090	PO-33-C-21_Sa_BI30	Havana
SRR22927542	PRJNA480281	114	3	8	114	76	9	109	312	370	2019-09-23	Mexico	Jalisco	raw chicken	Salmonella enterica	BI31	SRP153090	PO-33-C-43_Sa_BI31	Havana
SRR22927541	PRJNA480281	43	47	49	49	41	15	3	96	33	2019-09-23	Mexico	Jalisco	raw chicken	Salmonella enterica	BI32	SRP153090	PO-33-C-46_Sa_BI32	Schwarzengrund
SRR22927540	PRJNA480281	43	47	49	49	41	15	3	96	33	2019-09-23	Mexico	Jalisco	raw chicken	Salmonella enterica	BI33	SRP153090	PO-33-C-63_Sa_BI33	Schwarzengrund
SRR22927539	PRJNA480281	2	57	15	14	15	20	12	132	7	2019-09-23	Mexico	Jalisco	raw chicken	Salmonella enterica	BI34	SRP153090	PO-34-C-2_Sa_BI34	Newport
SRR22927538	PRJNA480281	17	18	22	17	5	21	19	32	31	2019-09-23	Mexico	Jalisco	raw chicken	Salmonella enterica	BI35	SRP153090	PO-34-C-31_Sa_BI35	Infantis
SRR22927537	PRJNA480281	43	47	49	49	41	15	3	96	33	2019-09-23	Mexico	Jalisco	raw chicken	Salmonella enterica	BI36	SRP153090	PO-38-C-7_Sa_BI36	Schwarzengrund
SRR22927536	PRJNA480281	43	47	49	49	41	15	3	96	33	2019-09-23	Mexico	Jalisco	raw chicken	Salmonella enterica	BI37	SRP153090	PO-38-C-11_Sa_BI37	Schwarzengrund
SRR22927535	PRJNA480281	43	47	49	49	41	15	3	96	33	2019-09-23	Mexico	Jalisco	raw chicken	Salmonella enterica	BI38	SRP153090	PO-38-C-34_Sa_BI38	Schwarzengrund
SRR22927534	PRJNA480281	43	47	49	49	41	15	3	96	33	2019-09-23	Mexico	Jalisco	raw chicken	Salmonella enterica	BI39	SRP153090	PO-39-C-1_Sa_BI39	Schwarzengrund
SRR22927533	PRJNA480281	43	47	49	49	41	15	3	96	33	2019-09-23	Mexico	Jalisco	raw chicken	Salmonella enterica	BI40	SRP153090	PO-39-C-3_Sa_BI40	Schwarzengrund
SRR22927531	PRJNA480281	17	18	22	17	5	21	19	32	31	2019-09-23	Mexico	Jalisco	raw chicken	Salmonella enterica	BI41	SRP153090	PO-40-C-1_Sa_BI41	Infantis
SRR24482248	PRJNA480281	147	13	15	123	15	19	17	19	17	2019-09-23	Mexico	Jalisco	raw chicken	Salmonella enterica	BI42	SRP153090	PO-40-C-25_Sa_BI42	Uganda
SRR22927530	PRJNA480281	17	18	22	17	5	21	19	32	31	2019-09-23	Mexico	Jalisco	raw chicken	Salmonella enterica	BI43	SRP153090	PO-40-C-69_Sa_BI43	Infantis
SRR22927513	PRJNA480281	17	18	22	17	5	21	19	32	31	2019-10-07	Mexico	Jalisco	raw chicken	Salmonella enterica	BI44	SRP153090	PO-47-C-2_Sa_BI44	Infantis
SRR22927512	PRJNA480281	43	47	49	49	41	15	3	96	33	2019-10-07	Mexico	Jalisco	raw chicken	Salmonella enterica	BI45	SRP153090	PO-47-C-30_Sa_BI45	Schwarzengrund
SRR22927511	PRJNA480281	19	20	3	20	5	22	22	40	57	2020-01-20	Mexico	Jalisco	raw chicken	Salmonella enterica	BI46	SRP153090	PO-02-F-3_Sa_BI46	derby
SRR22927510	PRJNA480281	43	47	49	49	41	15	3	96	33	2020-01-20	Mexico	Jalisco	raw chicken	Salmonella enterica	BI47	SRP153090	PO-02-F-9_Sa_BI47	Schwarzengrund
SRR23930571	PRJNA480281	10	14	15	31	25	20	33	64	65	2021-06-13	Mexico	Mexico	ground beef	Salmonella enterica	BI49	SRP153090	MPSPGB20-1_Sa_BI49	Anatum
SRR23930570	PRJNA480281	10	14	15	31	25	20	33	64	65	2021-06-27	Mexico	Mexico	ground beef	Salmonella enterica	BI50	SRP153090	MPSPGB25-1_Sa_BI50	Anatum
SRR23930569	PRJNA480281	10	60	58	66	6	65	16	155	237	2021-07-31	Mexico	Mexico	ground beef	Salmonella enterica	BI51	SRP153090	MPSPGB28-2_Sa_BI51	London
SRR22927509	PRJNA480281	43	47	49	49	41	15	3	96	33	2020-01-20	Mexico	Jalisco	raw chicken	Salmonella enterica	BI52	SRP153090	PO-02-F-11_Sa_BI52	Schwarzengrund
SRR22927508	PRJNA480281	17	18	22	17	5	21	19	32	31	2020-01-20	Mexico	Jalisco	raw chicken	Salmonella enterica	BI53	SRP153090	PO-03-F-1_Sa_BI53	Infantis
SRR22927507	PRJNA480281	17	18	22	17	5	21	19	32	31	2020-01-20	Mexico	Jalisco	raw chicken	Salmonella enterica	BI54	SRP153090	PO-13-F-3_Sa_BI54	Infantis
SRR22927506	PRJNA480281	140	105	85	93	14	10	3	440	82	2020-01-27	Mexico	Jalisco	raw chicken	Salmonella enterica	BI55	SRP153090	PO-15-F-4_Sa_BI55	Adelaide
SRR22927504	PRJNA480281	140	105	85	93	14	10	3	440	82	2020-01-27	Mexico	Jalisco	raw chicken	Salmonella enterica	BI56	SRP153090	PO-15-F-14_Sa_BI56	Adelaide
SRR22927503	PRJNA480281	140	105	85	93	14	10	3	440	82	2020-01-27	Mexico	Jalisco	raw chicken	Salmonella enterica	BI57	SRP153090	PO-15-F-26_Sa_BI57	Adelaide
SRR22927502	PRJNA480281	17	18	22	17	5	21	19	32	31	2020-01-27	Mexico	Jalisco	raw chicken	Salmonella enterica	BI58	SRP153090	PO-19-F-1_Sa_BI58	Infantis
SRR22927501	PRJNA480281	17	18	22	17	5	21	19	32	31	2020-01-27	Mexico	Jalisco	raw chicken	Salmonella enterica	BI59	SRP153090	PO-19-F-3_Sa_BI59	Infantis
SRR22927500	PRJNA480281	17	18	22	17	5	21	19	32	31	2020-01-27	Mexico	Jalisco	raw chicken	Salmonella enterica	BI60	SRP153090	PO-22-F-1_Sa_BI60	Infantis
SRR22927499	PRJNA480281	17	18	22	17	5	21	19	32	31	2020-01-27	Mexico	Jalisco	raw chicken	Salmonella enterica	BI61	SRP153090	PO-22-F-4_Sa_BI61	Infantis
SRR23930568	PRJNA480281	140	105	85	93	14	10	3	440	82	2021-08-28	Mexico	Mexico	ground beef	Salmonella enterica	BI62	SRP153090	MPSPGB46_Sa_BI62	Adelaide
SRR23930567	PRJNA480281	92	107	79	156	64	151	87	469	66	2021-08-28	Mexico	Mexico	ground beef	Salmonella enterica	BI63	SRP153090	MPSPGB47-1_Sa_BI63	Rissen
SRR23930566	PRJNA480281	92	107	79	156	64	151	87	469	66	2021-08-28	Mexico	Mexico	ground beef	Salmonella enterica	BI64	SRP153090	MPSPGB47-2_Sa_BI64	Rissen
SRR23930565	PRJNA480281	92	107	79	156	64	151	87	469	66	2021-08-28	Mexico	Mexico	ground beef	Salmonella enterica	BI65	SRP153090	MPSPGB48-3_Sa_BI65	Rissen
SRR22927498	PRJNA480281	17	18	22	17	5	21	19	32	31	2019-10-07	Mexico	Jalisco	raw chicken	Salmonella enterica	BI66	SRP153090	PO-47-C-3_Sa_BI66	Infantis
SRR22927497	PRJNA480281	17	18	22	17	5	21	19	32	31	2020-01-27	Mexico	Jalisco	raw chicken	Salmonella enterica	BI67	SRP153090	PO-22-F-26_Sa_BI67	Infantis
SRR22927496	PRJNA480281	17	18	22	17	5	21	19	32	31	2020-01-27	Mexico	Jalisco	raw chicken	Salmonella enterica	BI68	SRP153090	PO-23-F-35_Sa_BI68	Infantis
SRR22927495	PRJNA480281	17	18	22	17	5	21	19	32	31	2020-01-27	Mexico	Jalisco	raw chicken	Salmonella enterica	BI69	SRP153090	PO-23-F-74_Sa_BI69	Infantis
SRR22927493	PRJNA480281	17	18	22	17	5	21	19	32	31	2020-01-27	Mexico	Jalisco	raw chicken	Salmonella enterica	BI70	SRP153090	PO-24-F-3_Sa_BI70	Infantis
SRR23511898	PRJNA480281	17	18	22	17	5	21	19	32	31	2020-01-27	Mexico	Jalisco	raw chicken	Salmonella enterica	BI71	SRP153090	PO-24-F-21_Sa_BI71	Infantis
SRR22927492	PRJNA480281	17	18	22	17	5	21	19	32	31	2020-01-27	Mexico	Jalisco	raw chicken	Salmonella enterica	BI72	SRP153090	PO-25-F-19_Sa_BI72	Infantis
SRR22927491	PRJNA480281	17	18	22	17	5	21	19	32	31	2020-01-27	Mexico	Jalisco	raw chicken	Salmonella enterica	BI73	SRP153090	PO-25-F-36_Sa_BI73	Infantis
SRR22927490	PRJNA480281	17	18	22	17	5	21	19	32	31	2020-01-27	Mexico	Jalisco	raw chicken	Salmonella enterica	BI74	SRP153090	PO-26-F-1_Sa_BI74	Infantis
SRR22927489	PRJNA480281	10	14	15	31	25	20	33	64	65	2020-02-10	Mexico	Jalisco	raw chicken	Salmonella enterica	BI75	SRP153090	PO-27-F-1_Sa_BI75	Anatum
SRR22927488	PRJNA480281	10	14	15	31	25	20	33	64	65	2020-02-10	Mexico	Jalisco	raw chicken	Salmonella enterica	BI76	SRP153090	PO-27-F-3_Sa_BI76	Anatum
SRR22927487	PRJNA480281	17	18	22	17	5	21	19	32	31	2020-02-10	Mexico	Jalisco	raw chicken	Salmonella enterica	BI77	SRP153090	PO-35-F-1_Sa_BI77	Infantis
SRR22927486	PRJNA480281	17	18	22	17	5	21	19	32	31	2020-02-10	Mexico	Jalisco	raw chicken	Salmonella enterica	BI78	SRP153090	PO-36-F-1_Sa_BI78	Infantis
SRR22927485	PRJNA480281	92	125	78	128	138	9	141	463	83	2020-02-10	Mexico	Jalisco	raw chicken	Salmonella enterica	BI79	SRP153090	PO-36-F-24_Sa_BI79	Meleagridis
SRR22927484	PRJNA480281	92	125	78	128	138	9	141	463	83	2020-02-10	Mexico	Jalisco	raw chicken	Salmonella enterica	BI80	SRP153090	PO-36-F-60_Sa_BI80	Meleagridis
SRR22927482	PRJNA480281	43	47	49	49	41	15	3	96	33	2020-02-10	Mexico	Jalisco	raw chicken	Salmonella enterica	BI81	SRP153090	PO-37-F-23_Sa_BI81	Schwarzengrund
SRR22927481	PRJNA480281	43	47	49	49	41	15	3	96	33	2020-02-10	Mexico	Jalisco	raw chicken	Salmonella enterica	BI82	SRP153090	PO-37-F-47_Sa_BI82	Schwarzengrund
SRR22927480	PRJNA480281	17	18	22	17	5	21	19	32	31	2020-02-24	Mexico	Jalisco	raw chicken	Salmonella enterica	BI83	SRP153090	PO-46-F-1_Sa_BI83	Infantis
SRR22927479	PRJNA480281	17	18	22	17	5	21	19	32	31	2020-02-24	Mexico	Jalisco	raw chicken	Salmonella enterica	BI84	SRP153090	PO-46-F-3_Sa_BI84	Infantis
SRR23511897	PRJNA480281	41	42	43	733	9	558	2	2881	8.2	2020-02-24	Mexico	Jalisco	raw chicken	Salmonella enterica	BI85	SRP153090	PO-48-F-17_Sa_BI85	muenchen
SRR22927478	PRJNA480281	10	14	15	31	25	20	33	64	65	2020-02-24	Mexico	Jalisco	raw chicken	Salmonella enterica	BI86	SRP153090	PO-48-F-24_Sa_BI86	Anatum
SRR24482247	PRJNA480281	147	13	15	123	15	19	17	684	157	2020-02-24	Mexico	Jalisco	raw chicken	Salmonella enterica	BI87	SRP153090	PO-48-F-12_Sa_BI87	Uganda
SRR22927529	PRJNA480281	5	21	18	9	6	12	17	50	14	2018-12-10	Mexico	Querétaro	chicken	Salmonella enterica	BI88	SRP153090	AGO-S238_Sa_BI88	Saintpaul
SRR22927528	PRJNA480281	5	21	18	9	6	12	17	50	14	2018-12-10	Mexico	Querétaro	chicken	Salmonella enterica	BI89	SRP153090	AGO-S240_Sa_BI89	Saintpaul
SRR22927527	PRJNA480281	5	21	18	9	6	12	17	50	14	2018-12-10	Mexico	Querétaro	chicken	Salmonella enterica	BI90	SRP153090	AGO-S241_Sa_BI90	Saintpaul
SRR22927526	PRJNA480281	10	7	12	9	5	9	2	19	1	2018-12-10	Mexico	Querétaro	chicken	Salmonella enterica	BI91	SRP153090	AGO-S243_Sa_BI91	Typhimurium
SRR23511886	PRJNA480281	41	42	43	733	9	558	2	2881	8.2	2018-12-10	Mexico	Querétaro	chicken	Salmonella enterica	BI92	SRP153090	AGO-S245_Sa_BI92	muenchen
SRR22927525	PRJNA480281	10	14	15	31	25	20	33	64	65	2018-12-10	Mexico	Querétaro	chicken	Salmonella enterica	BI93	SRP153090	AGO-S247_Sa_BI93	Anatum
SRR22927523	PRJNA480281	10	14	15	31	25	20	33	64	65	2018-12-10	Mexico	Querétaro	chicken	Salmonella enterica	BI94	SRP153090	AGO-S249_Sa_BI94	Anatum
SRR22927522	PRJNA480281	5	21	18	9	6	12	17	50	14	2018-12-10	Mexico	Querétaro	chicken	Salmonella enterica	BI95	SRP153090	AGO-S251_Sa_BI95	Saintpaul
SRR22927521	PRJNA480281	5	21	18	9	6	12	17	50	14	2018-12-10	Mexico	Querétaro	chicken	Salmonella enterica	BI96	SRP153090	AGO-S253_Sa_BI96	Saintpaul
SRR22927520	PRJNA480281	10	7	12	9	5	9	2	19	1	2018-12-10	Mexico	Querétaro	chicken	Salmonella enterica	BI97	SRP153090	AGO-S255_Sa_BI97	Typhimurium
SRR22927519	PRJNA480281	10	7	12	9	5	9	2	19	1	2018-12-10	Mexico	Querétaro	chicken	Salmonella enterica	BI98	SRP153090	AGO-S257_Sa_BI98	Typhimurium
SRR22927518	PRJNA480281	10	14	15	31	25	20	33	64	65	2018-12-10	Mexico	Querétaro	chicken	Salmonella enterica	BI99	SRP153090	AGO-S259_Sa_BI99	Anatum
SRR22927517	PRJNA480281	41	42	43	733	9	558	2	2881	8.2	2018-12-10	Mexico	Querétaro	chicken	Salmonella enterica	BJ01	SRP153090	AGO-S262_Sa_BJ01	muenchen
SRR22927516	PRJNA480281	10	14	15	31	25	20	33	64	65	2018-12-10	Mexico	Querétaro	chicken	Salmonella enterica	BJ02	SRP153090	AGO-S265_Sa_BJ02	Anatum
SRR22927515	PRJNA480281	5	21	18	9	6	12	17	50	14	2018-12-10	Mexico	Querétaro	chicken	Salmonella enterica	BJ03	SRP153090	AGO-S268_Sa_BJ03	Saintpaul
SRR22927514	PRJNA480281	17	18	22	17	5	21	19	32	31	2019-01-15	Mexico	Querétaro	chicken	Salmonella enterica	BJ04	SRP153090	AGO-S273_Sa_BJ04	Infantis
SRR22927598	PRJNA480281	157	142	49	16	40	35	3	505	119	2019-01-15	Mexico	Querétaro	chicken	Salmonella enterica	BJ05	SRP153090	AGO-S274_Sa_BJ05	Bredeney
SRR22927597	PRJNA480281	157	142	49	16	40	35	3	505	119	2019-01-15	Mexico	Querétaro	chicken	Salmonella enterica	BJ06	SRP153090	AGO-S275_Sa_BJ06	Bredeney
SRR22927596	PRJNA480281	5	21	18	9	6	12	17	50	14	2019-01-15	Mexico	Querétaro	chicken	Salmonella enterica	BJ07	SRP153090	AGO-S276_Sa_BJ07	Saintpaul
SRR22927595	PRJNA480281	17	18	22	17	5	21	19	32	31	2019-01-15	Mexico	Querétaro	chicken	Salmonella enterica	BJ08	SRP153090	AGO-S278_Sa_BJ08	Infantis
SRR22927594	PRJNA480281	17	18	22	17	5	21	19	32	31	2019-01-15	Mexico	Querétaro	chicken	Salmonella enterica	BJ09	SRP153090	AGO-S280_Sa_BJ09	Infantis
SRR22927593	PRJNA480281	17	18	22	17	5	21	19	32	31	2019-01-28	Mexico	Querétaro	chicken	Salmonella enterica	BJ10	SRP153090	AGO-S282_Sa_BJ10	Infantis
SRR22927592	PRJNA480281	17	18	22	17	5	21	19	32	31	2019-01-28	Mexico	Querétaro	chicken	Salmonella enterica	BJ11	SRP153090	AGO-S283_Sa_BJ11	Infantis
SRR22927591	PRJNA480281	12	2	15	14	11	14	16	22	24	2019-01-28	Mexico	Querétaro	chicken	Salmonella enterica	BJ12	SRP153090	AGO-S284_Sa_BJ12	Braenderup
SRR22927590	PRJNA480281	61	12	10	65	54	63	57	150	289	2019-01-28	Mexico	Querétaro	chicken	Salmonella enterica	BJ13	SRP153090	AGO-S285_Sa_BJ13	Bovismorbificans
SRR22927589	PRJNA480281	5	21	18	9	6	12	17	50	14	2019-01-28	Mexico	Querétaro	chicken	Salmonella enterica	BJ14	SRP153090	AGO-S287_Sa_BJ14	Saintpaul
SRR22927587	PRJNA480281	5	21	18	9	6	12	17	50	14	2019-01-28	Mexico	Querétaro	chicken	Salmonella enterica	BJ15	SRP153090	AGO-S288_Sa_BJ15	Saintpaul
SRR22927586	PRJNA480281	5	2	3	7	6	6	11	11	4	2019-01-28	Mexico	Querétaro	chicken	Salmonella enterica	BJ16	SRP153090	AGO-S290_Sa_BJ16	enteritidis
SRR22927585	PRJNA480281	5	2	3	7	6	6	11	11	4	2019-01-28	Mexico	Querétaro	chicken	Salmonella enterica	BJ17	SRP153090	AGO-S298_Sa_BJ17	enteritidis
SRR22927584	PRJNA480281	5	2	3	7	6	6	11	11	4	2019-01-28	Mexico	Querétaro	chicken	Salmonella enterica	BJ18	SRP153090	AGO-S299_Sa_BJ18	enteritidis
SRR22927583	PRJNA480281	5	2	3	7	6	6	11	11	4	2019-01-28	Mexico	Querétaro	chicken	Salmonella enterica	BJ19	SRP153090	AGO-S300_Sa_BJ19	enteritidis
SRR22927582	PRJNA480281	5	2	3	7	6	6	11	11	4	2019-01-28	Mexico	Querétaro	chicken	Salmonella enterica	BJ20	SRP153090	AGO-S301_Sa_BJ20	enteritidis
SRR22927581	PRJNA480281	5	2	3	7	6	6	11	11	4	2019-01-28	Mexico	Querétaro	chicken	Salmonella enterica	BJ21	SRP153090	AGO-S302_Sa_BJ21	enteritidis
SRR22927580	PRJNA480281	5	2	3	7	6	6	11	11	4	2019-01-28	Mexico	Querétaro	chicken	Salmonella enterica	BJ22	SRP153090	AGO-S303_Sa_BJ22	enteritidis
SRR22927579	PRJNA480281	5	2	3	7	6	6	11	11	4	2019-01-28	Mexico	Querétaro	chicken	Salmonella enterica	BJ23	SRP153090	AGO-S306_Sa_BJ23	enteritidis
SRR22927578	PRJNA480281	5	2	3	7	6	6	11	11	4	2019-01-28	Mexico	Querétaro	chicken	Salmonella enterica	BJ24	SRP153090	AGO-S307_Sa_BJ24	enteritidis
SRR22927576	PRJNA480281	5	21	18	9	6	12	17	50	14	2019-07-02	Mexico	Querétaro	chicken	Salmonella enterica	BJ25	SRP153090	AGO-S316_Sa_BJ25	Saintpaul
SRR22927575	PRJNA480281	5	21	18	9	6	12	17	50	14	2019-07-02	Mexico	Querétaro	chicken	Salmonella enterica	BJ26	SRP153090	AGO-S317_Sa_BJ26	Saintpaul
SRR22927574	PRJNA480281	17	18	22	17	5	21	19	32	31	2019-07-02	Mexico	Querétaro	chicken	Salmonella enterica	BJ27	SRP153090	AGO-S319_Sa_BJ27	Infantis
SRR22927573	PRJNA480281	17	18	22	17	5	21	19	32	31	2019-07-02	Mexico	Querétaro	chicken	Salmonella enterica	BJ28	SRP153090	AGO-S320_Sa_BJ28	Infantis
SRR23511875	PRJNA480281	5	21	18	9	6	12	17	50	14	2019-07-02	Mexico	Querétaro	chicken	Salmonella enterica	BJ29	SRP153090	AGO-S321_Sa_BJ29	Saintpaul
SRR23511864	PRJNA480281	17	18	22	17	5	21	19	32	31	2019-07-02	Mexico	Querétaro	chicken	Salmonella enterica	BJ30	SRP153090	AGO-S322_Sa_BJ30	Infantis
SRR23511853	PRJNA480281	17	18	22	17	5	21	19	32	31	2019-07-02	Mexico	Querétaro	chicken	Salmonella enterica	BJ31	SRP153090	AGO-S324_Sa_BJ31	Infantis
SRR23511842	PRJNA480281	62	53	54	60	5	53	54	152	15	2019-07-02	Mexico	Querétaro	chicken	Salmonella enterica	BJ32	SRP153090	AGO-S326_Sa_BJ32	Kentucky
SRR23511833	PRJNA480281	62	53	54	60	5	53	54	152	15	2019-07-02	Mexico	Querétaro	chicken	Salmonella enterica	BJ33	SRP153090	AGO-S328_Sa_BJ33	Kentucky
SRR23511832	PRJNA480281	41	42	43	733	9	558	2	2881	8.2	2019-07-02	Mexico	Querétaro	chicken	Salmonella enterica	BJ34	SRP153090	AGO-S329_Sa_BJ34	muenchen
SRR23511831	PRJNA480281	41	42	43	733	9	558	2	2881	8.2	2019-07-10	Mexico	Querétaro	chicken	Salmonella enterica	BJ35	SRP153090	AGO-S331_Sa_BJ35	muenchen
SRR23511896	PRJNA480281	17	18	22	17	5	21	19	32	31	2019-07-10	Mexico	Querétaro	chicken	Salmonella enterica	BJ36	SRP153090	AGO-S333_Sa_BJ36	Infantis
SRR23511895	PRJNA480281	17	18	22	17	5	21	19	32	31	2019-07-10	Mexico	Querétaro	chicken	Salmonella enterica	BJ37	SRP153090	AGO-S334_Sa_BJ37	Infantis
SRR23511894	PRJNA480281	16	2	45	43	36	39	42	118	2	2019-07-10	Mexico	Querétaro	chicken	Salmonella enterica	BJ38	SRP153090	AGO-S336_Sa_BJ38	Newport
SRR23511893	PRJNA480281	16	2	45	43	36	39	42	118	2	2019-07-10	Mexico	Querétaro	chicken	Salmonella enterica	BJ39	SRP153090	AGO-S337_Sa_BJ39	Newport
SRR23511892	PRJNA480281	5	2	3	7	6	6	11	11	4	2019-07-10	Mexico	Querétaro	chicken	Salmonella enterica	BJ41	SRP153090	AGO-S339_Sa_BJ41	enteritidis
SRR23511891	PRJNA480281	17	18	22	17	5	21	19	32	31	2019-07-10	Mexico	Querétaro	chicken	Salmonella enterica	BJ42	SRP153090	AGO-S340_Sa_BJ42	Infantis
SRR23511890	PRJNA480281	17	18	22	17	5	21	19	32	31	2019-07-10	Mexico	Querétaro	chicken	Salmonella enterica	BJ43	SRP153090	AGO-S341_Sa_BJ43	Infantis
SRR23511889	PRJNA480281	16	2	45	43	36	39	42	118	2	2019-07-10	Mexico	Querétaro	chicken	Salmonella enterica	BJ45	SRP153090	AGO-S343_Sa_BJ45	Newport
SRR23511888	PRJNA480281	17	18	22	17	5	21	19	32	31	2019-07-10	Mexico	Querétaro	chicken	Salmonella enterica	BJ46	SRP153090	AGO-S344_Sa_BJ46	Infantis
SRR23511887	PRJNA480281	17	18	22	17	5	21	19	32	31	2019-07-10	Mexico	Querétaro	chicken	Salmonella enterica	BJ47	SRP153090	AGO-S346_Sa_BJ47	Infantis
SRR23511885	PRJNA480281	41	42	43	733	9	558	2	2881	8.2	2019-07-10	Mexico	Querétaro	chicken	Salmonella enterica	BJ48	SRP153090	AGO-S348_Sa_BJ48	muenchen
SRR23511884	PRJNA480281	16	2	45	43	36	39	42	118	2	2019-07-10	Mexico	Querétaro	chicken	Salmonella enterica	BJ49	SRP153090	AGO-S353_Sa_BJ49	Newport
SRR23511883	PRJNA480281	5	2	3	7	6	6	11	11	4	2019-07-10	Mexico	Querétaro	chicken	Salmonella enterica	BJ50	SRP153090	AGO-S356_Sa_BJ50	enteritidis
SRR23511882	PRJNA480281	17	18	22	17	5	21	19	32	31	2019-08-02	Mexico	Querétaro	chicken	Salmonella enterica	BJ51	SRP153090	AGO-S366_Sa_BJ51	Infantis
SRR23511881	PRJNA480281	43	47	49	49	41	15	3	96	33	2019-08-02	Mexico	Querétaro	chicken	Salmonella enterica	BJ52	SRP153090	AGO-S367_Sa_BJ52	Schwarzengrund
SRR23511880	PRJNA480281	17	18	22	17	5	21	19	32	31	2019-08-02	Mexico	Querétaro	chicken	Salmonella enterica	BJ53	SRP153090	AGO-S368_Sa_BJ53	Infantis
SRR23511879	PRJNA480281	17	18	22	17	5	21	19	32	31	2019-08-07	Mexico	Querétaro	chicken	Salmonella enterica	BJ54	SRP153090	AGO-S376_Sa_BJ54	Infantis
SRR23511878	PRJNA480281	17	18	22	17	5	21	19	32	31	2019-08-07	Mexico	Querétaro	chicken	Salmonella enterica	BJ55	SRP153090	AGO-S377_Sa_BJ55	Infantis
SRR23511877	PRJNA480281	17	18	22	17	5	21	19	32	31	2019-08-07	Mexico	Querétaro	chicken	Salmonella enterica	BJ56	SRP153090	AGO-S378_Sa_BJ56	Infantis
SRR23511876	PRJNA480281	17	18	22	17	5	21	19	32	31	2019-08-07	Mexico	Querétaro	chicken	Salmonella enterica	BJ57	SRP153090	AGO-S379_Sa_BJ57	Infantis
SRR25278967	PRJNA480281	231	38	228	388	342	216	209	1096		2022-10-17	Mexico	Chihuahua	water	Salmonella enterica	BJ58	SRP153090	SENASICA_Sa_BJ58	Texas
SRR25278956	PRJNA480281	231	523	402	416	813	216	209	4688		2022-10-18	Mexico	Chihuahua	water	Salmonella enterica	BJ59	SRP153090	SENASICA_Sa_BJ59	Weslaco
SRR25278945	PRJNA480281	230	38	245	416	342	216	209	2879		2022-10-18	Mexico	Chihuahua	water	Salmonella enterica	BJ60	SRP153090	SENASICA_Sa_BJ60	Troy
SRR25278944	PRJNA480281	43	41	16	13	34	13	4	4	40	2022-10-18	Mexico	Chihuahua	water	Salmonella enterica	BJ61	SRP153090	SENASICA_Sa_BJ61	Montevideo
SRR25278943	PRJNA480281	2	57	15	14	15	20	12	132	7	2022-10-18	Mexico	Chihuahua	water	Salmonella enterica	BJ62	SRP153090	SENASICA_Sa_BJ62	Newport
SRR25278942	PRJNA480281	231	38	228	388	342	216	209	1096		2022-10-19	Mexico	Chihuahua	water	Salmonella enterica	BJ72	SRP153090	SENASICA_Sa_BJ72	Texas
SRR25278941	PRJNA480281	14	13	18	12	14	18	1	26	28	2022-10-19	Mexico	Chihuahua	water	Salmonella enterica	BJ73	SRP153090	SENASICA_Sa_BJ73	Thompson
SRR25278940	PRJNA480281	46	44	46	46	38	18	34	88	19	2022-10-19	Mexico	Chihuahua	water	Salmonella enterica	BJ74	SRP153090	SENASICA_Sa_BJ74	Paratyphi B var. L
SRR25278939	PRJNA480281	231	501	422	651	236	216	209	2447	353	2022-10-19	Mexico	Chihuahua	water	Salmonella enterica	BJ76	SRP153090	SENASICA_Sa_BJ76	Denver
SRR25278966	PRJNA480281	41	42	43	58	9	12	2	112	8	2022-10-19	Mexico	Chihuahua	water	Salmonella enterica	BJ77	SRP153090	SENASICA_Sa_BJ77	muenchen
SRR25278965	PRJNA480281	7	6	8	8	7	8	13	14	55	2022-10-19	Mexico	Chihuahua	water	Salmonella enterica	BJ79	SRP153090	SENASICA_Sa_BJ79	Senftenberg
SRR25278964	PRJNA480281	139	174	68	132	133	9	168	578	58	2022-10-19	Mexico	Chihuahua	water	Salmonella enterica	BJ80	SRP153090	SENASICA_Sa_BJ80	Havana
SRR25278963	PRJNA480281	41	42	43	58	9	12	2	112	8	2022-10-20	Mexico	Chihuahua	water	Salmonella enterica	BJ82	SRP153090	SENASICA_Sa_BJ82	muenchen
SRR25278962	PRJNA480281	10	7	12	9	110	9	2	302	1	2022-10-20	Mexico	Chihuahua	water	Salmonella enterica	BJ83	SRP153090	SENASICA_Sa_BJ83	Typhimurium
SRR25278961	PRJNA480281	41	42	43	58	9	12	2	112	8	2022-10-20	Mexico	Chihuahua	water	Salmonella enterica	BJ84	SRP153090	SENASICA_Sa_BJ84	muenchen
SRR25278960	PRJNA480281	231	38	264	363	236	216	209	1100	231	2022-10-20	Mexico	Chihuahua	water	Salmonella enterica	BJ85	SRP153090	SENASICA_Sa_BJ85	Albuquerque
SRR25278959	PRJNA480281	41	42	43	58	9	12	2	112	8	2022-10-20	Mexico	Chihuahua	water	Salmonella enterica	BJ86	SRP153090	SENASICA_Sa_BJ86	muenchen
SRR25278958	PRJNA480281	43	41	16	13	34	13	4	4	40	2022-10-20	Mexico	Chihuahua	water	Salmonella enterica	BJ87	SRP153090	SENASICA_Sa_BJ87	Montevideo
SRR25278957	PRJNA480281	92	125	78	128	138	9	141	463	83	2022-10-20	Mexico	Chihuahua	water	Salmonella enterica	BJ88	SRP153090	SENASICA_Sa_BJ88	Meleagridis
SRR25278955	PRJNA480281	92	125	78	128	138	9	141	463	83	2022-10-20	Mexico	Chihuahua	water	Salmonella enterica	BJ89	SRP153090	SENASICA_Sa_BJ89	Meleagridis
SRR25278954	PRJNA480281	3	3	7	4	3	3	7	13	54	2022-10-20	Mexico	Chihuahua	water	Salmonella enterica	BJ90	SRP153090	SENASICA_Sa_BJ90	Agona
SRR25278953	PRJNA480281	3	3	7	4	3	3	7	13	54	2022-10-20	Mexico	Chihuahua	water	Salmonella enterica	BJ91	SRP153090	SENASICA_Sa_BJ91	Agona
SRR25278952	PRJNA480281	13	12	17	16	13	16	4	24	17	2022-10-21	Mexico	Chihuahua	water	Salmonella enterica	BJ92	SRP153090	SENASICA_Sa_BJ92	Javiana
SRR25278951	PRJNA480281	16	2	45	43	36	39	42	118	2	2022-10-21	Mexico	Chihuahua	water	Salmonella enterica	BJ93	SRP153090	SENASICA_Sa_BJ93	Newport
SRR25278950	PRJNA480281	230	38	228	416	236	216	209	1086		2022-10-21	Mexico	Chihuahua	water	Salmonella enterica	BJ94	SRP153090	SENASICA_Sa_BJ94	Maricopa
SRR25278949	PRJNA480281	41	42	43	58	9	12	2	112	8	2022-10-21	Mexico	Chihuahua	water	Salmonella enterica	BJ95	SRP153090	SENASICA_Sa_BJ95	muenchen
SRR25278948	PRJNA480281	231	523	402	416	813	216	209	4688		2022-10-21	Mexico	Chihuahua	water	Salmonella enterica	BJ96	SRP153090	SENASICA_Sa_BJ96	Weslaco
SRR25278947	PRJNA480281	41	86	215	358	89	109	48	1510	371	2022-10-21	Mexico	Chihuahua	water	Salmonella enterica	BJ97	SRP153090	SENASICA_Sa_BJ97	Oranienburg
SRR25278946	PRJNA480281	41	86	215	358	89	109	48	1510	371	2022-10-21	Mexico	Chihuahua	water	Salmonella enterica	BJ98	SRP153090	SENASICA_Sa_BJ98	Oranienburg
SRR23511874	PRJNA480281	17	18	22	17	5	21	19	32	31	2019-08-07	Mexico	Querétaro	chicken	Salmonella enterica	BJ99	SRP153090	AGO-S380_Sa_BJ99	Infantis
SRR23511873	PRJNA480281	12	2	15	14	11	14	16	22	24	2019-08-07	Mexico	Querétaro	chicken	Salmonella enterica	BK01	SRP153090	AGO-S382_Sa_BK01	Braenderup
SRR23511872	PRJNA480281	12	2	15	14	11	14	16	22	24	2019-08-07	Mexico	Querétaro	chicken	Salmonella enterica	BK02	SRP153090	AGO-S383_Sa_BK02	Braenderup
SRR23511871	PRJNA480281	12	2	15	14	11	14	16	22	24	2019-08-07	Mexico	Querétaro	chicken	Salmonella enterica	BK03	SRP153090	AGO-S389_Sa_BK03	Braenderup
SRR23511870	PRJNA480281	16	2	45	43	36	39	42	118	2	2019-07-22	Mexico	Aguascalientes	chicken	Salmonella enterica	BK04	SRP153090	AGO-S393_Sa_BK04	Newport
SRR23511869	PRJNA480281	12	2	15	14	11	14	16	22	24	2019-07-23	Mexico	Aguascalientes	chicken	Salmonella enterica	BK05	SRP153090	AGO-S394_Sa_BK05	Braenderup
SRR23511868	PRJNA480281	62	53	54	60	5	53	54	152	15	2019-07-26	Mexico	Aguascalientes	chicken	Salmonella enterica	BK06	SRP153090	AGO-S395_Sa_BK06	Kentucky
SRR23511867	PRJNA480281	62	53	54	60	5	53	54	152	15	2019-07-26	Mexico	Aguascalientes	chicken	Salmonella enterica	BK07	SRP153090	AGO-S396_Sa_BK07	Kentucky
SRR23511866	PRJNA480281	17	18	22	17	5	21	19	32	31	2019-07-26	Mexico	Aguascalientes	chicken	Salmonella enterica	BK08	SRP153090	AGO-S397_Sa_BK08	Infantis
SRR23511865	PRJNA480281	62	53	54	60	5	53	54	152	15	2019-07-26	Mexico	Aguascalientes	chicken	Salmonella enterica	BK09	SRP153090	AGO-S398_Sa_BK09	Kentucky
SRR23511863	PRJNA480281	5	1306	3	7	6	6	11	10320		2019-07-29	Mexico	Aguascalientes	chicken	Salmonella enterica	BK10	SRP153090	AGO-S399_Sa_BK10	enteritidis
SRR23511862	PRJNA480281	62	53	54	60	5	53	54	152	15	2019-07-31	Mexico	Aguascalientes	chicken	Salmonella enterica	BK11	SRP153090	AGO-S401_Sa_BK11	Kentucky
SRR23511861	PRJNA480281	62	53	54	60	5	53	54	152	15	2019-07-31	Mexico	Aguascalientes	chicken	Salmonella enterica	BK12	SRP153090	AGO-S402_Sa_BK12	Kentucky
SRR23511860	PRJNA480281	10	14	15	31	25	20	33	64	65	2019-07-31	Mexico	Aguascalientes	chicken	Salmonella enterica	BK13	SRP153090	AGO-S403_Sa_BK13	Anatum
SRR23511859	PRJNA480281	11	41	55	42	34	58	4	138	39	2019-08-01	Mexico	Aguascalientes	chicken	Salmonella enterica	BK14	SRP153090	AGO-S404_Sa_BK14	Montevideo
SRR23511858	PRJNA480281	43	47	49	49	41	15	3	96	33	2019-08-01	Mexico	Aguascalientes	chicken	Salmonella enterica	BK15	SRP153090	AGO-S405_Sa_BK15	Schwarzengrund
SRR23511857	PRJNA480281	14	112	43	123	118	115	120	367	37	2019-08-02	Mexico	Aguascalientes	chicken	Salmonella enterica	BK16	SRP153090	AGO-S407_Sa_BK16	Cerro
SRR23511856	PRJNA480281	17	18	22	17	5	21	19	32	31	2019-08-05	Mexico	Aguascalientes	chicken	Salmonella enterica	BK17	SRP153090	AGO-S409_Sa_BK17	Infantis
SRR23511855	PRJNA480281	17	18	22	17	5	21	19	32	31	2019-08-05	Mexico	Aguascalientes	chicken	Salmonella enterica	BK18	SRP153090	AGO-S410_Sa_BK18	Infantis
SRR23511854	PRJNA480281	43	47	49	49	41	15	3	96	33	2019-08-05	Mexico	Aguascalientes	chicken	Salmonella enterica	BK19	SRP153090	AGO-S411_Sa_BK19	Schwarzengrund
SRR23511852	PRJNA480281	417	216	8	163	29	207	86	1659	346	2019-08-05	Mexico	Aguascalientes	chicken	Salmonella enterica	BK20	SRP153090	AGO-S412_Sa_BK20	Soerenga
SRR23511851	PRJNA480281	417	216	8	163	29	207	86	1659	346	2019-08-05	Mexico	Aguascalientes	chicken	Salmonella enterica	BK21	SRP153090	AGO-S413_Sa_BK21	Soerenga
SRR23511850	PRJNA480281	5	2	3	7	6	6	11	11	4	2020-08-19	Mexico	Aguascalientes	chicken	Salmonella enterica	BK22	SRP153090	AGO-S538_Sa_BK22	enteritidis
SRR23511849	PRJNA480281	5	2	3	7	6	6	11	11	4	2020-08-19	Mexico	Aguascalientes	chicken	Salmonella enterica	BK23	SRP153090	AGO-S539_Sa_BK23	enteritidis
SRR23511848	PRJNA480281	5	2	3	7	6	6	11	11	4	2020-08-19	Mexico	Aguascalientes	chicken	Salmonella enterica	BK24	SRP153090	AGO-S540_Sa_BK24	enteritidis
SRR23511847	PRJNA480281	5	2	3	7	6	6	11	11	4	2020-08-19	Mexico	Aguascalientes	chicken	Salmonella enterica	BK25	SRP153090	AGO-S541_Sa_BK25	enteritidis
SRR23511846	PRJNA480281	5	2	3	7	6	6	11	11	4	2020-08-19	Mexico	Aguascalientes	chicken	Salmonella enterica	BK26	SRP153090	AGO-S542_Sa_BK26	enteritidis
SRR23511845	PRJNA480281	12	2	15	14	11	14	16	22	24	2020-08-19	Mexico	Aguascalientes	chicken	Salmonella enterica	BK27	SRP153090	AGO-S545_Sa_BK27	Braenderup
SRR23511844	PRJNA480281	12	2	15	14	11	14	16	22	24	2020-08-19	Mexico	Aguascalientes	chicken	Salmonella enterica	BK28	SRP153090	AGO-S546_Sa_BK28	Braenderup
SRR23511843	PRJNA480281	12	2	15	14	11	14	16	22	24	2020-08-19	Mexico	Aguascalientes	chicken	Salmonella enterica	BK29	SRP153090	AGO-S547_Sa_BK29	Braenderup
SRR23511841	PRJNA480281	12	2	15	14	11	14	16	22	24	2020-08-19	Mexico	Aguascalientes	chicken	Salmonella enterica	BK30	SRP153090	AGO-S549_Sa_BK30	Braenderup
SRR23511840	PRJNA480281	62	53	54	60	5	53	54	152	15	2020-08-19	Mexico	Aguascalientes	chicken	Salmonella enterica	BK31	SRP153090	AGO-S550_Sa_BK31	Kentucky
SRR23511839	PRJNA480281	62	53	54	60	5	53	54	152	15	2020-08-19	Mexico	Aguascalientes	chicken	Salmonella enterica	BK32	SRP153090	AGO-S551_Sa_BK32	Kentucky
SRR23511838	PRJNA480281	62	53	54	60	5	53	54	152	15	2020-08-19	Mexico	Aguascalientes	chicken	Salmonella enterica	BK33	SRP153090	AGO-S552_Sa_BK33	Kentucky
SRR23511837	PRJNA480281	5	2	3	7	6	6	11	11	4	2020-08-19	Mexico	Aguascalientes	chicken	Salmonella enterica	BK34	SRP153090	AGO-S553_Sa_BK34	enteritidis
SRR23511836	PRJNA480281	5	2	3	7	6	6	11	11	4	2020-08-19	Mexico	Aguascalientes	chicken	Salmonella enterica	BK35	SRP153090	AGO-S554_Sa_BK35	enteritidis
SRR23511835	PRJNA480281	5	2	3	7	6	6	11	11	4	2020-08-19	Mexico	Aguascalientes	chicken	Salmonella enterica	BK36	SRP153090	AGO-S555_Sa_BK36	enteritidis
SRR23511834	PRJNA480281	12	2	15	14	11	14	16	22	24	2020-08-19	Mexico	Aguascalientes	chicken	Salmonella enterica	BK37	SRP153090	AGO-S548_Sa_BK37	Braenderup
SRR26379293	PRJNA480281	2	57	15	14	15	20	12	132	7	2021-11-07	Mexico	Mexico	ground beef	Salmonella enterica	BK99	SRP153090	MPSPGB57-1_Sa_BK99	Newport
SRR26379292	PRJNA480281	2	57	15	14	15	20	12	132	7	2021-11-07	Mexico	Mexico	ground beef	Salmonella enterica	BL01	SRP153090	MPSPGB57-2_Sa_BL01	Newport
SRR26379205	PRJNA480281	2	57	15	14	15	20	12	132	7	2021-11-07	Mexico	Mexico	ground beef	Salmonella enterica	BL02	SRP153090	MPSPGB57-3_Sa_BL02	Newport
SRR26379194	PRJNA480281	22	11	25	21	10	23	23	48	42	2021-11-20	Mexico	Mexico	ground beef	Salmonella enterica	BL03	SRP153090	MPSPGB58-1_Sa_BL03	panama
SRR26379183	PRJNA480281	157	142	49	16	40	35	3	505	119	2021-11-20	Mexico	Mexico	ground beef	Salmonella enterica	BL04	SRP153090	MPSPGB58-2_Sa_BL04	Bredeney
SRR26379172	PRJNA480281	140	105	85	93	14	10	3	440	82	2021-11-20	Mexico	Mexico	ground beef	Salmonella enterica	BL05	SRP153090	MPSPGB58-3_Sa_BL05	Adelaide
SRR26379161	PRJNA480281	157	142	49	16	40	35	3	505	119	2021-11-20	Mexico	Mexico	ground beef	Salmonella enterica	BL06	SRP153090	MPSPGB59_Sa_BL06	Bredeney
SRR26379150	PRJNA480281	140	105	85	93	14	10	3	440	82	2021-11-20	Mexico	Mexico	ground beef	Salmonella enterica	BL07	SRP153090	MPSPGB60-1_Sa_BL07	Adelaide
SRR26379139	PRJNA480281	140	105	85	93	14	10	3	440	82	2021-11-20	Mexico	Mexico	ground beef	Salmonella enterica	BL08	SRP153090	MPSPGB60-2_Sa_BL08	Adelaide
SRR26379250	PRJNA480281	140	105	85	93	14	10	3	440	82	2021-11-20	Mexico	Mexico	ground beef	Salmonella enterica	BL09	SRP153090	MPSPGB60-3_Sa_BL09	Adelaide
SRR26379291	PRJNA480281	14	112	43	123	118	115	120	367	37	2021-11-20	Mexico	Mexico	ground beef	Salmonella enterica	BL10	SRP153090	MPSPGB61-1_Sa_BL10	Cerro
SRR26379280	PRJNA480281	157	142	49	16	40	35	3	505	119	2021-11-20	Mexico	Mexico	ground beef	Salmonella enterica	BL11	SRP153090	MPSPGB61-2_Sa_BL11	Bredeney
SRR26379269	PRJNA480281	13	11	25	197	12	71	4	548	77	2021-11-20	Mexico	Mexico	ground beef	Salmonella enterica	BL12	SRP153090	MPSPGB62-1_Sa_BL12	Minnesota
SRR26379258	PRJNA480281	10	60	58	66	6	65	16	155	237	2021-11-20	Mexico	Mexico	ground beef	Salmonella enterica	BL13	SRP153090	MPSPGB62-2_Sa_BL13	London
SRR26379233	PRJNA480281	13	11	25	197	12	71	4	548	77	2021-11-20	Mexico	Mexico	ground beef	Salmonella enterica	BL14	SRP153090	MPSPGB63-1_Sa_BL14	Minnesota
SRR26379222	PRJNA480281	157	142	49	16	40	35	3	505	119	2021-11-20	Mexico	Mexico	ground beef	Salmonella enterica	BL15	SRP153090	MPSPGB63-2_Sa_BL15	Bredeney
SRR26379211	PRJNA480281	2	57	15	14	15	20	12	132	7	2021-11-20	Mexico	Mexico	ground beef	Salmonella enterica	BL16	SRP153090	MPSPGB63-3_Sa_BL16	Newport
SRR26379208	PRJNA480281	10	60	58	66	6	65	16	155	237	2021-11-20	Mexico	Mexico	ground beef	Salmonella enterica	BL17	SRP153090	MPSPGB64-1_Sa_BL17	London
SRR26379206	PRJNA480281	14	112	43	123	118	115	120	367	37	2021-11-20	Mexico	Mexico	ground beef	Salmonella enterica	BL19	SRP153090	MPSPGB64-3_Sa_BL19	Cerro
SRR26379204	PRJNA480281	16	2	45	43	36	39	42	118	2	2021-11-20	Mexico	Mexico	ground beef	Salmonella enterica	BL20	SRP153090	MPSPGB65-1_Sa_BL20	Newport
SRR26379203	PRJNA480281	341	11	8	404	61	504	341	2398	278	2021-11-20	Mexico	Mexico	ground beef	Salmonella enterica	BL21	SRP153090	MPSPGB66-1_Sa_BL21	Cerro
SRR26379202	PRJNA480281	139	174	68	132	133	9	168	578	58	2021-12-04	Mexico	Mexico	ground pork	Salmonella enterica	BL24	SRP153090	MPSPGP2-1_Sa_BL24	Havana
SRR26379201	PRJNA480281	3	3	7	4	3	3	7	13	54	2021-12-04	Mexico	Mexico	ground pork	Salmonella enterica	BL25	SRP153090	MPSPGP2-2_Sa_BL25	Agona
SRR26379200	PRJNA480281	3	3	7	4	3	3	7	13	54	2022-02-26	Mexico	Mexico	ground pork	Salmonella enterica	BL26	SRP153090	MPSPGP3_Sa_BL26	Agona
SRR26379199	PRJNA480281	3	3	7	4	3	3	7	13	54	2022-02-26	Mexico	Mexico	ground pork	Salmonella enterica	BL27	SRP153090	MPSPGP4-1_Sa_BL27	Agona
SRR26379198	PRJNA480281	13	12	17	520	13	16	4	1674	17	2022-02-26	Mexico	Mexico	ground pork	Salmonella enterica	BL28	SRP153090	MPSPGP5-1_Sa_BL28	Javiana
SRR26379197	PRJNA480281	3	3	7	4	3	3	7	13	54	2022-02-26	Mexico	Mexico	ground pork	Salmonella enterica	BL29	SRP153090	MPSPGP5-2_Sa_BL29	Agona
SRR26379196	PRJNA480281	3	3	7	4	3	3	7	13	54	2022-02-26	Mexico	Mexico	ground pork	Salmonella enterica	BL30	SRP153090	MPSPGP5-3_Sa_BL30	Agona
SRR26379195	PRJNA480281	3	3	7	4	3	3	7	13	54	2022-02-26	Mexico	Mexico	ground pork	Salmonella enterica	BL31	SRP153090	MPSPGP5-4_Sa_BL31	Agona
SRR26379193	PRJNA480281	3	3	7	4	3	3	7	13	54	2022-02-26	Mexico	Mexico	ground pork	Salmonella enterica	BL32	SRP153090	MPSPGP5-5_Sa_BL32	Agona
SRR26379192	PRJNA480281	3	3	7	4	3	3	7	13	54	2022-02-26	Mexico	Mexico	ground pork	Salmonella enterica	BL33	SRP153090	MPSPGP5-6_Sa_BL33	Agona
SRR26379191	PRJNA480281	2	57	15	14	15	20	12	132	7	2022-02-26	Mexico	Mexico	ground pork	Salmonella enterica	BL34	SRP153090	MPSPGP6-1_Sa_BL34	Newport
SRR26379190	PRJNA480281	2	57	15	14	15	20	12	132	7	2022-02-26	Mexico	Mexico	ground pork	Salmonella enterica	BL35	SRP153090	MPSPGP6-2_Sa_BL35	Newport
SRR26379189	PRJNA480281	2	57	15	14	15	20	12	132	7	2022-02-26	Mexico	Mexico	ground pork	Salmonella enterica	BL36	SRP153090	MPSPGP6-3_Sa_BL36	Newport
SRR26379188	PRJNA480281	2	57	15	14	15	20	12	132	7	2022-02-26	Mexico	Mexico	ground pork	Salmonella enterica	BL37	SRP153090	MPSPGP6-4_Sa_BL37	Newport
SRR26379187	PRJNA480281	140	105	85	93	14	10	3	440	82	2022-02-26	Mexico	Mexico	ground beef	Salmonella enterica	BL38	SRP153090	MPSPGB68-1_Sa_BL38	Adelaide
SRR26379186	PRJNA480281	92	125	78	128	138	9	141	463	83	2022-02-26	Mexico	Mexico	ground beef	Salmonella enterica	BL39	SRP153090	MPSPGB69-1_Sa_BL39	Meleagridis
SRR26379185	PRJNA480281	92	125	78	128	138	9	141	463	83	2022-02-26	Mexico	Mexico	ground beef	Salmonella enterica	BL40	SRP153090	MPSPGB69-2_Sa_BL40	Meleagridis
SRR26379184	PRJNA480281	3	3	7	4	3	3	7	13	54	2022-02-26	Mexico	Mexico	ground beef	Salmonella enterica	BL41	SRP153090	MPSPGB70_Sa_BL41	Agona
SRR26379182	PRJNA480281	92	125	78	128	138	9	141	463	83	2022-06-18	Mexico	Mexico	ground pork	Salmonella enterica	BL42	SRP153090	MPSPGP7-1_Sa_BL42	Meleagridis
SRR26379181	PRJNA480281	157	142	49	16	40	35	3	505	119	2022-06-18	Mexico	Mexico	ground pork	Salmonella enterica	BL43	SRP153090	MPSPGP8-1_Sa_BL43	Bredeney
SRR26379180	PRJNA480281	2	57	15	14	15	20	12	132	7	2022-06-18	Mexico	Mexico	ground pork	Salmonella enterica	BL44	SRP153090	MPSPGP8-2_Sa_BL44	Newport
SRR26379179	PRJNA480281	12	2	15	14	11	14	16	22	24	2022-06-18	Mexico	Mexico	ground pork	Salmonella enterica	BL45	SRP153090	MPSPGP8-3_Sa_BL45	Braenderup
SRR26379178	PRJNA480281	10	19	12	9	5	9	2	34	1	2022-06-18	Mexico	Mexico	ground pork	Salmonella enterica	BL46	SRP153090	MPSPGP9-1_Sa_BL46	I 4\,[5]\,12:i:-
SRR26379177	PRJNA480281	2	57	15	14	15	20	12	132	7	2022-06-18	Mexico	Mexico	ground pork	Salmonella enterica	BL47	SRP153090	MPSPGP10-1_Sa_BL47	Newport
SRR26379176	PRJNA480281	2	57	15	14	15	20	12	132	7	2022-06-18	Mexico	Mexico	ground pork	Salmonella enterica	BL48	SRP153090	MPSPGP10-2_Sa_BL48	Newport
SRR26379175	PRJNA480281	2	57	15	14	15	20	12	132	7	2022-06-18	Mexico	Mexico	ground pork	Salmonella enterica	BL49	SRP153090	MPSPGP10-3_Sa_BL49	Newport
SRR26379174	PRJNA480281	2	57	15	14	15	20	12	132	7	2022-06-18	Mexico	Mexico	ground pork	Salmonella enterica	BL50	SRP153090	MPSPGP10-4_Sa_BL50	Newport
SRR26379173	PRJNA480281	111	47	49	42	559	58	3	2589	239	2022-06-18	Mexico	Mexico	ground pork	Salmonella enterica	BL51	SRP153090	MPSPGP11-1_Sa_BL51	Give
SRR26379171	PRJNA480281	2	57	15	14	15	20	12	132	7	2022-06-18	Mexico	Mexico	ground pork	Salmonella enterica	BL52	SRP153090	MPSPGP12-1_Sa_BL52	Newport
SRR26379170	PRJNA480281	2	57	15	14	15	20	12	132	7	2022-06-18	Mexico	Mexico	ground pork	Salmonella enterica	BL53	SRP153090	MPSPGP12-2_Sa_BL53	Newport
SRR26379169	PRJNA480281	111	47	49	42	559	58	3	2589	239	2022-06-18	Mexico	Mexico	ground pork	Salmonella enterica	BL54	SRP153090	MPSPGP14-1_Sa_BL54	Give
SRR26379168	PRJNA480281	12	2	15	14	11	14	16	22	24	2022-06-18	Mexico	Mexico	ground pork	Salmonella enterica	BL55	SRP153090	MPSPGP15-1_Sa_BL55	Braenderup
SRR26379167	PRJNA480281	111	109	17	149	41	13	23	451	16	2022-06-18	Mexico	Mexico	ground pork	Salmonella enterica	BL57	SRP153090	MPSPGP17-1_Sa_BL57	Pomona
SRR26379166	PRJNA480281	111	47	49	42	559	58	3	2589	239	2022-06-18	Mexico	Mexico	ground pork	Salmonella enterica	BL58	SRP153090	MPSPGP17-2_Sa_BL58	Give
SRR26379165	PRJNA480281	111	47	49	42	559	58	3	2589	239	2022-06-18	Mexico	Mexico	ground pork	Salmonella enterica	BL59	SRP153090	MPSPGP17-3_Sa_BL59	Give
SRR26379164	PRJNA480281	2	57	15	14	15	20	12	132	7	2022-06-18	Mexico	Mexico	ground pork	Salmonella enterica	BL60	SRP153090	MPSPGP18-1_Sa_BL60	Newport
SRR26379163	PRJNA480281	111	47	49	42	559	58	3	2589	239	2022-06-18	Mexico	Mexico	ground pork	Salmonella enterica	BL61	SRP153090	MPSPGP19-1_Sa_BL61	Give
SRR26379162	PRJNA480281	10	60	58	66	6	65	16	155	237	2022-06-18	Mexico	Mexico	ground pork	Salmonella enterica	BL62	SRP153090	MPSPGP20-1_Sa_BL62	London
SRR26379160	PRJNA480281	10	60	58	66	6	65	16	155	237	2022-06-18	Mexico	Mexico	ground pork	Salmonella enterica	BL63	SRP153090	MPSPGP20-2_Sa_BL63	London
SRR26379159	PRJNA480281	10	14	15	31	25	20	33	64	65	2022-06-18	Mexico	Mexico	ground pork	Salmonella enterica	BL64	SRP153090	MPSPGP20-3_Sa_BL64	Anatum
SRR26379158	PRJNA480281	10	14	15	31	25	20	33	64	65	2022-06-18	Mexico	Mexico	ground pork	Salmonella enterica	BL65	SRP153090	MPSPGP21-1_Sa_BL65	Anatum
SRR26379157	PRJNA480281	2	57	15	14	15	20	12	132	7	2022-08-21	Mexico	Mexico	ground beef	Salmonella enterica	BL66	SRP153090	MPSPGB71_Sa_BL66	Newport
SRR26379156	PRJNA480281	650	14	15	31	25	20	33	3221	65	2022-08-21	Mexico	Mexico	ground beef	Salmonella enterica	BL67	SRP153090	MPSPGB72-1_Sa_BL67	Anatum
SRR26379155	PRJNA480281	650	14	15	31	25	20	33	3221	65	2022-08-21	Mexico	Mexico	ground beef	Salmonella enterica	BL68	SRP153090	MPSPGB72-2_Sa_BL68	Anatum
SRR26379154	PRJNA480281	2	57	15	14	15	20	12	132	7	2022-08-21	Mexico	Mexico	ground beef	Salmonella enterica	BL69	SRP153090	MPSPGB73-1_Sa_BL69	Newport
SRR26379153	PRJNA480281	650	14	15	31	25	20	33	3221	65	2022-08-21	Mexico	Mexico	ground beef	Salmonella enterica	BL70	SRP153090	MPSPGB73-2_Sa_BL70	Anatum
SRR26379152	PRJNA480281	650	14	15	31	25	20	33	3221	65	2022-08-21	Mexico	Mexico	ground pork	Salmonella enterica	BL71	SRP153090	MPSPGP22-1_Sa_BL71	Anatum
SRR26379151	PRJNA480281	10	60	58	66	6	65	16	155	237	2022-08-21	Mexico	Mexico	ground pork	Salmonella enterica	BL72	SRP153090	MPSPGP22-2_Sa_BL72	London
SRR26379149	PRJNA480281	2	57	15	14	15	20	12	132	7	2022-08-21	Mexico	Mexico	ground pork	Salmonella enterica	BL73	SRP153090	MPSPGP23-1_Sa_BL73	Newport
SRR26379148	PRJNA480281	119	10	17	42	12	13	4	321	36	2022-08-21	Mexico	Mexico	ground pork	Salmonella enterica	BL74	SRP153090	MPSPGP24-1_Sa_BL74	Muenster
SRR26379147	PRJNA480281	119	10	17	42	12	13	4	321	36	2022-08-21	Mexico	Mexico	ground pork	Salmonella enterica	BL75	SRP153090	MPSPGP24-2_Sa_BL75	Muenster
SRR26379146	PRJNA480281	119	10	17	42	12	13	4	321	36	2022-08-21	Mexico	Mexico	ground pork	Salmonella enterica	BL76	SRP153090	MPSPGP24-3_Sa_BL76	Muenster
SRR26379144	PRJNA480281	7	6	8	8	7	8	13	14	55	2022-08-28	Mexico	Mexico	ground beef	Salmonella enterica	BL79	SRP153090	MPSPGB74_Sa_BL79	Senftenberg
SRR26379143	PRJNA480281	16	2	45	43	36	39	42	118	2	2022-08-28	Mexico	Mexico	ground beef	Salmonella enterica	BL80	SRP153090	MPSPGB75_Sa_BL80	Newport
SRR26379142	PRJNA480281	3	3	7	4	3	3	7	13	54	2022-08-05	Mexico	Mexico	ground pork	Salmonella enterica	BL81	SRP153090	MPSPGP27-1_Sa_BL81	Agona
SRR26379141	PRJNA480281	3	3	7	4	3	3	7	13	54	2022-08-05	Mexico	Mexico	ground pork	Salmonella enterica	BL82	SRP153090	MPSPGP27-2_Sa_BL82	Agona
SRR26379140	PRJNA480281	3	3	7	4	3	3	7	13	54	2022-08-05	Mexico	Mexico	ground pork	Salmonella enterica	BL84	SRP153090	MPSPGP29-1_Sa_BL84	Agona
SRR26379138	PRJNA480281	3	3	7	4	3	3	7	13	54	2022-08-05	Mexico	Mexico	ground pork	Salmonella enterica	BL85	SRP153090	MPSPGP29-2_Sa_BL85	Agona
SRR26379137	PRJNA480281	41	42	43	733	9	558	2	2881	8.2	2022-08-05	Mexico	Mexico	ground pork	Salmonella enterica	BL86	SRP153090	MPSPGP30-1_Sa_BL86	muenchen
SRR26379136	PRJNA480281	10	7	12	9	70	9	2	213	1	2022-08-05	Mexico	Mexico	ground beef	Salmonella enterica	BL87	SRP153090	MPSPGB77_Sa_BL87	Typhimurium
SRR26379135	PRJNA480281	41	42	43	733	9	558	2	2881	8.2	2022-08-05	Mexico	Mexico	ground beef	Salmonella enterica	BL89	SRP153090	MPSPGB79_Sa_BL89	muenchen
SRR26379134	PRJNA480281	17	18	22	17	5	21	19	32	31	2022-09-26	Mexico	Mexico	ground pork	Salmonella enterica	BL90	SRP153090	MPSPGP31_Sa_BL90	Infantis
SRR26379133	PRJNA480281	19	20	3	20	5	22	22	40	57	2022-09-26	Mexico	Mexico	ground pork	Salmonella enterica	BL91	SRP153090	MPSPGP32_Sa_BL91	derby
SRR26379132	PRJNA480281	10	7	12	9	5	9	2	19	1	2022-10-03	Mexico	Mexico	ground pork	Salmonella enterica	BL92	SRP153090	MPSPGP33-1_Sa_BL92	Typhimurium
SRR26379253	PRJNA480281	10	7	12	9	5	9	2	19	1	2022-10-03	Mexico	Mexico	ground pork	Salmonella enterica	BL93	SRP153090	MPSPGP33-2_Sa_BL93	Typhimurium
SRR26379252	PRJNA480281	10	7	12	9	5	9	2	19	1	2022-10-03	Mexico	Mexico	ground pork	Salmonella enterica	BL94	SRP153090	MPSPGP33-3_Sa_BL94	Typhimurium
SRR26379251	PRJNA480281	10	7	12	9	5	9	2	19	1	2022-10-03	Mexico	Mexico	ground pork	Salmonella enterica	BL95	SRP153090	MPSPGP33-4_Sa_BL95	Typhimurium
SRR26379249	PRJNA480281	10	14	15	31	25	20	33	64	65	2022-10-03	Mexico	Mexico	ground pork	Salmonella enterica	BL96	SRP153090	MPSPGP34-1_Sa_BL96	Anatum
SRR26379248	PRJNA480281	10	14	15	31	25	20	33	64	65	2022-10-03	Mexico	Mexico	ground pork	Salmonella enterica	BL97	SRP153090	MPSPGP34-2_Sa_BL97	Anatum
SRR26379247	PRJNA480281	10	14	15	31	25	20	33	64	65	2022-10-03	Mexico	Mexico	ground pork	Salmonella enterica	BL98	SRP153090	MPSPGP34-3_Sa_BL98	Anatum
SRR26379246	PRJNA480281	10	7	12	9	5	9	2	19	1	2022-10-03	Mexico	Mexico	ground pork	Salmonella enterica	BL99	SRP153090	MPSPGP35_Sa_BL99	Typhimurium
SRR26379245	PRJNA480281	10	7	12	9	5	9	2	19	1	2022-10-03	Mexico	Mexico	ground pork	Salmonella enterica	BM02	SRP153090	MPSPGP37-1_Sa_BM02	Typhimurium
SRR26379244	PRJNA480281	10	7	12	9	5	9	2	19	1	2022-10-03	Mexico	Mexico	ground pork	Salmonella enterica	BM03	SRP153090	MPSPGP37-2_Sa_BM03	Typhimurium
SRR26379243	PRJNA480281	10	7	12	9	5	9	2	19	1	2022-10-03	Mexico	Mexico	ground beef	Salmonella enterica	BM05	SRP153090	MPSPGB81-1_Sa_BM05	Typhimurium
SRR26379242	PRJNA480281	10	7	12	9	5	9	2	19	1	2022-10-03	Mexico	Mexico	ground beef	Salmonella enterica	BM06	SRP153090	MPSPGB81-2_Sa_BM06	Typhimurium
SRR26379241	PRJNA480281	10	7	12	9	5	9	2	19	1	2022-10-03	Mexico	Mexico	ground beef	Salmonella enterica	BM07	SRP153090	MPSPGB82-1_Sa_BM07	Typhimurium
SRR26379239	PRJNA480281	10	7	12	9	5	9	2	19	1	2022-10-03	Mexico	Mexico	ground beef	Salmonella enterica	BM08	SRP153090	MPSPGB82-2_Sa_BM08	Typhimurium
SRR26379290	PRJNA480281	197	187	10	234	8	65	22	1541	236	2022-10-16	Mexico	Mexico	ground pork	Salmonella enterica	BM09	SRP153090	MPSPGP38-1_Sa_BM09	Corvallis
SRR26379289	PRJNA480281	197	187	10	234	8	65	22	1541	236	2022-10-16	Mexico	Mexico	ground pork	Salmonella enterica	BM10	SRP153090	MPSPGP38-2_Sa_BM10	Corvallis
SRR26379288	PRJNA480281	197	187	10	234	8	65	22	1541	236	2022-10-16	Mexico	Mexico	ground pork	Salmonella enterica	BM11	SRP153090	MPSPGP38-3_Sa_BM11	Corvallis
SRR26379287	PRJNA480281	10	7	12	9	5	9	2	19	1	2022-10-16	Mexico	Mexico	ground pork	Salmonella enterica	BM12	SRP153090	MPSPGP38-4_Sa_BM12	Typhimurium
SRR26379286	PRJNA480281	197	187	10	234	8	65	22	1541	236	2022-10-16	Mexico	Mexico	ground pork	Salmonella enterica	BM13	SRP153090	MPSPGP38-5_Sa_BM13	Corvallis
SRR26379285	PRJNA480281	17	18	22	17	5	21	19	32	31	2022-10-16	Mexico	Mexico	ground pork	Salmonella enterica	BM14	SRP153090	MPSPGP39_Sa_BM14	Infantis
SRR26379284	PRJNA480281	17	18	22	17	5	21	19	32	31	2022-10-16	Mexico	Mexico	ground pork	Salmonella enterica	BM15	SRP153090	MPSPGP40-1_Sa_BM15	Infantis
SRR26379283	PRJNA480281	17	18	22	17	5	21	19	32	31	2022-10-16	Mexico	Mexico	ground pork	Salmonella enterica	BM16	SRP153090	MPSPGP40-2_Sa_BM16	Infantis
SRR26379282	PRJNA480281	92	125	78	128	138	9	141	463	83	2022-10-16	Mexico	Mexico	ground pork	Salmonella enterica	BM17	SRP153090	MPSPGP41-1_Sa_BM17	Meleagridis
SRR26379281	PRJNA480281	92	125	78	128	138	9	141	463	83	2022-10-16	Mexico	Mexico	ground pork	Salmonella enterica	BM18	SRP153090	MPSPGP41-2_Sa_BM18	Meleagridis
SRR26379279	PRJNA480281	92	125	78	128	138	9	141	463	83	2022-10-16	Mexico	Mexico	ground pork	Salmonella enterica	BM19	SRP153090	MPSPGP41-3_Sa_BM19	Meleagridis
SRR26379278	PRJNA480281	92	125	78	128	138	9	141	463	83	2022-10-16	Mexico	Mexico	ground pork	Salmonella enterica	BM20	SRP153090	MPSPGP41-4_Sa_BM20	Meleagridis
SRR26379277	PRJNA480281	17	18	22	17	5	21	19	32	31	2022-10-16	Mexico	Mexico	ground pork	Salmonella enterica	BM22	SRP153090	MPSPGP43-1_Sa_BM22	Infantis
SRR26379276	PRJNA480281	17	18	22	17	5	21	19	32	31	2022-10-16	Mexico	Mexico	ground pork	Salmonella enterica	BM23	SRP153090	MPSPGP43-2_Sa_BM23	Infantis
SRR26379275	PRJNA480281	17	18	22	17	5	21	19	32	31	2022-10-16	Mexico	Mexico	ground pork	Salmonella enterica	BM24	SRP153090	MPSPGP43-3_Sa_BM24	Infantis
SRR26379274	PRJNA480281	17	18	22	17	5	21	19	32	31	2022-10-16	Mexico	Mexico	ground pork	Salmonella enterica	BM25	SRP153090	MPSPGP43-4_Sa_BM25	Infantis
SRR26379273	PRJNA480281	17	18	22	17	5	21	19	32	31	2022-10-16	Mexico	Mexico	ground pork	Salmonella enterica	BM26	SRP153090	MPSPGP43-5_Sa_BM26	Infantis
SRR26379272	PRJNA480281	14	13	18	12	14	18	1	26	28	2022-10-16	Mexico	Mexico	ground pork	Salmonella enterica	BM27	SRP153090	MPSPGP44_Sa_BM27	Thompson
SRR26379271	PRJNA480281	17	18	22	17	5	21	19	32	31	2022-10-16	Mexico	Mexico	ground pork	Salmonella enterica	BM28	SRP153090	MPSPGP45-1_Sa_BM28	Infantis
SRR26379270	PRJNA480281	12	2	15	14	11	14	16	22	24	2022-10-16	Mexico	Mexico	ground pork	Salmonella enterica	BM29	SRP153090	MPSPGP45-2_Sa_BM29	Braenderup
SRR26379268	PRJNA480281	17	18	22	17	5	21	19	32	31	2022-10-16	Mexico	Mexico	ground pork	Salmonella enterica	BM30	SRP153090	MPSPGP45-3_Sa_BM30	Infantis
SRR26379267	PRJNA480281	17	18	22	17	5	21	19	32	31	2022-10-16	Mexico	Mexico	ground pork	Salmonella enterica	BM31	SRP153090	MPSPGP45-4_Sa_BM31	Infantis
SRR26379266	PRJNA480281	17	18	22	17	5	21	19	32	31	2022-10-16	Mexico	Mexico	ground pork	Salmonella enterica	BM32	SRP153090	MPSPGP46-1_Sa_BM32	Infantis
SRR26379265	PRJNA480281	17	18	22	17	5	21	19	32	31	2022-10-16	Mexico	Mexico	ground pork	Salmonella enterica	BM33	SRP153090	MPSPGP46-2_Sa_BM33	Infantis
SRR26379264	PRJNA480281	17	18	22	17	5	21	19	32	31	2022-10-16	Mexico	Mexico	ground beef	Salmonella enterica	BM35	SRP153090	MPSPGB84_Sa_BM35	Infantis
SRR26379263	PRJNA480281	17	18	22	17	5	21	19	32	31	2022-10-16	Mexico	Mexico	ground beef	Salmonella enterica	BM36	SRP153090	MPSPGB85-1_Sa_BM36	Infantis
SRR26379262	PRJNA480281	17	18	1293	17	5	21	19	10815		2022-10-16	Mexico	Mexico	ground beef	Salmonella enterica	BM37	SRP153090	MPSPGB85-2_Sa_BM37	Infantis
SRR26379261	PRJNA480281	16	2	45	43	36	39	42	118	2	2022-10-16	Mexico	Mexico	ground beef	Salmonella enterica	BM38	SRP153090	MPSPGB86_Sa_BM38	Newport
SRR26379260	PRJNA480281	41	9	21	12	8	37	17	83	248	2022-10-16	Mexico	Mexico	ground beef	Salmonella enterica	BM39	SRP153090	MPSPGB87-1_Sa_BM39	muenchen
SRR26379259	PRJNA480281	41	9	21	12	8	37	17	83	248	2022-10-16	Mexico	Mexico	ground beef	Salmonella enterica	BM40	SRP153090	MPSPGB87-2_Sa_BM40	muenchen
SRR26379257	PRJNA480281	92	125	78	128	138	9	141	463	83	2022-10-16	Mexico	Mexico	ground beef	Salmonella enterica	BM41	SRP153090	MPSPGB88_Sa_BM41	Meleagridis
SRR26379256	PRJNA480281	10	60	58	66	6	65	16	155	237	2022-10-16	Mexico	Mexico	ground beef	Salmonella enterica	BM42	SRP153090	MPSPGB89_Sa_BM42	London
SRR26379255	PRJNA480281	92	107	79	156	64	151	87	469	66	2022-10-23	Mexico	Mexico	ground pork	Salmonella enterica	BM43	SRP153090	MPSPGP47_Sa_BM43	Rissen
SRR26379254	PRJNA480281	10	14	15	31	25	20	33	64	65	2022-10-23	Mexico	Mexico	ground pork	Salmonella enterica	BM44	SRP153090	MPSPGP48-1_Sa_BM44	Anatum
SRR26379240	PRJNA480281	10	14	15	31	25	20	33	64	65	2022-10-23	Mexico	Mexico	ground pork	Salmonella enterica	BM45	SRP153090	MPSPGP48-2_Sa_BM45	Anatum
SRR26379238	PRJNA480281	2	57	15	14	15	20	12	132	7	2022-10-23	Mexico	Mexico	ground pork	Salmonella enterica	BM46	SRP153090	MPSPGP49-1_Sa_BM46	Newport
SRR26379237	PRJNA480281	2	57	15	14	15	20	12	132	7	2022-10-23	Mexico	Mexico	ground pork	Salmonella enterica	BM47	SRP153090	MPSPGP49-2_Sa_BM47	Newport
SRR26379235	PRJNA480281	7	6	8	8	7	8	13	14	55	2022-10-23	Mexico	Mexico	ground pork	Salmonella enterica	BM49	SRP153090	MPSPGP50-1_Sa_BM49	Senftenberg
SRR26379234	PRJNA480281	7	6	8	8	7	8	13	14	55	2022-10-23	Mexico	Mexico	ground pork	Salmonella enterica	BM50	SRP153090	MPSPGP50-2_Sa_BM50	Senftenberg
SRR26379232	PRJNA480281	7	6	8	8	7	8	13	14	55	2022-10-23	Mexico	Mexico	ground pork	Salmonella enterica	BM51	SRP153090	MPSPGP51-1_Sa_BM51	Senftenberg
SRR26379231	PRJNA480281	1315	60	58	66	6	65	16	9283		2022-10-23	Mexico	Mexico	ground pork	Salmonella enterica	BM52	SRP153090	MPSPGP51-2_Sa_BM52	London
SRR26379230	PRJNA480281	10	14	15	31	25	20	33	64	65	2022-10-23	Mexico	Mexico	ground pork	Salmonella enterica	BM53	SRP153090	MPSPGP52-1_Sa_BM53	Anatum
SRR26379229	PRJNA480281	42	11	48	149	12	13	4	1575	204	2022-10-23	Mexico	Mexico	ground pork	Salmonella enterica	BM54	SRP153090	MPSPGP52-2_Sa_BM54	Rubislaw
SRR26379228	PRJNA480281	42	11	48	149	12	13	4	1575	204	2022-10-23	Mexico	Mexico	ground pork	Salmonella enterica	BM55	SRP153090	MPSPGP52-3_Sa_BM55	Rubislaw
SRR26379227	PRJNA480281	10	14	15	31	25	20	33	64	65	2022-10-23	Mexico	Mexico	ground pork	Salmonella enterica	BM56	SRP153090	MPSPGP53-1_Sa_BM56	Anatum
SRR26379226	PRJNA480281	10	14	15	31	25	20	33	64	65	2022-10-23	Mexico	Mexico	ground pork	Salmonella enterica	BM57	SRP153090	MPSPGP53-2_Sa_BM57	Anatum
SRR26379225	PRJNA480281	10	14	15	31	25	20	33	64	65	2022-10-23	Mexico	Mexico	ground pork	Salmonella enterica	BM58	SRP153090	MPSPGP53-3_Sa_BM58	Anatum
SRR26379223	PRJNA480281	341	11	8	404	61	161	341	1291	278	2022-11-07	Mexico	Mexico	ground beef	Salmonella enterica	BM60	SRP153090	MPSPGB90-2_Sa_BM60	Cerro
SRR26379221	PRJNA480281	5	14	21	9	6	12	17	49	14	2022-11-15	Mexico	Mexico	ground pork	Salmonella enterica	BM61	SRP153090	MPSPGP54_Sa_BM61	Saintpaul
SRR26379220	PRJNA480281	2	57	15	14	15	20	12	132	7	2022-11-28	Mexico	Mexico	ground pork	Salmonella enterica	BM62	SRP153090	MPSPGP55_Sa_BM62	Newport
SRR26379219	PRJNA480281	2	57	15	14	15	20	12	132	7	2022-11-28	Mexico	Mexico	ground beef	Salmonella enterica	BM64	SRP153090	MPSPGB91_Sa_BM64	Newport
SRR26379218	PRJNA480281	2	57	15	14	15	20	12	132	7	2022-11-28	Mexico	Mexico	ground beef	Salmonella enterica	BM65	SRP153090	MPSPGB92-1_Sa_BM65	Newport
SRR26379217	PRJNA480281	2	57	15	14	15	20	12	132	7	2022-11-28	Mexico	Mexico	ground beef	Salmonella enterica	BM66	SRP153090	MPSPGB92-2_Sa_BM66	Newport
SRR26379216	PRJNA480281	2	57	15	14	15	20	12	132	7	2022-11-28	Mexico	Mexico	ground beef	Salmonella enterica	BM67	SRP153090	MPSPGB92-3_Sa_BM67	Newport
SRR26379215	PRJNA480281	2	57	15	14	15	20	12	132	7	2022-11-28	Mexico	Mexico	ground beef	Salmonella enterica	BM68	SRP153090	MPSPGB92-4_Sa_BM68	Newport
SRR26379214	PRJNA480281	11	41	55	42	34	58	4	138	39	2022-11-28	Mexico	Mexico	ground beef	Salmonella enterica	BM69	SRP153090	MPSPGB93-1_Sa_BM69	Montevideo
SRR26379213	PRJNA480281	11	41	55	42	34	58	4	138	39	2022-11-28	Mexico	Mexico	ground beef	Salmonella enterica	BM70	SRP153090	MPSPGB93-2_Sa_BM70	Montevideo
SRR26379212	PRJNA480281	11	41	55	42	34	58	4	138	39	2022-11-28	Mexico	Mexico	ground beef	Salmonella enterica	BM71	SRP153090	MPSPGB93-3_Sa_BM71	Montevideo
SRR26379210	PRJNA480281	11	41	55	42	34	58	4	138	39	2022-11-28	Mexico	Mexico	ground beef	Salmonella enterica	BM72	SRP153090	MPSPGB93-4_Sa_BM72	Montevideo
SRR26379209	PRJNA480281	11	41	55	42	34	58	4	138	39	2022-11-28	Mexico	Mexico	ground beef	Salmonella enterica subsp. enterica serovar Montevideo	BM73	SRP153090	MPSPGB93-5_Sa_BM73	Montevideo
SRR12574605	PRJNA480281	10	7	12	9	5	9	2	19	1	2017-07-03	Mexico	Mexico	avian caeca	Salmonella enterica subsp. enterica serovar Typhimurium	U05	SRP153090	SENASICA_Sa_ U05	Typhimurium
SRR13148056	PRJNA480281	10	7	12	9	5	9	2	19	1	2017-07-03	Mexico	Mexico	avian caeca	Salmonella enterica	U06	SRP153090	SENASICA_Sa_U06	Typhimurium
SRR12574604	PRJNA480281	43	47	49	49	41	15	3	96	33	2017-07-03	Mexico	Mexico	avian caeca	Salmonella enterica subsp. enterica serovar Schwarzengrund	U07	SRP153090	SENASICA_Sa_ U07	Schwarzengrund
SRR12574600	PRJNA480281	2	5	6	7	5	7	12	33	22	2017-07-03	Mexico	Mexico	avian caeca	Salmonella enterica subsp. enterica serovar Hadar	U08	SRP153090	SENASICA_Sa_ U08	Hadar
SRR13148055	PRJNA480281	17	18	22	17	5	21	19	32	31	2017-07-03	Mexico	Mexico	avian caeca	Salmonella enterica	U09	SRP153090	SENASICA_Sa_U09	Infantis
SRR8186299	PRJNA480281	44	284	215	675	332	7	646	3093		2017-04-27	USA	USA	potato	Salmonella enterica subsp. enterica	U11	SRP153090	SENASICA_Sa_U11	missing
SRR8186298	PRJNA480281	41	41	43	58	9	12	2	112	8	2017-05-19	USA	USA	broccoli	Salmonella enterica subsp. enterica serovar Muenchen	U12	SRP153090	SENASICA_Sa_U12	Muenchen
SRR8186297	PRJNA480281	10	7	12	9	5	9	2	19	1	2017-07-06	USA	USA	apple	Salmonella enterica subsp. enterica serovar Typhimurium	U13	SRP153090	SENASICA_Sa_U13	Typhimurium
SRR8186296	PRJNA480281	10	7	12	9	5	9	2	19	1	2017-07-06	USA	USA	apple	Salmonella enterica subsp. enterica serovar Typhimurium	U14	SRP153090	SENASICA_Sa_U14	Typhimurium
SRR8186300	PRJNA480281	10	7	12	9	5	9	2	19	1	2017-07-06	USA	USA	apple	Salmonella enterica subsp. enterica serovar Typhimurium	U15	SRP153090	SENASICA_Sa_U15	Typhimurium
SRR14570243	PRJNA480281	3	3	7	4	3	3	7	13	54	2017-07-25	Mexico	Campeche	papaya	Salmonella enterica	U73	SRP153090	SENASICA_Sa_U73	Agona
SRR7511347	PRJNA480281	7	6	8	8	7	8	13	14	55	2017-07-26	Mexico	Campeche	papaya	Salmonella enterica subsp. enterica serovar Senftenberg	SENASICA_Sa_U75	SRP153090	Sa_U75	Senftenberg
SRR7511340	PRJNA480281	7	6	8	8	7	8	13	14	55	2017-07-26	Mexico	Campeche	papaya	Salmonella enterica subsp. enterica serovar Senftenberg	SENASICA_Sa_U76	SRP153090	Sa_U76	Senftenberg
SRR7511346	PRJNA480281	112	105	3	98	111	501	501	309	249	2017-07-26	Mexico	Campeche	water	Salmonella enterica subsp. enterica serovar Kiambu	SENASICA_Sa_U82	SRP153090	Sa_U82	Kiambu
SRR7511348	PRJNA480281	7	6	8	8	7	8	13	14	55	2017-07-29	Mexico	Nuevo León	papaya	Salmonella enterica subsp. enterica serovar Senftenberg	SENASICA_Sa_U99	SRP153090	Sa_U99	Senftenberg
SRR7511349	PRJNA480281	7	6	8	8	7	8	13	14	55	2017-07-29	Mexico	Nuevo León	papaya	Salmonella enterica subsp. enterica serovar Senftenberg	SENASICA_Sa_V01	SRP153090	Sa_V01	Senftenberg
SRR7511350	PRJNA480281	7	6	8	8	7	8	13	14	55	2017-07-29	Mexico	Nuevo León	papaya	Salmonella enterica subsp. enterica serovar Senftenberg	SENASICA_Sa_V02	SRP153090	Sa_V02	Senftenberg
SRR7511351	PRJNA480281	7	6	8	8	7	8	13	14	55	2017-07-29	Mexico	Nuevo León	papaya	Salmonella enterica subsp. enterica serovar Senftenberg	SENASICA_Sa_V03	SRP153090	Sa_V03	Senftenberg
SRR7511344	PRJNA480281	231	381	245	363	342	216	209	5096		2017-08-08	Mexico	Colima	water	Salmonella enterica subsp. enterica	SENASICA_Sa_V38	SRP153090	Sa_V38	missing
SRR7511337	PRJNA480281	231	381	245	363	342	216	209	5096		2017-08-08	Mexico	Colima	water	Salmonella enterica subsp. enterica	SENASICA_Sa_V39	SRP153090	Sa_V39	missing
SRR7511338	PRJNA480281	231	381	245	363	342	216	209	5096		2017-08-08	Mexico	Colima	water	Salmonella enterica subsp. enterica	SENASICA_Sa_V40	SRP153090	Sa_V40	missing
SRR7511339	PRJNA480281	13	109	49	13	220	13	4	754	38	2017-08-08	Mexico	Colima	water	Salmonella enterica subsp. enterica	SENASICA_Sa_V41	SRP153090	Sa_V41	missing
SRR7511352	PRJNA480281	10	19	12	9	5	9	2	34	1	2017-08-08	Mexico	Colima	water	Salmonella enterica subsp. enterica serovar Typhimurium	SENASICA_Sa_V42	SRP153090	Sa_V42	Typhimurium
SRR7511353	PRJNA480281	13	109	49	13	220	13	4	754	38	2017-08-08	Mexico	Colima	water	Salmonella enterica subsp. enterica serovar Urbana	SENASICA_Sa_V43	SRP153090	Sa_V43	Urbana
SRR7511354	PRJNA480281	13	109	49	13	220	13	4	754	38	2017-08-08	Mexico	Jalisco	papaya	Salmonella enterica subsp. enterica serovar Urbana	SENASICA_Sa_V44	SRP153090	Sa_V44	Urbana
SRR7511355	PRJNA480281	13	109	49	13	220	13	4	754	38	2017-08-08	Mexico	Jalisco	papaya	Salmonella enterica subsp. enterica serovar Urbana	SENASICA_Sa_V45	SRP153090	Sa_V45	Urbana
SRR7511356	PRJNA480281	14	13	18	12	14	18	1	26	28	2017-08-08	Mexico	Jalisco	papaya	Salmonella enterica subsp. enterica serovar Thompson	SENASICA_Sa_V46	SRP153090	Sa_V46	Thompson
SRR7511341	PRJNA480281	111	109	7	149	41	13	23	451	16	2017-08-08	Mexico	Colima	water	Salmonella enterica subsp. enterica serovar Pomona	SENASICA_Sa_V51	SRP153090	Sa_V51	Pomona
SRR7511342	PRJNA480281	13	11	16	15	12	15	4	23	41	2017-08-08	Mexico	Colima	water	Salmonella enterica subsp. enterica serovar Oranienburg	SENASICA_Sa_V52	SRP153090	Sa_V52	Oranienburg
SRR7511343	PRJNA480281	13	11	25	102	12	71	4	285	77	2017-08-08	Mexico	Colima	water	Salmonella enterica subsp. enterica serovar Minnesota	SENASICA_Sa_V53	SRP153090	Sa_V53	Minnesota
SRR14570242	PRJNA480281	10	14	15	31	25	20	33	64	65	2017-12-21	Mexico	Mexico	avian caeca	Salmonella enterica	Z58	SRP153090	SENASICA_Sa_Z58	Anatum
SRR13148054	PRJNA480281	2	7	9	9	5	9	12	15	26	2017-12-21	Mexico	Mexico	avian caeca	Salmonella enterica	Z60	SRP153090	SENASICA_Sa_Z60	Heidelberg
SRR13148053	PRJNA480281	17	18	22	17	5	21	19	32	31	2017-12-21	Mexico	Mexico	avian caeca	Salmonella enterica	Z61	SRP153090	SENASICA_Sa_Z61	Infantis
SRR12574599	PRJNA480281	16	2	45	43	36	39	42	118	2	2017-12-21	Mexico	Mexico	avian caeca	Salmonella enterica subsp. enterica serovar Newport	Z63	SRP153090	SENASICA_Sa_ Z63	Newport
SRR13148052	PRJNA480281	7	6	8	8	7	8	13	14	55	2017-12-21	Mexico	Mexico	avian caeca	Salmonella enterica	Z64	SRP153090	SENASICA_Sa_Z64	Senftenberg
SRR13148051	PRJNA480281	10	60	58	66	6	65	16	155	237	2017-12-21	Mexico	Mexico	avian caeca	Salmonella enterica	Z67	SRP153090	SENASICA_Sa_Z67	London
SRR14570241	PRJNA480281	17	18	22	17	5	21	19	32	31	2017-12-21	Mexico	Mexico	avian caeca	Salmonella enterica	Z68	SRP153090	SENASICA_Sa_Z68	Infantis
SRR13148050	PRJNA480281	197	187	10	234	8	65	22	1541	136	2017-12-12	Mexico	Sonora	cilantro	Salmonella enterica	Z69	SRP153090	SENASICA_Sa_Z69	Corvallis
