# Supplementary material for: Genomic insights into the serovar prevalence, antimicrobial resistance gene, and genetic diversity of Salmonella enterica in Mexico
Source: PLoS One. 2025 May 15;20(5):e0323872. doi: 10.1371/journal.pone.0323872 (PMC12080759; doi:10.1371/journal.pone.0323872)
Supplement: S2 Metadata — (XLSX) [file pone.0323872.s002.xlsx]

## Sheet: ANI_identity_818_genomes
	SPADES_SRR10119128_contigs	SPADES_SRR10119129_contigs	SPADES_SRR10119130_contigs	SPADES_SRR10119131_contigs	SPADES_SRR10119132_contigs	SPADES_SRR10119133_contigs	SPADES_SRR10119134_contigs	SPADES_SRR10119135_contigs	SPADES_SRR10119136_contigs	SPADES_SRR10119137_contigs	SPADES_SRR10119138_contigs	SPADES_SRR10119139_contigs	SPADES_SRR10119140_contigs	SPADES_SRR10119141_contigs	SPADES_SRR10119142_contigs	SPADES_SRR10119143_contigs	SPADES_SRR10119144_contigs	SPADES_SRR10119145_contigs	SPADES_SRR10134446_contigs	SPADES_SRR10134447_contigs	SPADES_SRR10134448_contigs	SPADES_SRR10134449_contigs	SPADES_SRR10134450_contigs	SPADES_SRR10134451_contigs	SPADES_SRR10134452_contigs	SPADES_SRR10174190_contigs	SPADES_SRR10189752_contigs	SPADES_SRR10189753_contigs	SPADES_SRR10189754_contigs	SPADES_SRR10189755_contigs	SPADES_SRR10189756_contigs	SPADES_SRR10189757_contigs	SPADES_SRR10189758_contigs	SPADES_SRR10189759_contigs	SPADES_SRR10189760_contigs	SPADES_SRR10189761_contigs	SPADES_SRR10189762_contigs	SPADES_SRR10189763_contigs	SPADES_SRR10189764_contigs	SPADES_SRR10189765_contigs	SPADES_SRR10189766_contigs	SPADES_SRR10189767_contigs	SPADES_SRR10189768_contigs	SPADES_SRR10190334_contigs	SPADES_SRR10190335_contigs	SPADES_SRR10190336_contigs	SPADES_SRR10190337_contigs	SPADES_SRR10190338_contigs	SPADES_SRR10190339_contigs
SPADES_SRR10119128_contigs	1	0.990052	0.99998	0.990039	0.985298	0.990044	0.990046	0.990294	0.990287	0.99026	0.990263	0.990262	0.99026	0.99998	0.999973	0.990259	0.990117	0.990048	0.989358	0.990057	0.985171	0.990064	0.985744	0.990068	0.990022	0.989133	0.990014	0.990011	0.990307	0.990218	0.990267	0.990005	0.98753	0.990325	0.987531	0.987532	0.987551	0.999973	0.990418	0.985463	0.98999	0.989998	0.98997	0.987976	0.990283	0.990041	0.987977	0.999969	0.990031
SPADES_SRR10119129_contigs	0.990052	1	0.989933	0.999985	0.985342	0.999987	0.999977	0.989632	0.989635	0.989627	0.989599	0.989625	0.989612	0.989927	0.989913	0.989622	0.989604	0.999977	0.989196	0.990098	0.98538	0.9901	0.98544	0.990102	0.989739	0.989394	0.989426	0.989451	0.989618	0.989716	0.989616	0.989421	0.987799	0.989624	0.987765	0.98779	0.987826	0.989918	0.989683	0.985786	0.98943	0.989415	0.989426	0.987967	0.989632	0.999983	0.987969	0.990001	0.999974
SPADES_SRR10119130_contigs	0.99998	0.989933	1	0.989982	0.985464	0.989995	0.989979	0.99043	0.990426	0.990417	0.990417	0.990413	0.990411	0.999969	0.999977	0.990435	0.990288	0.989995	0.98937	0.990041	0.985315	0.990052	0.985738	0.990062	0.990056	0.989192	0.990214	0.990216	0.990448	0.990216	0.990432	0.990197	0.987748	0.99045	0.987761	0.987761	0.987778	0.999983	0.990436	0.985451	0.990217	0.990203	0.990196	0.988079	0.99042	0.989982	0.988087	0.999962	0.989981
SPADES_SRR10119131_contigs	0.990039	0.999985	0.989982	1	0.985334	0.999986	0.999953	0.989615	0.989613	0.9896	0.989588	0.989607	0.989595	0.98994	0.989951	0.989605	0.989602	0.999972	0.989122	0.990107	0.9854	0.990126	0.985482	0.990128	0.989781	0.989373	0.989432	0.989464	0.989609	0.989716	0.989592	0.989458	0.987784	0.989602	0.987777	0.987783	0.987786	0.989925	0.989649	0.985828	0.989436	0.989449	0.989456	0.987927	0.989619	0.999968	0.987938	0.990023	0.999965
SPADES_SRR10119132_contigs	0.985298	0.985342	0.985464	0.985334	1	0.985345	0.985364	0.985394	0.985416	0.985388	0.98536	0.98538	0.985393	0.985349	0.985333	0.985378	0.985073	0.985346	0.985642	0.985406	0.991345	0.985411	0.991628	0.985415	0.985062	0.984697	0.985381	0.985379	0.985406	0.985364	0.985399	0.985368	0.986534	0.985402	0.986509	0.986518	0.986531	0.985492	0.985295	0.991915	0.985364	0.98538	0.985384	0.986136	0.98538	0.985352	0.98613	0.98527	0.98534
SPADES_SRR10119133_contigs	0.990044	0.999987	0.989995	0.999986	0.985345	1	0.999963	0.989635	0.989639	0.989603	0.989606	0.989626	0.989616	0.989932	0.989936	0.989607	0.989602	0.999977	0.989167	0.990097	0.985399	0.990084	0.985497	0.990099	0.989751	0.989352	0.989434	0.989431	0.989629	0.989768	0.989611	0.989435	0.987765	0.989622	0.987758	0.987779	0.987787	0.989925	0.989664	0.985828	0.989454	0.989453	0.989451	0.987916	0.989615	0.999968	0.987927	0.99001	0.999955
SPADES_SRR10119134_contigs	0.990046	0.999977	0.989979	0.999953	0.985364	0.999963	1	0.989646	0.98965	0.989647	0.989623	0.989643	0.989638	0.989992	0.989997	0.98964	0.989634	0.99996	0.989168	0.990155	0.98541	0.990174	0.985465	0.990176	0.989777	0.989435	0.989402	0.989428	0.989637	0.989766	0.989629	0.989428	0.987836	0.989645	0.987831	0.98784	0.987823	0.989982	0.989698	0.985814	0.989409	0.989416	0.989407	0.987879	0.989642	0.999971	0.987881	0.990084	0.999963
SPADES_SRR10119135_contigs	0.990294	0.989632	0.99043	0.989615	0.985394	0.989635	0.989646	1	0.999962	0.999963	0.999974	0.999976	0.99997	0.990358	0.990369	0.999967	0.999956	0.989613	0.989137	0.992681	0.985332	0.992677	0.985045	0.99269	0.990404	0.989245	0.992623	0.992571	0.999989	0.992682	0.999968	0.99261	0.987392	0.999946	0.987324	0.98738	0.987416	0.990385	0.999846	0.985597	0.992563	0.992575	0.992613	0.987774	0.999968	0.989608	0.98778	0.990289	0.989594
SPADES_SRR10119136_contigs	0.990287	0.989635	0.990426	0.989613	0.985416	0.989639	0.98965	0.999962	1	0.999975	0.999975	0.999976	0.999984	0.990356	0.990362	0.999985	0.999971	0.989617	0.989117	0.992673	0.985353	0.992681	0.985093	0.992682	0.990388	0.98925	0.992602	0.992545	0.999912	0.992652	0.999973	0.992582	0.987449	0.999854	0.987376	0.987443	0.987448	0.990381	0.99985	0.985604	0.992543	0.992541	0.992579	0.987839	0.999933	0.989617	0.987825	0.990288	0.989614
SPADES_SRR10119137_contigs	0.99026	0.989627	0.990417	0.9896	0.985388	0.989603	0.989647	0.999963	0.999975	1	0.999962	0.999976	0.999968	0.99034	0.99033	0.999984	0.999977	0.989657	0.98913	0.992662	0.985368	0.992659	0.985088	0.992671	0.990407	0.989252	0.992607	0.992559	0.999909	0.992671	0.999977	0.99258	0.987395	0.999867	0.98733	0.987396	0.98741	0.990358	0.99986	0.985586	0.992565	0.992547	0.992595	0.987735	0.999951	0.989651	0.987763	0.990255	0.989636
SPADES_SRR10119138_contigs	0.990263	0.989599	0.990417	0.989588	0.98536	0.989606	0.989623	0.999974	0.999975	0.999962	1	0.999991	0.999983	0.99033	0.990326	0.999976	0.99996	0.989628	0.98909	0.992653	0.985328	0.992655	0.985066	0.992666	0.990435	0.989258	0.992619	0.99258	0.999916	0.992691	0.999973	0.992595	0.987381	0.999897	0.987298	0.987361	0.987364	0.990349	0.999843	0.985602	0.992573	0.992588	0.992624	0.987792	0.999923	0.98963	0.9878	0.990262	0.989623
SPADES_SRR10119139_contigs	0.990262	0.989625	0.990413	0.989607	0.98538	0.989626	0.989643	0.999976	0.999976	0.999976	0.999991	1	0.999984	0.990349	0.990358	0.999991	0.999966	0.989627	0.989098	0.992675	0.985307	0.992678	0.985059	0.992688	0.990399	0.989239	0.992627	0.992573	0.999928	0.992711	0.999966	0.992611	0.98739	0.9999	0.987353	0.987386	0.987391	0.990376	0.99984	0.985607	0.992562	0.992579	0.992616	0.987828	0.999933	0.989623	0.987814	0.990282	0.989628
SPADES_SRR10119140_contigs	0.99026	0.989612	0.990411	0.989595	0.985393	0.989616	0.989638	0.99997	0.999984	0.999968	0.999983	0.999984	1	0.990322	0.990311	0.99998	0.999965	0.989612	0.989066	0.992647	0.985344	0.992658	0.985094	0.992667	0.990393	0.989252	0.992605	0.992546	0.999972	0.992701	0.99999	0.992572	0.987422	0.999946	0.987342	0.987394	0.987415	0.990344	0.999854	0.985603	0.992534	0.992542	0.992571	0.987741	0.999955	0.989612	0.987747	0.990245	0.989598
SPADES_SRR10119141_contigs	0.99998	0.989927	0.999969	0.98994	0.985349	0.989932	0.989992	0.990358	0.990356	0.99034	0.99033	0.990349	0.990322	1	0.999984	0.990351	0.990181	0.989953	0.989352	0.990059	0.985346	0.990065	0.985759	0.990073	0.990057	0.989081	0.990227	0.990249	0.99037	0.990217	0.990354	0.990215	0.987627	0.990385	0.98762	0.987623	0.987647	0.999992	0.990441	0.985467	0.990222	0.99021	0.990202	0.988082	0.990349	0.989939	0.988089	0.999972	0.989932
SPADES_SRR10119142_contigs	0.999973	0.989913	0.999977	0.989951	0.985333	0.989936	0.989997	0.990369	0.990362	0.99033	0.990326	0.990358	0.990311	0.999984	1	0.990354	0.990158	0.989957	0.989378	0.990071	0.985311	0.990077	0.985738	0.990084	0.990038	0.989091	0.990216	0.990238	0.99036	0.990241	0.990351	0.990229	0.987623	0.99038	0.987622	0.987636	0.987646	0.999983	0.990442	0.985442	0.990214	0.990217	0.990197	0.988091	0.990354	0.989971	0.988097	0.999992	0.989949
SPADES_SRR10119143_contigs	0.990259	0.989622	0.990435	0.989605	0.985378	0.989607	0.98964	0.999967	0.999985	0.999984	0.999976	0.999991	0.99998	0.990351	0.990354	1	0.999969	0.989635	0.989092	0.992656	0.985301	0.992651	0.985046	0.99266	0.99039	0.98926	0.992602	0.992563	0.999919	0.992688	0.999994	0.992585	0.987356	0.99989	0.987333	0.987358	0.98737	0.990352	0.999852	0.985563	0.992563	0.992566	0.992599	0.987769	0.999945	0.989625	0.987791	0.990245	0.989622
SPADES_SRR10119144_contigs	0.990117	0.989604	0.990288	0.989602	0.985073	0.989602	0.989634	0.999956	0.999971	0.999977	0.99996	0.999966	0.999965	0.990181	0.990158	0.999969	1	0.989647	0.989121	0.992678	0.985355	0.992701	0.985096	0.992705	0.990464	0.989317	0.99265	0.992602	0.99991	0.992712	0.999966	0.992624	0.987476	0.999885	0.98746	0.987463	0.98748	0.990098	0.99993	0.985572	0.992584	0.992615	0.992635	0.987846	0.999928	0.989617	0.987856	0.990077	0.989604
SPADES_SRR10119145_contigs	0.990048	0.999977	0.989995	0.999972	0.985346	0.999977	0.99996	0.989613	0.989617	0.989657	0.989628	0.989627	0.989612	0.989953	0.989957	0.989635	0.989647	1	0.989173	0.990145	0.985384	0.99016	0.985479	0.990155	0.989763	0.989438	0.989459	0.989452	0.989649	0.989747	0.989635	0.989445	0.987843	0.989627	0.987818	0.987847	0.987856	0.989957	0.989684	0.985774	0.989471	0.989472	0.989469	0.987907	0.989668	0.999962	0.987906	0.990094	0.999945
SPADES_SRR10134446_contigs	0.989358	0.989196	0.98937	0.989122	0.985642	0.989167	0.989168	0.989137	0.989117	0.98913	0.98909	0.989098	0.989066	0.989352	0.989378	0.989092	0.989121	0.989173	1	0.989318	0.985609	0.989319	0.985624	0.989321	0.989374	0.988777	0.989393	0.989393	0.989171	0.989409	0.989106	0.989427	0.988136	0.989181	0.988116	0.988124	0.98814	0.989324	0.989149	0.985884	0.989383	0.989386	0.989428	0.988493	0.989143	0.989122	0.988504	0.989384	0.989117
SPADES_SRR10134447_contigs	0.990057	0.990098	0.990041	0.990107	0.985406	0.990097	0.990155	0.992681	0.992673	0.992662	0.992653	0.992675	0.992647	0.990059	0.990071	0.992656	0.992678	0.990145	0.989318	1	0.985329	0.999967	0.985298	0.999972	0.99035	0.989926	0.993482	0.993504	0.992679	0.993688	0.992652	0.993487	0.98748	0.992635	0.987464	0.987458	0.987481	0.990036	0.992664	0.98569	0.993483	0.993503	0.993506	0.987697	0.992647	0.990101	0.98771	0.99004	0.990089
SPADES_SRR10134448_contigs	0.985171	0.98538	0.985315	0.9854	0.991345	0.985399	0.98541	0.985332	0.985353	0.985368	0.985328	0.985307	0.985344	0.985346	0.985311	0.985301	0.985355	0.985384	0.985609	0.985329	1	0.985348	0.991504	0.985378	0.984797	0.984941	0.985077	0.985075	0.985373	0.985456	0.985356	0.985042	0.986508	0.985367	0.986511	0.986529	0.98653	0.985292	0.985395	0.991437	0.985027	0.985057	0.985082	0.986024	0.985351	0.985386	0.986007	0.985158	0.985402
SPADES_SRR10134449_contigs	0.990064	0.9901	0.990052	0.990126	0.985411	0.990084	0.990174	0.992677	0.992681	0.992659	0.992655	0.992678	0.992658	0.990065	0.990077	0.992651	0.992701	0.99016	0.989319	0.999967	0.985348	1	0.985335	0.999981	0.990357	0.989896	0.993512	0.993523	0.992692	0.993635	0.992654	0.993505	0.987496	0.992671	0.987453	0.987457	0.98747	0.990035	0.992661	0.98573	0.993498	0.993529	0.99352	0.987704	0.992646	0.990104	0.987727	0.99003	0.990093
SPADES_SRR10134450_contigs	0.985744	0.98544	0.985738	0.985482	0.991628	0.985497	0.985465	0.985045	0.985093	0.985088	0.985066	0.985059	0.985094	0.985759	0.985738	0.985046	0.985096	0.985479	0.985624	0.985298	0.991504	0.985335	1	0.985421	0.985283	0.98505	0.985216	0.985202	0.985096	0.985159	0.985095	0.985233	0.986555	0.985053	0.986543	0.986535	0.986548	0.985676	0.98511	0.991813	0.98516	0.985232	0.985209	0.98613	0.985088	0.985514	0.98614	0.985723	0.98548
SPADES_SRR10134451_contigs	0.990068	0.990102	0.990062	0.990128	0.985415	0.990099	0.990176	0.99269	0.992682	0.992671	0.992666	0.992688	0.992667	0.990073	0.990084	0.99266	0.992705	0.990155	0.989321	0.999972	0.985378	0.999981	0.985421	1	0.990342	0.989927	0.993516	0.993535	0.992701	0.993651	0.992661	0.993524	0.987521	0.992637	0.987489	0.987482	0.987517	0.99003	0.992666	0.985695	0.993515	0.993541	0.993535	0.987714	0.992655	0.990098	0.987755	0.990032	0.990099
SPADES_SRR10134452_contigs	0.990022	0.989739	0.990056	0.989781	0.985062	0.989751	0.989777	0.990404	0.990388	0.990407	0.990435	0.990399	0.990393	0.990057	0.990038	0.99039	0.990464	0.989763	0.989374	0.99035	0.984797	0.990357	0.985283	0.990342	1	0.98913	0.990564	0.990558	0.990396	0.990548	0.990417	0.99052	0.987511	0.990413	0.987503	0.987508	0.987504	0.989966	0.99038	0.985261	0.990528	0.990535	0.990544	0.987822	0.990395	0.989765	0.987835	0.989999	0.989736
SPADES_SRR10174190_contigs	0.989133	0.989394	0.989192	0.989373	0.984697	0.989352	0.989435	0.989245	0.98925	0.989252	0.989258	0.989239	0.989252	0.989081	0.989091	0.98926	0.989317	0.989438	0.988777	0.989926	0.984941	0.989896	0.98505	0.989927	0.98913	1	0.989431	0.989402	0.98927	0.989539	0.98926	0.989456	0.986991	0.989259	0.986978	0.986955	0.986971	0.988942	0.989278	0.984995	0.989384	0.989453	0.989409	0.987686	0.989286	0.989402	0.987689	0.989081	0.989382
SPADES_SRR10189752_contigs	0.990014	0.989426	0.990214	0.989432	0.985381	0.989434	0.989402	0.992623	0.992602	0.992607	0.992619	0.992627	0.992605	0.990227	0.990216	0.992602	0.99265	0.989459	0.989393	0.993482	0.985077	0.993512	0.985216	0.993516	0.990564	0.989431	1	0.999938	0.992599	0.999319	0.992611	0.999938	0.987464	0.99262	0.987417	0.98743	0.987446	0.990183	0.99262	0.985508	0.999923	0.999948	0.999938	0.987539	0.99261	0.989412	0.987533	0.990013	0.989402
SPADES_SRR10189753_contigs	0.990011	0.989451	0.990216	0.989464	0.985379	0.989431	0.989428	0.992571	0.992545	0.992559	0.99258	0.992573	0.992546	0.990249	0.990238	0.992563	0.992602	0.989452	0.989393	0.993504	0.985075	0.993523	0.985202	0.993535	0.990558	0.989402	0.999938	1	0.992606	0.999306	0.992565	0.999958	0.987478	0.992556	0.987449	0.987468	0.987437	0.990185	0.99257	0.985531	0.999961	0.999967	0.999973	0.987534	0.992571	0.989451	0.987526	0.990012	0.989422
SPADES_SRR10189754_contigs	0.990307	0.989618	0.990448	0.989609	0.985406	0.989629	0.989637	0.999989	0.999912	0.999909	0.999916	0.999928	0.999972	0.99037	0.99036	0.999919	0.99991	0.989649	0.989171	0.992679	0.985373	0.992692	0.985096	0.992701	0.990396	0.98927	0.992599	0.992606	1	0.992667	0.999912	0.992622	0.987431	0.999945	0.987346	0.987406	0.987458	0.990397	0.999852	0.98562	0.99256	0.992574	0.992613	0.987749	0.999972	0.989593	0.987805	0.990299	0.989581
SPADES_SRR10189755_contigs	0.990218	0.989716	0.990216	0.989716	0.985364	0.989768	0.989766	0.992682	0.992652	0.992671	0.992691	0.992711	0.992701	0.990217	0.990241	0.992688	0.992712	0.989747	0.989409	0.993688	0.985456	0.993635	0.985159	0.993651	0.990548	0.989539	0.999319	0.999306	0.992667	1	0.992711	0.999341	0.987673	0.992658	0.98766	0.987673	0.987672	0.990166	0.99275	0.985608	0.999321	0.999325	0.999328	0.987691	0.992668	0.989724	0.987694	0.990172	0.989714
SPADES_SRR10189756_contigs	0.990267	0.989616	0.990432	0.989592	0.985399	0.989611	0.989629	0.999968	0.999973	0.999977	0.999973	0.999966	0.99999	0.990354	0.990351	0.999994	0.999966	0.989635	0.989106	0.992652	0.985356	0.992654	0.985095	0.992661	0.990417	0.98926	0.992611	0.992565	0.999912	0.992711	1	0.992572	0.987397	0.999859	0.987316	0.98737	0.987411	0.990351	0.999854	0.985605	0.992557	0.992567	0.992594	0.987746	0.999938	0.989637	0.987741	0.990244	0.989628
SPADES_SRR10189757_contigs	0.990005	0.989421	0.990197	0.989458	0.985368	0.989435	0.989428	0.99261	0.992582	0.99258	0.992595	0.992611	0.992572	0.990215	0.990229	0.992585	0.992624	0.989445	0.989427	0.993487	0.985042	0.993505	0.985233	0.993524	0.99052	0.989456	0.999938	0.999958	0.992622	0.999341	0.992572	1	0.987447	0.992583	0.987447	0.987452	0.987424	0.990166	0.992621	0.985537	0.999954	0.999976	0.999971	0.98751	0.992584	0.989421	0.987515	0.990011	0.989406
SPADES_SRR10189758_contigs	0.98753	0.987799	0.987748	0.987784	0.986534	0.987765	0.987836	0.987392	0.987449	0.987395	0.987381	0.98739	0.987422	0.987627	0.987623	0.987356	0.987476	0.987843	0.988136	0.98748	0.986508	0.987496	0.986555	0.987521	0.987511	0.986991	0.987464	0.987478	0.987431	0.987673	0.987397	0.987447	1	0.987433	0.999966	0.999981	0.999965	0.987454	0.987357	0.986875	0.987446	0.987449	0.987476	0.988917	0.987403	0.987761	0.988904	0.987522	0.987749
SPADES_SRR10189759_contigs	0.990325	0.989624	0.99045	0.989602	0.985402	0.989622	0.989645	0.999946	0.999854	0.999867	0.999897	0.9999	0.999946	0.990385	0.99038	0.99989	0.999885	0.989627	0.989181	0.992635	0.985367	0.992671	0.985053	0.992637	0.990413	0.989259	0.99262	0.992556	0.999945	0.992658	0.999859	0.992583	0.987433	1	0.987332	0.987387	0.987423	0.990362	0.999859	0.985573	0.992518	0.992523	0.992556	0.987797	0.999957	0.989614	0.987806	0.99027	0.989587
SPADES_SRR10189760_contigs	0.987531	0.987765	0.987761	0.987777	0.986509	0.987758	0.987831	0.987324	0.987376	0.98733	0.987298	0.987353	0.987342	0.98762	0.987622	0.987333	0.98746	0.987818	0.988116	0.987464	0.986511	0.987453	0.986543	0.987489	0.987503	0.986978	0.987417	0.987449	0.987346	0.98766	0.987316	0.987447	0.999966	0.987332	1	0.999967	0.999969	0.987442	0.987279	0.986873	0.987392	0.987427	0.987426	0.988974	0.987337	0.987763	0.988971	0.987528	0.987742
SPADES_SRR10189761_contigs	0.987532	0.98779	0.987761	0.987783	0.986518	0.987779	0.98784	0.98738	0.987443	0.987396	0.987361	0.987386	0.987394	0.987623	0.987636	0.987358	0.987463	0.987847	0.988124	0.987458	0.986529	0.987457	0.986535	0.987482	0.987508	0.986955	0.98743	0.987468	0.987406	0.987673	0.98737	0.987452	0.999981	0.987387	0.999967	1	0.999984	0.987455	0.987313	0.986887	0.987414	0.987437	0.987439	0.988941	0.987377	0.987817	0.988939	0.987536	0.987815
SPADES_SRR10189762_contigs	0.987551	0.987826	0.987778	0.987786	0.986531	0.987787	0.987823	0.987416	0.987448	0.98741	0.987364	0.987391	0.987415	0.987647	0.987646	0.98737	0.98748	0.987856	0.98814	0.987481	0.98653	0.98747	0.986548	0.987517	0.987504	0.986971	0.987446	0.987437	0.987458	0.987672	0.987411	0.987424	0.999965	0.987423	0.999969	0.999984	1	0.987451	0.987342	0.986887	0.987399	0.987421	0.98741	0.988988	0.987412	0.987746	0.989019	0.987522	0.987743
SPADES_SRR10189763_contigs	0.999973	0.989918	0.999983	0.989925	0.985492	0.989925	0.989982	0.990385	0.990381	0.990358	0.990349	0.990376	0.990344	0.999992	0.999983	0.990352	0.990098	0.989957	0.989324	0.990036	0.985292	0.990035	0.985676	0.99003	0.989966	0.988942	0.990183	0.990185	0.990397	0.990166	0.990351	0.990166	0.987454	0.990362	0.987442	0.987455	0.987451	1	0.990392	0.985448	0.990165	0.990161	0.990137	0.988059	0.990375	0.989946	0.988063	0.999956	0.989934
SPADES_SRR10189764_contigs	0.990418	0.989683	0.990436	0.989649	0.985295	0.989664	0.989698	0.999846	0.99985	0.99986	0.999843	0.99984	0.999854	0.990441	0.990442	0.999852	0.99993	0.989684	0.989149	0.992664	0.985395	0.992661	0.98511	0.992666	0.99038	0.989278	0.99262	0.99257	0.999852	0.99275	0.999854	0.992621	0.987357	0.999859	0.987279	0.987313	0.987342	0.990392	1	0.985623	0.992567	0.992563	0.992601	0.987851	0.999855	0.989708	0.987843	0.990414	0.989688
SPADES_SRR10189765_contigs	0.985463	0.985786	0.985451	0.985828	0.991915	0.985828	0.985814	0.985597	0.985604	0.985586	0.985602	0.985607	0.985603	0.985467	0.985442	0.985563	0.985572	0.985774	0.985884	0.98569	0.991437	0.98573	0.991813	0.985695	0.985261	0.984995	0.985508	0.985531	0.98562	0.985608	0.985605	0.985537	0.986875	0.985573	0.986873	0.986887	0.986887	0.985448	0.985623	1	0.985505	0.985491	0.98552	0.986516	0.985596	0.985795	0.986506	0.985423	0.985803
SPADES_SRR10189766_contigs	0.98999	0.98943	0.990217	0.989436	0.985364	0.989454	0.989409	0.992563	0.992543	0.992565	0.992573	0.992562	0.992534	0.990222	0.990214	0.992563	0.992584	0.989471	0.989383	0.993483	0.985027	0.993498	0.98516	0.993515	0.990528	0.989384	0.999923	0.999961	0.99256	0.999321	0.992557	0.999954	0.987446	0.992518	0.987392	0.987414	0.987399	0.990165	0.992567	0.985505	1	0.999958	0.99998	0.987574	0.99256	0.989385	0.987566	0.99	0.989405
SPADES_SRR10189767_contigs	0.989998	0.989415	0.990203	0.989449	0.98538	0.989453	0.989416	0.992575	0.992541	0.992547	0.992588	0.992579	0.992542	0.99021	0.990217	0.992566	0.992615	0.989472	0.989386	0.993503	0.985057	0.993529	0.985232	0.993541	0.990535	0.989453	0.999948	0.999967	0.992574	0.999325	0.992567	0.999976	0.987449	0.992523	0.987427	0.987437	0.987421	0.990161	0.992563	0.985491	0.999958	1	0.999974	0.987561	0.992563	0.989435	0.987564	0.990001	0.989429
SPADES_SRR10189768_contigs	0.98997	0.989426	0.990196	0.989456	0.985384	0.989451	0.989407	0.992613	0.992579	0.992595	0.992624	0.992616	0.992571	0.990202	0.990197	0.992599	0.992635	0.989469	0.989428	0.993506	0.985082	0.99352	0.985209	0.993535	0.990544	0.989409	0.999938	0.999973	0.992613	0.999328	0.992594	0.999971	0.987476	0.992556	0.987426	0.987439	0.98741	0.990137	0.992601	0.98552	0.99998	0.999974	1	0.987495	0.992569	0.9894	0.98749	0.989987	0.989428
SPADES_SRR10190334_contigs	0.987976	0.987967	0.988079	0.987927	0.986136	0.987916	0.987879	0.987774	0.987839	0.987735	0.987792	0.987828	0.987741	0.988082	0.988091	0.987769	0.987846	0.987907	0.988493	0.987697	0.986024	0.987704	0.98613	0.987714	0.987822	0.987686	0.987539	0.987534	0.987749	0.987691	0.987746	0.98751	0.988917	0.987797	0.988974	0.988941	0.988988	0.988059	0.987851	0.986516	0.987574	0.987561	0.987495	1	0.987757	0.987902	0.999985	0.987968	0.987903
SPADES_SRR10190335_contigs	0.990283	0.989632	0.99042	0.989619	0.98538	0.989615	0.989642	0.999968	0.999933	0.999951	0.999923	0.999933	0.999955	0.990349	0.990354	0.999945	0.999928	0.989668	0.989143	0.992647	0.985351	0.992646	0.985088	0.992655	0.990395	0.989286	0.99261	0.992571	0.999972	0.992668	0.999938	0.992584	0.987403	0.999957	0.987337	0.987377	0.987412	0.990375	0.999855	0.985596	0.99256	0.992563	0.992569	0.987757	1	0.989661	0.987791	0.99026	0.989653
SPADES_SRR10190336_contigs	0.990041	0.999983	0.989982	0.999968	0.985352	0.999968	0.999971	0.989608	0.989617	0.989651	0.98963	0.989623	0.989612	0.989939	0.989971	0.989625	0.989617	0.999962	0.989122	0.990101	0.985386	0.990104	0.985514	0.990098	0.989765	0.989402	0.989412	0.989451	0.989593	0.989724	0.989637	0.989421	0.987761	0.989614	0.987763	0.987817	0.987746	0.989946	0.989708	0.985795	0.989385	0.989435	0.9894	0.987902	0.989661	1	0.98791	0.990063	0.999947
SPADES_SRR10190337_contigs	0.987977	0.987969	0.988087	0.987938	0.98613	0.987927	0.987881	0.98778	0.987825	0.987763	0.9878	0.987814	0.987747	0.988089	0.988097	0.987791	0.987856	0.987906	0.988504	0.98771	0.986007	0.987727	0.98614	0.987755	0.987835	0.987689	0.987533	0.987526	0.987805	0.987694	0.987741	0.987515	0.988904	0.987806	0.988971	0.988939	0.989019	0.988063	0.987843	0.986506	0.987566	0.987564	0.98749	0.999985	0.987791	0.98791	1	0.987985	0.98792
SPADES_SRR10190338_contigs	0.999969	0.990001	0.999962	0.990023	0.98527	0.99001	0.990084	0.990289	0.990288	0.990255	0.990262	0.990282	0.990245	0.999972	0.999992	0.990245	0.990077	0.990094	0.989384	0.99004	0.985158	0.99003	0.985723	0.990032	0.989999	0.989081	0.990013	0.990012	0.990299	0.990172	0.990244	0.990011	0.987522	0.99027	0.987528	0.987536	0.987522	0.999956	0.990414	0.985423	0.99	0.990001	0.989987	0.987968	0.99026	0.990063	0.987985	1	0.990015
SPADES_SRR10190339_contigs	0.990031	0.999974	0.989981	0.999965	0.98534	0.999955	0.999963	0.989594	0.989614	0.989636	0.989623	0.989628	0.989598	0.989932	0.989949	0.989622	0.989604	0.999945	0.989117	0.990089	0.985402	0.990093	0.98548	0.990099	0.989736	0.989382	0.989402	0.989422	0.989581	0.989714	0.989628	0.989406	0.987749	0.989587	0.987742	0.987815	0.987743	0.989934	0.989688	0.985803	0.989405	0.989429	0.989428	0.987903	0.989653	0.999947	0.98792	0.990015	1
SPADES_SRR10190340_contigs	0.999985	0.989922	0.999985	0.989927	0.985331	0.989932	0.989997	0.990338	0.990296	0.990278	0.990271	0.990288	0.990309	0.999993	0.999977	0.990265	0.990098	0.989973	0.989366	0.990053	0.985316	0.990041	0.985688	0.990042	0.989998	0.989085	0.990213	0.990216	0.990327	0.990123	0.99027	0.990199	0.987609	0.990337	0.9876	0.98761	0.987618	0.999977	0.990412	0.985391	0.990201	0.990195	0.990187	0.98808	0.990314	0.989969	0.988099	0.999974	0.989943
SPADES_SRR10190341_contigs	0.990304	0.98962	0.990445	0.989605	0.985411	0.989625	0.989634	0.999975	0.999904	0.999907	0.999913	0.999927	0.999971	0.990368	0.990365	0.99992	0.999906	0.98964	0.989163	0.992672	0.985357	0.992673	0.985087	0.992674	0.990408	0.989266	0.992607	0.992578	0.999992	0.992665	0.999921	0.992589	0.987419	0.999961	0.987317	0.987357	0.987428	0.990395	0.999841	0.985603	0.992564	0.992563	0.992599	0.987803	0.999978	0.989621	0.987832	0.990289	0.989584
SPADES_SRR10190342_contigs	0.99027	0.989623	0.990441	0.989605	0.985401	0.989622	0.989648	0.999968	0.999987	0.999979	0.99997	0.999971	0.999989	0.990362	0.990357	0.999991	0.999973	0.989647	0.989105	0.992674	0.985364	0.992662	0.985082	0.992669	0.990398	0.989265	0.992613	0.992577	0.999923	0.992712	0.999989	0.992578	0.98741	0.99986	0.987313	0.98737	0.987387	0.990388	0.999857	0.985582	0.992558	0.992557	0.992582	0.987763	0.999944	0.989606	0.987805	0.99029	0.98961
SPADES_SRR10190343_contigs	0.990402	0.989686	0.990419	0.989666	0.985293	0.989675	0.989683	0.999875	0.999871	0.999866	0.999882	0.999883	0.999879	0.990424	0.990425	0.999881	0.99995	0.989705	0.989115	0.992653	0.985415	0.992658	0.985105	0.992663	0.99042	0.989267	0.992611	0.992604	0.999876	0.992774	0.999884	0.992623	0.98735	0.999848	0.987263	0.987306	0.987331	0.990378	0.999943	0.98562	0.992583	0.992569	0.992601	0.987868	0.999867	0.989683	0.98788	0.990407	0.98966
SPADES_SRR10190344_contigs	0.990048	0.999966	0.989981	0.999955	0.985366	0.999951	0.999957	0.989623	0.989625	0.989637	0.989607	0.989623	0.989602	0.989932	0.98996	0.98961	0.989609	0.999957	0.98913	0.990109	0.9854	0.990121	0.98547	0.990101	0.989759	0.989444	0.989374	0.989407	0.989594	0.989732	0.989642	0.989419	0.98777	0.989621	0.98778	0.987845	0.987778	0.989939	0.989701	0.985824	0.989381	0.989414	0.989402	0.987894	0.989648	0.999966	0.987906	0.990017	0.999957
SPADES_SRR10190345_contigs	0.990031	0.99999	0.98998	0.999976	0.985339	0.999982	0.999974	0.989592	0.989614	0.98965	0.989638	0.989628	0.989615	0.989941	0.989969	0.989629	0.989617	0.999966	0.989107	0.990095	0.985369	0.99012	0.985514	0.990117	0.989765	0.989422	0.989396	0.989428	0.989584	0.989725	0.989637	0.98942	0.987739	0.989597	0.987764	0.987805	0.987736	0.98993	0.989711	0.985789	0.989369	0.989431	0.989378	0.987909	0.989658	0.999982	0.987927	0.990039	0.999953
SPADES_SRR10190346_contigs	0.990041	0.99996	0.989974	0.999969	0.985322	0.999966	0.999957	0.989607	0.989622	0.989661	0.989634	0.98963	0.989627	0.989949	0.989975	0.989632	0.989617	0.999971	0.989141	0.990091	0.985377	0.990097	0.985506	0.99009	0.989766	0.989319	0.989412	0.989421	0.989624	0.989759	0.989646	0.98942	0.987698	0.989618	0.987724	0.987783	0.987747	0.98995	0.989715	0.985821	0.989394	0.989463	0.989424	0.987918	0.989678	0.999963	0.987922	0.990021	0.999954
SPADES_SRR10190347_contigs	0.990043	0.999974	0.989987	0.999975	0.985343	0.999981	0.999953	0.989611	0.98962	0.989633	0.989642	0.989624	0.989618	0.989942	0.989956	0.989612	0.98963	0.999977	0.98914	0.990129	0.9854	0.99013	0.985509	0.990131	0.989776	0.989398	0.989386	0.989415	0.989617	0.989746	0.989654	0.989387	0.987773	0.989629	0.987785	0.987851	0.987787	0.989945	0.989719	0.985802	0.989405	0.989428	0.989441	0.987893	0.989655	0.999984	0.987883	0.990013	0.999982
SPADES_SRR10190348_contigs	0.987973	0.987979	0.988074	0.98794	0.986124	0.987927	0.987893	0.98777	0.987836	0.987767	0.987792	0.987821	0.987744	0.988084	0.9881	0.987779	0.987838	0.98791	0.988507	0.987729	0.986009	0.98774	0.986133	0.987756	0.987819	0.987691	0.987546	0.987577	0.987762	0.987721	0.987737	0.987544	0.988945	0.987828	0.98901	0.988969	0.989015	0.988061	0.987858	0.9865	0.987598	0.987591	0.987543	0.999953	0.987799	0.987914	0.999948	0.987963	0.987942
SPADES_SRR10190349_contigs	0.990272	0.989607	0.990426	0.989586	0.985384	0.989595	0.989621	0.999954	0.999964	0.999983	0.999969	0.999957	0.999989	0.990353	0.990355	0.999987	0.999977	0.989617	0.989118	0.992643	0.985356	0.99265	0.985096	0.992652	0.990395	0.989257	0.992605	0.992565	0.999911	0.992698	0.999988	0.992593	0.987407	0.999898	0.98732	0.987358	0.987387	0.990379	0.999862	0.985602	0.992545	0.992547	0.992572	0.987772	0.999947	0.989606	0.987796	0.990277	0.98958
SPADES_SRR10190350_contigs	0.990266	0.989609	0.990424	0.989592	0.985392	0.989607	0.989627	0.999975	0.999975	0.999978	0.999981	0.999982	0.999987	0.990355	0.990345	0.999989	0.999978	0.989633	0.989109	0.99267	0.985332	0.992681	0.985079	0.992691	0.990391	0.989265	0.992582	0.992585	0.999939	0.992723	0.999989	0.992591	0.987414	0.999868	0.987311	0.987368	0.987374	0.990375	0.999851	0.985583	0.992562	0.992565	0.9926	0.987788	0.999952	0.989587	0.987805	0.990263	0.989599
SPADES_SRR12396359_contigs	0.989915	0.989549	0.989923	0.989591	0.985156	0.989573	0.98962	0.989787	0.989757	0.98978	0.989774	0.989795	0.989791	0.989947	0.98994	0.989778	0.989798	0.989534	0.989202	0.989907	0.985252	0.989877	0.985236	0.989911	0.990027	0.989327	0.990011	0.989931	0.989793	0.989905	0.989772	0.989919	0.987666	0.989786	0.987582	0.987613	0.987639	0.989946	0.989808	0.985534	0.98994	0.989964	0.989916	0.988066	0.98978	0.989545	0.988096	0.989904	0.989567
SPADES_SRR12396360_contigs	0.988994	0.988866	0.989207	0.988804	0.985412	0.988834	0.988678	0.989087	0.989071	0.989078	0.989053	0.989055	0.989032	0.989197	0.989221	0.989051	0.98894	0.988852	0.999918	0.989221	0.9853	0.989223	0.985412	0.989232	0.989366	0.988515	0.989138	0.989171	0.989122	0.989443	0.989036	0.989147	0.987577	0.989096	0.987559	0.98757	0.987567	0.989105	0.989053	0.985719	0.989178	0.989158	0.989153	0.988161	0.989084	0.988814	0.988138	0.988999	0.988843
SPADES_SRR12396361_contigs	0.987224	0.987506	0.987494	0.987494	0.986257	0.987516	0.987541	0.987617	0.987601	0.987563	0.98759	0.987613	0.987573	0.98746	0.987462	0.987563	0.987327	0.987505	0.988122	0.987639	0.986126	0.987646	0.98634	0.987602	0.987279	0.987017	0.987437	0.987512	0.987578	0.987657	0.987583	0.987483	0.989454	0.987596	0.989413	0.989451	0.989439	0.987438	0.987518	0.986394	0.987518	0.987454	0.987485	0.988749	0.987568	0.987464	0.988768	0.987232	0.987498
SPADES_SRR12396362_contigs	0.990269	0.989595	0.990437	0.989615	0.985197	0.989619	0.989624	0.99039	0.990409	0.990435	0.990413	0.990419	0.99038	0.990437	0.990431	0.990412	0.990411	0.989631	0.989256	0.99022	0.984878	0.990207	0.985384	0.990222	0.990217	0.989764	0.990045	0.990194	0.990322	0.990411	0.990394	0.990185	0.987453	0.99032	0.987408	0.98748	0.98743	0.990376	0.990408	0.985679	0.990188	0.990215	0.990196	0.987688	0.990385	0.989569	0.987686	0.990262	0.989578
SPADES_SRR12396363_contigs	0.989017	0.988866	0.989246	0.98882	0.985387	0.98886	0.988676	0.989096	0.989079	0.989096	0.989067	0.989061	0.989048	0.98922	0.989226	0.98906	0.988974	0.988892	0.999929	0.98924	0.985333	0.989239	0.985423	0.989248	0.989371	0.988516	0.989164	0.989154	0.989129	0.989436	0.989064	0.989154	0.987591	0.989122	0.987577	0.987584	0.987604	0.989128	0.989078	0.985674	0.989166	0.989162	0.989159	0.988171	0.989081	0.988843	0.98814	0.988989	0.988827
SPADES_SRR12396364_contigs	0.98993	0.989771	0.989949	0.989803	0.985137	0.989784	0.989809	0.990406	0.990382	0.99041	0.990429	0.990392	0.990393	0.98997	0.989947	0.990379	0.990447	0.989788	0.98938	0.990328	0.98496	0.99034	0.985297	0.990324	0.999605	0.989688	0.990555	0.990528	0.990395	0.990557	0.990431	0.990494	0.987532	0.990382	0.98752	0.987547	0.987516	0.989916	0.990398	0.985295	0.9905	0.990502	0.990509	0.987823	0.990414	0.989784	0.987826	0.989907	0.98975
SPADES_SRR12396365_contigs	0.987864	0.987715	0.988069	0.987706	0.986368	0.987692	0.987758	0.987823	0.987854	0.987864	0.98784	0.987834	0.987826	0.988057	0.988076	0.987835	0.987871	0.987685	0.988086	0.987811	0.986018	0.987792	0.986337	0.987837	0.987583	0.987526	0.987632	0.987668	0.987845	0.987906	0.987818	0.98759	0.989445	0.987818	0.989423	0.989422	0.989401	0.988049	0.987844	0.986549	0.987665	0.987665	0.987654	0.989272	0.987831	0.987708	0.989234	0.987851	0.987695
SPADES_SRR12396366_contigs	0.989019	0.988886	0.989213	0.988825	0.985416	0.988843	0.988688	0.989114	0.989097	0.989083	0.989078	0.989078	0.989057	0.989216	0.98924	0.989073	0.988966	0.988855	0.999924	0.989246	0.985323	0.989256	0.985441	0.989265	0.989366	0.988521	0.989138	0.98915	0.98915	0.989462	0.989054	0.989135	0.987585	0.989095	0.987574	0.987574	0.987573	0.989106	0.989049	0.985717	0.989183	0.989161	0.98916	0.98815	0.989103	0.9888	0.988149	0.989009	0.988837
SPADES_SRR12396367_contigs	0.989686	0.989766	0.990062	0.989741	0.984785	0.989757	0.989763	0.990563	0.990551	0.990596	0.990572	0.990527	0.990593	0.989991	0.989984	0.99052	0.990628	0.989751	0.989542	0.99054	0.985126	0.990558	0.985448	0.990545	0.990478	0.989527	0.990541	0.990486	0.990585	0.990713	0.990541	0.990532	0.987227	0.99051	0.987197	0.98725	0.987198	0.989991	0.990558	0.985493	0.99056	0.990542	0.990519	0.987721	0.990565	0.989723	0.987721	0.989659	0.989738
SPADES_SRR12396368_contigs	0.987079	0.98747	0.987323	0.987497	0.986208	0.987491	0.987507	0.987591	0.987581	0.98754	0.987579	0.987588	0.987563	0.987343	0.987338	0.987543	0.987587	0.987506	0.988131	0.987655	0.986122	0.987653	0.986267	0.987629	0.9873	0.98728	0.987424	0.987506	0.987555	0.987554	0.987558	0.9875	0.989606	0.987552	0.989573	0.989593	0.989621	0.98729	0.987541	0.986582	0.987522	0.987447	0.987483	0.988623	0.987545	0.987479	0.988662	0.98709	0.987475
SPADES_SRR12396369_contigs	0.989	0.988882	0.989191	0.988801	0.985409	0.988833	0.988682	0.989106	0.98909	0.989067	0.989077	0.989068	0.989035	0.989205	0.989226	0.989064	0.988937	0.988868	0.999917	0.989204	0.985306	0.989223	0.985401	0.989234	0.989353	0.988491	0.989119	0.989139	0.989145	0.989448	0.989046	0.989137	0.987576	0.989116	0.987554	0.987569	0.98758	0.989103	0.989042	0.985715	0.989173	0.989161	0.989164	0.988145	0.989089	0.988793	0.988127	0.988999	0.988835
SPADES_SRR12396370_contigs	0.990439	0.98976	0.990441	0.989799	0.985235	0.989805	0.9898	0.990443	0.990424	0.990458	0.990422	0.990442	0.990408	0.990448	0.990449	0.990437	0.990434	0.98979	0.989221	0.990219	0.985088	0.990217	0.985377	0.990233	0.990232	0.989763	0.990235	0.990394	0.99037	0.990409	0.990418	0.990386	0.987732	0.990353	0.987674	0.987756	0.98766	0.990391	0.990417	0.98566	0.990405	0.990396	0.99038	0.987813	0.990399	0.989737	0.987823	0.990454	0.989752
SPADES_SRR12396371_contigs	0.990113	0.989569	0.990284	0.989577	0.985534	0.989574	0.989602	0.99282	0.99279	0.992816	0.992812	0.99283	0.992793	0.99028	0.990295	0.992829	0.992854	0.989582	0.989512	0.993744	0.985332	0.993767	0.985413	0.993775	0.990585	0.989616	0.999495	0.999506	0.992819	0.999797	0.99281	0.999532	0.987526	0.992775	0.98751	0.987513	0.987491	0.990269	0.992826	0.985682	0.999495	0.999501	0.999509	0.987636	0.992817	0.989553	0.987661	0.990095	0.989546
SPADES_SRR12396372_contigs	0.989005	0.988882	0.989216	0.988807	0.985423	0.988848	0.988682	0.989114	0.989095	0.989086	0.989079	0.98908	0.989043	0.989206	0.989232	0.98907	0.988962	0.988862	0.999909	0.989216	0.985344	0.989228	0.985426	0.989251	0.989378	0.988518	0.989133	0.989164	0.989139	0.989496	0.989062	0.989142	0.987596	0.989091	0.987578	0.987596	0.98761	0.989096	0.989058	0.985722	0.989179	0.989173	0.989167	0.98816	0.989094	0.988824	0.988154	0.989006	0.988849
SPADES_SRR12396373_contigs	0.987814	0.987677	0.98802	0.987676	0.986365	0.9877	0.987765	0.987784	0.987817	0.98783	0.987781	0.98779	0.987793	0.988026	0.988047	0.987797	0.987835	0.987673	0.988051	0.98779	0.986007	0.987803	0.98635	0.987849	0.987636	0.987497	0.987658	0.987666	0.987797	0.987894	0.987787	0.987625	0.989407	0.987788	0.98943	0.989396	0.989408	0.988001	0.987825	0.986541	0.987696	0.987701	0.987635	0.989222	0.987806	0.987708	0.9892	0.987823	0.987684
SPADES_SRR12396374_contigs	0.98796	0.988295	0.98813	0.988269	0.985842	0.988281	0.98833	0.988159	0.98814	0.988137	0.988126	0.988144	0.988123	0.988136	0.98813	0.988096	0.988135	0.988296	0.9885	0.988156	0.98565	0.988194	0.985973	0.98824	0.987905	0.987783	0.987858	0.987865	0.98814	0.988145	0.988117	0.987872	0.988554	0.988087	0.988487	0.988549	0.988553	0.988061	0.98816	0.986044	0.987962	0.987946	0.98789	0.989133	0.988097	0.9883	0.989171	0.987962	0.988246
SPADES_SRR12396375_contigs	0.990323	0.989895	0.990336	0.989867	0.985619	0.989864	0.989916	0.993059	0.993044	0.993058	0.993056	0.993073	0.993038	0.990329	0.99033	0.993057	0.993085	0.989911	0.989502	0.994395	0.985341	0.994404	0.985285	0.994421	0.99051	0.989537	0.99436	0.994379	0.993061	0.994497	0.993062	0.994397	0.987699	0.993024	0.987659	0.987675	0.987689	0.990327	0.993052	0.985734	0.994392	0.994378	0.994393	0.987798	0.993047	0.989856	0.987807	0.990312	0.989857
SPADES_SRR12396376_contigs	0.989731	0.989768	0.990075	0.989765	0.984781	0.989768	0.989771	0.990557	0.990552	0.990576	0.99056	0.990522	0.990574	0.990003	0.989986	0.990519	0.990626	0.989788	0.989531	0.990539	0.985142	0.990549	0.985446	0.990539	0.990475	0.989536	0.990581	0.990538	0.990573	0.99071	0.99056	0.990566	0.987225	0.990527	0.987213	0.987286	0.987218	0.990009	0.990561	0.985469	0.9906	0.990572	0.990559	0.987736	0.990564	0.989756	0.987741	0.989726	0.989755
SPADES_SRR12396377_contigs	0.990267	0.989833	0.990258	0.989862	0.985336	0.989828	0.989886	0.990275	0.990246	0.990275	0.990242	0.990253	0.990249	0.990283	0.990293	0.990246	0.990097	0.989876	0.989321	0.990077	0.985455	0.990061	0.985575	0.990079	0.990427	0.989592	0.990263	0.990289	0.99023	0.990363	0.990257	0.990283	0.987512	0.990239	0.987484	0.987537	0.987496	0.990231	0.990205	0.985845	0.990261	0.99029	0.990278	0.987918	0.990242	0.989797	0.987932	0.990261	0.989806
SPADES_SRR12396378_contigs	0.987847	0.987722	0.988016	0.987741	0.986182	0.987772	0.987573	0.987758	0.987768	0.987753	0.987738	0.987756	0.987756	0.987976	0.988003	0.987756	0.987736	0.987696	0.988192	0.987722	0.985936	0.987718	0.986065	0.987727	0.987657	0.987581	0.986778	0.986778	0.987768	0.98778	0.987757	0.986749	0.988997	0.987719	0.988899	0.988951	0.988963	0.987917	0.987744	0.986314	0.986692	0.986763	0.986787	0.989158	0.987754	0.987733	0.989144	0.987849	0.98768
SPADES_SRR12396379_contigs	0.989025	0.988885	0.989213	0.988796	0.985423	0.988843	0.988666	0.989124	0.989114	0.989098	0.989081	0.989089	0.989073	0.989216	0.989239	0.989086	0.988964	0.98886	0.999924	0.989232	0.985344	0.989263	0.98544	0.989274	0.98935	0.988433	0.989136	0.989165	0.989159	0.989455	0.989072	0.989143	0.987611	0.989116	0.987573	0.987588	0.987606	0.989116	0.989073	0.985736	0.989183	0.989181	0.98917	0.98818	0.989087	0.988797	0.98816	0.989012	0.988825
SPADES_SRR12396380_contigs	0.989569	0.98949	0.989635	0.989509	0.985503	0.989496	0.989484	0.99079	0.990759	0.990774	0.990806	0.99078	0.990783	0.989667	0.98968	0.990746	0.990795	0.989495	0.989532	0.991127	0.985401	0.991142	0.985462	0.991118	0.990076	0.989316	0.991618	0.991626	0.990811	0.991612	0.990784	0.991626	0.987433	0.990791	0.987449	0.987463	0.987431	0.989614	0.990773	0.985639	0.991656	0.991644	0.991619	0.987784	0.990767	0.989485	0.987801	0.989543	0.989481
SPADES_SRR12396381_contigs	0.989007	0.988853	0.989218	0.988809	0.985403	0.988842	0.988652	0.989093	0.989078	0.989084	0.989049	0.98907	0.98904	0.989214	0.989243	0.989053	0.988946	0.988844	0.99993	0.989208	0.985325	0.989241	0.985419	0.989256	0.989345	0.988427	0.989114	0.989163	0.989126	0.989443	0.989039	0.989137	0.987603	0.989108	0.987554	0.987568	0.987605	0.989125	0.989058	0.985704	0.989181	0.989168	0.989165	0.988163	0.989067	0.98879	0.988147	0.989006	0.988801
SPADES_SRR12396382_contigs	0.987976	0.988429	0.988308	0.988395	0.985382	0.988396	0.988432	0.988365	0.988419	0.988379	0.988342	0.988367	0.988394	0.98834	0.988333	0.988395	0.988479	0.988408	0.988455	0.988661	0.984985	0.988643	0.985547	0.988693	0.988014	0.987705	0.988335	0.988342	0.988427	0.988166	0.988383	0.988364	0.987863	0.988383	0.98783	0.987855	0.987845	0.988254	0.988415	0.985557	0.988367	0.988397	0.988348	0.98819	0.988378	0.98839	0.988233	0.988011	0.988401
SPADES_SRR12396383_contigs	0.989283	0.999129	0.989585	0.999152	0.985145	0.99916	0.999141	0.989327	0.989362	0.989378	0.98933	0.989353	0.989345	0.989559	0.989538	0.989358	0.989371	0.999144	0.98902	0.990042	0.985136	0.990037	0.985505	0.99005	0.989616	0.98913	0.98941	0.989438	0.989327	0.989559	0.989373	0.989405	0.987629	0.989298	0.987618	0.987664	0.987641	0.9895	0.989438	0.98531	0.989403	0.989397	0.989413	0.987789	0.989373	0.999156	0.987798	0.989248	0.999111
SPADES_SRR12396384_contigs	0.989945	0.999935	0.989967	0.999925	0.985422	0.999931	0.999916	0.989665	0.989677	0.989687	0.989671	0.98967	0.989651	0.989939	0.989941	0.989682	0.989696	0.999943	0.989151	0.990145	0.985547	0.990151	0.985565	0.990172	0.989735	0.989428	0.989727	0.989757	0.989663	0.989812	0.989688	0.989738	0.987817	0.989664	0.987812	0.987874	0.987859	0.989941	0.989696	0.985782	0.989733	0.989748	0.989735	0.988023	0.989718	0.999928	0.988027	0.989926	0.999917
SPADES_SRR12396385_contigs	0.989944	0.99001	0.990095	0.990009	0.984862	0.990005	0.990033	0.990561	0.990574	0.99061	0.990587	0.990536	0.990574	0.990007	0.989999	0.990537	0.990634	0.989993	0.989533	0.990551	0.985292	0.990563	0.98547	0.990549	0.990454	0.989536	0.990742	0.990688	0.990545	0.990636	0.990574	0.990718	0.987424	0.99048	0.987388	0.987467	0.987408	0.990052	0.990575	0.985522	0.990763	0.990736	0.990721	0.987924	0.990528	0.99	0.987932	0.989966	0.989999
SPADES_SRR12396386_contigs	0.989869	0.98978	0.989905	0.989783	0.98478	0.989784	0.989798	0.990234	0.990257	0.990251	0.990252	0.990246	0.990246	0.989887	0.989897	0.990225	0.990297	0.989779	0.989104	0.990297	0.984953	0.990298	0.985126	0.99033	0.989965	0.98895	0.990255	0.990279	0.990248	0.990529	0.990211	0.990287	0.987214	0.990202	0.987171	0.987221	0.987199	0.989834	0.990145	0.985132	0.990262	0.990301	0.990288	0.987823	0.990205	0.989775	0.987904	0.989862	0.989758
SPADES_SRR12396387_contigs	0.990105	0.989954	0.990131	0.989976	0.984878	0.989964	0.98999	0.990551	0.990566	0.990599	0.990581	0.990534	0.990602	0.990154	0.990155	0.990538	0.990588	0.98997	0.989521	0.990456	0.985282	0.99047	0.985412	0.990458	0.990462	0.989613	0.990689	0.990643	0.990556	0.990657	0.99057	0.990698	0.987737	0.990496	0.987703	0.987767	0.987731	0.990079	0.990583	0.985472	0.990729	0.990701	0.990687	0.987918	0.990559	0.989965	0.987917	0.990092	0.989954
SPADES_SRR12396388_contigs	0.989009	0.988876	0.9892	0.988824	0.985395	0.988832	0.98867	0.989098	0.989095	0.989091	0.989073	0.989063	0.98903	0.98918	0.989204	0.98906	0.98895	0.988861	0.999914	0.989206	0.985312	0.989233	0.98541	0.989241	0.989345	0.9885	0.989116	0.989165	0.989138	0.98944	0.989041	0.989157	0.987579	0.989082	0.987554	0.987571	0.987586	0.989093	0.989055	0.985695	0.989198	0.989184	0.989184	0.988118	0.989095	0.988819	0.988117	0.989002	0.988827
SPADES_SRR12396389_contigs	0.987811	0.987595	0.987944	0.987606	0.985623	0.987621	0.987611	0.987888	0.987911	0.987906	0.987853	0.987855	0.987896	0.987865	0.987879	0.987896	0.987593	0.987596	0.988221	0.987563	0.985636	0.987595	0.986006	0.987636	0.987443	0.986762	0.987436	0.987436	0.987868	0.987398	0.987888	0.987414	0.988474	0.98791	0.98851	0.988506	0.988528	0.987947	0.98782	0.98583	0.987534	0.987513	0.98744	0.989515	0.987908	0.987631	0.989493	0.987806	0.987632
SPADES_SRR12396390_contigs	0.989073	0.988896	0.989271	0.988864	0.98544	0.988872	0.988712	0.989154	0.989143	0.989132	0.989126	0.989117	0.989088	0.98922	0.989245	0.989113	0.988994	0.988868	0.999905	0.989279	0.985326	0.989273	0.985438	0.989299	0.989387	0.988432	0.989169	0.989213	0.989189	0.989462	0.989098	0.989181	0.987624	0.989155	0.987595	0.98762	0.98759	0.989141	0.989089	0.985706	0.989222	0.989205	0.989203	0.988166	0.989136	0.988847	0.988164	0.989072	0.988839
SPADES_SRR12396391_contigs	0.990285	0.989907	0.990297	0.989887	0.985623	0.989882	0.989842	0.99306	0.993044	0.993057	0.993056	0.993073	0.993038	0.990292	0.990292	0.993058	0.993081	0.989929	0.989504	0.994396	0.98535	0.994408	0.985225	0.994426	0.990518	0.98955	0.99433	0.994348	0.993071	0.994496	0.993062	0.99437	0.98766	0.992992	0.987622	0.987637	0.987666	0.99029	0.993052	0.985686	0.994362	0.994351	0.994366	0.98776	0.993047	0.989871	0.98777	0.990275	0.989881
SPADES_SRR12396392_contigs	0.987984	0.988334	0.988108	0.988313	0.985805	0.988323	0.988364	0.987925	0.987935	0.987898	0.987906	0.987922	0.987901	0.988103	0.988129	0.987866	0.98791	0.988342	0.98852	0.988122	0.985676	0.988167	0.98593	0.988221	0.987892	0.98777	0.98784	0.987881	0.987905	0.988145	0.98789	0.987843	0.988429	0.987896	0.988423	0.988422	0.988476	0.988027	0.988151	0.986032	0.987927	0.987928	0.98791	0.989155	0.987875	0.988325	0.989203	0.98798	0.988301
SPADES_SRR12396393_contigs	0.989747	0.98979	0.990085	0.989808	0.984787	0.989792	0.989826	0.990564	0.990559	0.990607	0.990568	0.990522	0.990596	0.990008	0.989986	0.990522	0.990631	0.989815	0.989542	0.990537	0.985138	0.990548	0.98546	0.990535	0.990482	0.989542	0.990589	0.990565	0.990594	0.99071	0.990574	0.99058	0.987227	0.990531	0.9872	0.987238	0.987196	0.990014	0.990584	0.985516	0.990625	0.990603	0.990582	0.987728	0.990554	0.989799	0.987732	0.98974	0.989776
SPADES_SRR12396394_contigs	0.989363	0.989159	0.989364	0.989096	0.985663	0.98914	0.98915	0.989108	0.98908	0.98907	0.989063	0.989069	0.989032	0.989382	0.9894	0.989066	0.989092	0.98917	0.999959	0.989305	0.985619	0.989341	0.985606	0.989351	0.989307	0.988531	0.98944	0.989488	0.989136	0.989471	0.989059	0.989471	0.987879	0.989129	0.987803	0.987869	0.987877	0.989312	0.989125	0.986031	0.9895	0.989481	0.989482	0.988494	0.989074	0.989094	0.988508	0.989378	0.989116
SPADES_SRR12396395_contigs	0.989367	0.989195	0.989358	0.989122	0.985644	0.98917	0.98917	0.989216	0.989196	0.989204	0.989177	0.98918	0.989153	0.989366	0.989382	0.989179	0.989195	0.989171	0.999959	0.989306	0.985602	0.989324	0.98561	0.989333	0.989364	0.98873	0.989479	0.989526	0.989254	0.989513	0.98917	0.989503	0.98815	0.989257	0.988124	0.988133	0.988151	0.989313	0.989207	0.985807	0.989522	0.989512	0.989503	0.988489	0.98919	0.989104	0.9885	0.98938	0.989129
SPADES_SRR12396396_contigs	0.988994	0.988871	0.989217	0.988791	0.985403	0.988827	0.988673	0.989069	0.989083	0.989088	0.989072	0.989059	0.98903	0.989193	0.989216	0.989057	0.988946	0.988872	0.999914	0.989197	0.985329	0.989228	0.985417	0.989234	0.989356	0.98851	0.989077	0.989127	0.989098	0.989433	0.98904	0.989105	0.987572	0.989033	0.98755	0.987589	0.9876	0.989083	0.989051	0.985703	0.989144	0.989137	0.98914	0.98814	0.98906	0.988805	0.988121	0.988988	0.988823
SPADES_SRR12396397_contigs	0.989931	0.989994	0.990037	0.990009	0.984802	0.989993	0.990024	0.990526	0.99058	0.990607	0.990575	0.990539	0.990586	0.989992	0.989971	0.990539	0.990625	0.989999	0.98954	0.990548	0.985286	0.990554	0.985462	0.990539	0.990477	0.989526	0.990744	0.990699	0.990508	0.990603	0.990588	0.990723	0.987412	0.990445	0.987407	0.987424	0.987407	0.989985	0.990566	0.985496	0.990777	0.990755	0.990735	0.987926	0.990496	0.989989	0.987935	0.989916	0.989977
SPADES_SRR12396398_contigs	0.987821	0.987693	0.988031	0.987692	0.986374	0.98771	0.987769	0.987794	0.987821	0.987842	0.98781	0.987804	0.987824	0.988038	0.988052	0.987811	0.987835	0.987688	0.988046	0.987805	0.986032	0.987819	0.986337	0.987864	0.987611	0.987521	0.987623	0.987679	0.987815	0.987899	0.987804	0.987598	0.989441	0.98784	0.989428	0.989419	0.989424	0.988012	0.987841	0.986537	0.987656	0.987667	0.987649	0.989228	0.987814	0.987721	0.989189	0.987827	0.987704
SPADES_SRR12396399_contigs	0.989902	0.989551	0.989926	0.98959	0.985134	0.989574	0.989615	0.989783	0.989745	0.98978	0.989758	0.989775	0.989769	0.989922	0.989916	0.989756	0.989791	0.989542	0.98921	0.989926	0.985233	0.989897	0.985213	0.989936	0.99004	0.989319	0.989986	0.989921	0.989779	0.989929	0.98976	0.989926	0.987643	0.989763	0.987584	0.987634	0.987617	0.989916	0.989786	0.985512	0.989949	0.989978	0.989925	0.988072	0.989786	0.989546	0.988099	0.989894	0.989572
SPADES_SRR12396400_contigs	0.988194	0.988314	0.988209	0.988306	0.986033	0.988342	0.988351	0.988117	0.988183	0.988109	0.98817	0.988177	0.988104	0.988259	0.988226	0.988142	0.988183	0.98832	0.988547	0.988009	0.985975	0.988011	0.985992	0.988059	0.988119	0.98787	0.988178	0.988139	0.988141	0.988177	0.988061	0.988144	0.988758	0.988132	0.988698	0.988748	0.988764	0.988166	0.988102	0.986215	0.988207	0.988191	0.988191	0.989302	0.988144	0.988316	0.989288	0.988173	0.988324
SPADES_SRR12396401_contigs	0.989323	0.989155	0.989399	0.989122	0.985629	0.989143	0.989174	0.989164	0.989224	0.989168	0.98914	0.989133	0.989188	0.98934	0.989361	0.989213	0.988904	0.989148	0.999959	0.989323	0.985602	0.989303	0.985597	0.98932	0.989316	0.988605	0.989477	0.989514	0.989275	0.989473	0.98918	0.989481	0.987945	0.98926	0.987932	0.987937	0.987917	0.989313	0.989108	0.985899	0.989505	0.98948	0.989474	0.988479	0.989156	0.989097	0.988487	0.989322	0.989108
SPADES_SRR12396402_contigs	0.989008	0.988879	0.989229	0.988818	0.985396	0.988868	0.988676	0.989102	0.98907	0.989084	0.989059	0.989069	0.989038	0.989209	0.989235	0.989061	0.988949	0.988863	0.999933	0.989219	0.985322	0.989235	0.985413	0.989254	0.989362	0.988428	0.989123	0.989156	0.989126	0.989441	0.989047	0.989145	0.987583	0.989138	0.98755	0.987564	0.98758	0.98912	0.989068	0.985706	0.989164	0.989154	0.989149	0.988156	0.989074	0.988816	0.988142	0.989007	0.988828
SPADES_SRR12396403_contigs	0.989017	0.988871	0.98921	0.988806	0.985398	0.988819	0.988649	0.989092	0.989075	0.989083	0.989064	0.989056	0.989025	0.989197	0.989199	0.989046	0.988947	0.98882	0.999931	0.989236	0.985328	0.989235	0.985405	0.989256	0.98936	0.988505	0.989141	0.989183	0.989091	0.989422	0.98905	0.989153	0.987566	0.989086	0.987544	0.987562	0.987573	0.989082	0.98906	0.985699	0.989179	0.989158	0.989167	0.988133	0.989056	0.9888	0.988113	0.988981	0.988821
SPADES_SRR12396404_contigs	0.990137	0.989983	0.990327	0.98999	0.984883	0.989965	0.990001	0.990559	0.990551	0.990592	0.990566	0.990512	0.990572	0.990181	0.990161	0.99052	0.990582	0.989998	0.989529	0.990534	0.985461	0.990535	0.985261	0.990527	0.990743	0.989609	0.990678	0.990641	0.990541	0.990567	0.990565	0.990674	0.987513	0.990487	0.987495	0.987539	0.987486	0.990259	0.990495	0.985784	0.990713	0.990693	0.990671	0.987764	0.990517	0.989975	0.987779	0.990116	0.989964
SPADES_SRR12396405_contigs	0.989586	0.999473	0.989611	0.999484	0.985165	0.999488	0.999449	0.989234	0.98926	0.989271	0.989234	0.989247	0.989238	0.989596	0.989595	0.989252	0.989264	0.999466	0.989117	0.990106	0.985412	0.990122	0.985552	0.990107	0.98964	0.989175	0.989686	0.989712	0.989247	0.989674	0.989272	0.989656	0.987775	0.989221	0.987758	0.987805	0.987808	0.989564	0.989665	0.985528	0.989683	0.989683	0.989689	0.987949	0.989279	0.999485	0.987954	0.989565	0.999463
SPADES_SRR12396406_contigs	0.989017	0.988869	0.989223	0.98879	0.985394	0.988821	0.988668	0.989091	0.989083	0.989077	0.98906	0.989052	0.989023	0.989212	0.989232	0.989045	0.98894	0.988858	0.999925	0.989236	0.985313	0.989257	0.985439	0.989268	0.989339	0.988521	0.989115	0.989148	0.989127	0.989431	0.989031	0.989136	0.987608	0.989068	0.987581	0.987591	0.987593	0.989121	0.989046	0.985711	0.989177	0.989166	0.989165	0.988155	0.989074	0.988787	0.988136	0.989003	0.988819
SPADES_SRR12396407_contigs	0.989885	0.989749	0.99007	0.989756	0.984903	0.989755	0.989769	0.9904	0.990386	0.990427	0.990383	0.990361	0.990412	0.99008	0.990134	0.990341	0.990434	0.989749	0.989366	0.990512	0.985087	0.990538	0.98546	0.990518	0.990472	0.989601	0.990393	0.990281	0.990434	0.990576	0.990389	0.990365	0.987564	0.990345	0.987528	0.98759	0.98752	0.990061	0.990401	0.98547	0.990399	0.990363	0.990366	0.98772	0.990387	0.989734	0.987739	0.989876	0.989736
SPADES_SRR12396408_contigs	0.989019	0.988878	0.989215	0.988808	0.985394	0.988839	0.988684	0.989114	0.989089	0.989074	0.989075	0.989071	0.989057	0.989213	0.989239	0.989054	0.988948	0.98885	0.999904	0.989216	0.985363	0.989244	0.985419	0.989252	0.989372	0.988435	0.989144	0.989169	0.989129	0.98944	0.98906	0.989153	0.987575	0.989125	0.98755	0.987574	0.987599	0.989108	0.989068	0.985689	0.98918	0.989174	0.989154	0.988162	0.989077	0.988816	0.988139	0.988987	0.988819
SPADES_SRR12439709_contigs	0.989947	0.990093	0.98994	0.990102	0.985358	0.990092	0.990135	0.990341	0.990332	0.990356	0.990346	0.99034	0.990341	0.989973	0.989956	0.990317	0.990303	0.990105	0.989413	0.990728	0.985433	0.990723	0.985275	0.990751	0.990447	0.989494	0.990311	0.990344	0.99034	0.990496	0.990334	0.99033	0.987337	0.990289	0.987341	0.98737	0.987382	0.989891	0.990367	0.985656	0.990288	0.990295	0.990337	0.987953	0.990339	0.990113	0.987955	0.989906	0.99009
SPADES_SRR12439710_contigs	0.989905	0.989596	0.989912	0.989606	0.985135	0.989606	0.989631	0.989786	0.989767	0.989762	0.989757	0.989783	0.989766	0.989944	0.989946	0.989756	0.98978	0.989592	0.989218	0.989917	0.985275	0.989902	0.985223	0.98994	0.990004	0.989232	0.989994	0.989946	0.989778	0.989908	0.989765	0.989955	0.987674	0.989808	0.987596	0.987629	0.987639	0.989942	0.989806	0.985548	0.989972	0.989997	0.989944	0.988048	0.989768	0.989564	0.988076	0.98991	0.989603
SPADES_SRR12439711_contigs	0.99002	0.990102	0.990029	0.990108	0.985668	0.990109	0.990144	0.990525	0.990532	0.990521	0.990508	0.990538	0.990503	0.990051	0.990023	0.990493	0.990522	0.990121	0.98945	0.990735	0.985444	0.990739	0.985413	0.990775	0.990518	0.98974	0.99036	0.990363	0.990526	0.990515	0.990534	0.990373	0.98764	0.990489	0.987634	0.987628	0.98766	0.989983	0.990531	0.985668	0.990337	0.99034	0.990367	0.988096	0.990514	0.990115	0.988115	0.99002	0.990105
SPADES_SRR12439712_contigs	0.989134	0.988967	0.989394	0.988899	0.985663	0.988944	0.98897	0.989155	0.989123	0.989124	0.989121	0.989104	0.989068	0.989383	0.989406	0.989104	0.989109	0.988971	0.999797	0.989238	0.985437	0.989263	0.985611	0.98927	0.989362	0.988791	0.989153	0.989193	0.989176	0.989402	0.989086	0.989175	0.988008	0.989117	0.987989	0.988008	0.988006	0.989304	0.989122	0.985912	0.989224	0.989211	0.989191	0.98832	0.989113	0.988898	0.988331	0.989144	0.988917
SPADES_SRR12439713_contigs	0.985256	0.98548	0.985418	0.985457	0.991104	0.985492	0.985498	0.985324	0.985375	0.985347	0.985333	0.985342	0.985353	0.985456	0.985427	0.985302	0.985359	0.985458	0.98582	0.98547	0.991692	0.985487	0.991595	0.985508	0.985325	0.984943	0.985291	0.9853	0.985292	0.985354	0.985357	0.985287	0.986577	0.98524	0.986578	0.986586	0.98654	0.985385	0.98532	0.996371	0.985278	0.985299	0.985304	0.986126	0.985279	0.985485	0.986145	0.985231	0.985451
SPADES_SRR12439714_contigs	0.989036	0.988885	0.989233	0.988828	0.985414	0.988874	0.988696	0.989103	0.989094	0.989074	0.989073	0.989069	0.989041	0.989234	0.989236	0.989061	0.988948	0.988868	0.999932	0.989228	0.985333	0.989246	0.985427	0.98926	0.989353	0.988503	0.989138	0.989175	0.989134	0.989457	0.989062	0.989149	0.98759	0.989133	0.987572	0.987575	0.987597	0.989123	0.989065	0.98573	0.989199	0.989172	0.989183	0.988179	0.989082	0.988827	0.988145	0.989002	0.988845
SPADES_SRR12439715_contigs	0.989977	0.989974	0.990109	0.989984	0.984836	0.989971	0.989994	0.990564	0.99056	0.99061	0.990583	0.990536	0.990587	0.990009	0.989996	0.990531	0.990626	0.989985	0.989527	0.990547	0.985289	0.990544	0.985458	0.990528	0.990478	0.989543	0.990749	0.990711	0.990547	0.99064	0.990568	0.990725	0.98742	0.990474	0.987383	0.987461	0.987403	0.990054	0.990569	0.985498	0.990767	0.990735	0.990726	0.987899	0.990531	0.989971	0.987914	0.989957	0.989957
SPADES_SRR12439716_contigs	0.989008	0.988885	0.989232	0.988847	0.985404	0.988865	0.988695	0.989108	0.989096	0.989083	0.989085	0.989073	0.989042	0.989212	0.989232	0.98907	0.988958	0.988877	0.99992	0.98924	0.985328	0.989252	0.985422	0.989263	0.989365	0.988421	0.989119	0.989147	0.989136	0.989449	0.989053	0.989142	0.987581	0.989091	0.987556	0.98758	0.987577	0.989113	0.989048	0.985706	0.98918	0.989167	0.989168	0.98815	0.989103	0.988819	0.988135	0.989	0.988832
SPADES_SRR12439717_contigs	0.987964	0.988315	0.988121	0.988292	0.985824	0.988296	0.988342	0.988153	0.988165	0.988114	0.988126	0.988148	0.988125	0.988115	0.988122	0.988087	0.988153	0.988319	0.988532	0.98816	0.98564	0.988182	0.985979	0.988216	0.987897	0.987785	0.987784	0.987864	0.988126	0.988146	0.988122	0.987825	0.988573	0.988074	0.988506	0.98856	0.988588	0.988054	0.98816	0.986051	0.987886	0.987889	0.987868	0.989175	0.988094	0.988306	0.989222	0.987964	0.98828
SPADES_SRR12439718_contigs	0.989973	0.98999	0.990103	0.989988	0.984857	0.989981	0.990004	0.990585	0.990563	0.9906	0.990571	0.990531	0.990576	0.990014	0.989998	0.990528	0.99063	0.990004	0.989532	0.990524	0.98533	0.990527	0.985456	0.990521	0.990482	0.989547	0.990747	0.9907	0.990564	0.990675	0.990567	0.990726	0.987419	0.990502	0.987384	0.987467	0.987409	0.990056	0.990565	0.985514	0.990767	0.990738	0.990723	0.987919	0.990555	0.989978	0.987927	0.989967	0.989969
SPADES_SRR12439719_contigs	0.989016	0.988845	0.989216	0.988813	0.985393	0.988854	0.988682	0.989095	0.989081	0.989096	0.989068	0.989067	0.989045	0.98922	0.989234	0.989061	0.98896	0.988875	0.999935	0.989223	0.985326	0.989235	0.985424	0.989252	0.989365	0.988502	0.989155	0.98916	0.98911	0.989433	0.989046	0.98915	0.987575	0.989122	0.98756	0.987572	0.987575	0.989104	0.989074	0.985725	0.989172	0.989161	0.989158	0.988166	0.989085	0.988817	0.988141	0.988991	0.98882
SPADES_SRR12439720_contigs	0.989914	0.989745	0.990166	0.989756	0.984862	0.989754	0.989759	0.990356	0.99036	0.99039	0.990367	0.990326	0.990391	0.990149	0.990137	0.990319	0.990435	0.989743	0.989361	0.990491	0.985125	0.990519	0.985451	0.990499	0.990484	0.989587	0.990405	0.990346	0.990384	0.990586	0.990356	0.990401	0.987571	0.990323	0.987544	0.987602	0.987528	0.99007	0.990372	0.985476	0.990424	0.990414	0.990395	0.987726	0.990351	0.989741	0.987734	0.98986	0.989732
SPADES_SRR12439721_contigs	0.989011	0.98887	0.989209	0.988798	0.985382	0.988814	0.988675	0.989107	0.989091	0.989086	0.989078	0.989069	0.989038	0.989205	0.989229	0.989066	0.988944	0.988845	0.999919	0.989212	0.98532	0.989237	0.985425	0.989244	0.989361	0.988509	0.989148	0.989174	0.989134	0.989438	0.989045	0.989172	0.987567	0.989126	0.987543	0.987568	0.987568	0.989094	0.98905	0.985702	0.989201	0.989185	0.989187	0.988133	0.989091	0.988814	0.988132	0.989	0.988813
SPADES_SRR12439722_contigs	0.989011	0.988877	0.989222	0.988798	0.985393	0.988828	0.988673	0.989093	0.989086	0.989087	0.989068	0.989058	0.989031	0.989206	0.989231	0.989054	0.988944	0.988864	0.999927	0.989243	0.985314	0.989257	0.985427	0.989265	0.989342	0.988505	0.989139	0.989166	0.989129	0.989444	0.989034	0.989153	0.987585	0.989095	0.987557	0.987572	0.987586	0.989115	0.989054	0.985715	0.989172	0.989164	0.989165	0.988154	0.989088	0.988786	0.988137	0.989	0.98883
SPADES_SRR12439723_contigs	0.989982	0.989982	0.990093	0.989983	0.984847	0.989986	0.989986	0.99057	0.990567	0.990597	0.990574	0.990534	0.990579	0.99002	0.990007	0.990532	0.990625	0.989996	0.989535	0.990535	0.985305	0.990546	0.985448	0.990537	0.990481	0.989554	0.99076	0.990702	0.990535	0.990657	0.990567	0.990739	0.987421	0.990474	0.987387	0.98747	0.987408	0.990044	0.990574	0.985493	0.99078	0.990747	0.990738	0.987911	0.990532	0.989978	0.987922	0.989971	0.989964
SPADES_SRR12439724_contigs	0.985253	0.985473	0.985411	0.985455	0.991087	0.985489	0.985486	0.985335	0.985368	0.985335	0.985334	0.985344	0.985348	0.985451	0.985427	0.985292	0.985348	0.985466	0.985838	0.985458	0.991696	0.985478	0.991598	0.985495	0.985313	0.98495	0.985292	0.985294	0.98529	0.985362	0.985358	0.985289	0.986575	0.985238	0.986568	0.986588	0.986547	0.985382	0.985321	0.996368	0.985279	0.98529	0.985301	0.986132	0.985269	0.985472	0.986151	0.98523	0.985465
SPADES_SRR12439725_contigs	0.990315	0.989843	0.990317	0.989832	0.985632	0.989829	0.98976	0.992985	0.992991	0.992974	0.992979	0.992981	0.992966	0.990317	0.990325	0.992981	0.993006	0.989859	0.989509	0.994337	0.985394	0.994367	0.985355	0.994358	0.990503	0.989481	0.993678	0.99371	0.992987	0.994448	0.992984	0.993726	0.987687	0.99294	0.987641	0.987667	0.987687	0.990309	0.992998	0.985864	0.993707	0.99372	0.993724	0.987614	0.99298	0.989844	0.987602	0.990318	0.989828
SPADES_SRR12439726_contigs	0.99032	0.989844	0.990324	0.9898	0.985618	0.989826	0.989758	0.993017	0.992987	0.992992	0.992995	0.993014	0.992985	0.990322	0.990329	0.992998	0.993025	0.989841	0.989497	0.994335	0.985388	0.994331	0.985322	0.994351	0.990509	0.989472	0.993674	0.993706	0.993012	0.994442	0.993005	0.993712	0.987681	0.992956	0.987631	0.987661	0.987681	0.990312	0.992993	0.985861	0.993688	0.993699	0.993703	0.987583	0.993002	0.989823	0.987596	0.990308	0.989801
SPADES_SRR12439727_contigs	0.989962	0.999927	0.98998	0.99992	0.98552	0.999922	0.999898	0.989385	0.98939	0.989407	0.989392	0.989391	0.989369	0.989969	0.989972	0.989396	0.989415	0.999939	0.989128	0.990127	0.98556	0.990147	0.985577	0.990133	0.989769	0.989396	0.989721	0.989758	0.989375	0.989625	0.989408	0.989715	0.987836	0.989386	0.987819	0.987889	0.98787	0.989954	0.989685	0.985784	0.989707	0.989705	0.989714	0.987859	0.98944	0.999918	0.987869	0.989934	0.999907
SPADES_SRR12439728_contigs	0.989603	0.999494	0.989624	0.999508	0.985141	0.999523	0.999489	0.989159	0.989175	0.98919	0.989152	0.989166	0.989159	0.989604	0.989604	0.989176	0.989187	0.999492	0.989114	0.990078	0.985414	0.990081	0.985556	0.990085	0.989642	0.989181	0.989661	0.989686	0.98917	0.989667	0.9892	0.989658	0.987746	0.989122	0.987736	0.987798	0.987774	0.989571	0.989591	0.985516	0.989666	0.989674	0.98968	0.987953	0.989202	0.999509	0.987968	0.98958	0.999498
SPADES_SRR12439729_contigs	0.989139	0.988939	0.989368	0.988896	0.985602	0.988919	0.98896	0.98923	0.989209	0.989221	0.98919	0.989194	0.989164	0.989378	0.989392	0.98919	0.989209	0.988936	0.99996	0.989316	0.98546	0.98933	0.98561	0.989327	0.989382	0.9888	0.989318	0.989347	0.989251	0.989501	0.989179	0.989345	0.988001	0.989242	0.987992	0.988007	0.987998	0.9893	0.989225	0.985913	0.989347	0.989338	0.989341	0.988317	0.989218	0.988906	0.988333	0.989139	0.988888
SPADES_SRR12439730_contigs	0.989929	0.989595	0.989935	0.989611	0.985141	0.989601	0.989627	0.989774	0.989728	0.98974	0.98975	0.989777	0.98976	0.989965	0.989965	0.989726	0.989789	0.989591	0.989204	0.989932	0.985252	0.98993	0.985194	0.989966	0.990016	0.989332	0.989979	0.989959	0.989774	0.989917	0.989748	0.989942	0.987626	0.989786	0.987555	0.987595	0.987606	0.989964	0.989795	0.985585	0.989954	0.98997	0.989977	0.988041	0.989759	0.98957	0.988074	0.98993	0.989589
SPADES_SRR12439731_contigs	0.98569	0.985589	0.985672	0.985598	0.991428	0.98564	0.985623	0.985204	0.98525	0.985235	0.985231	0.985224	0.985282	0.985698	0.985672	0.985181	0.985246	0.985595	0.985577	0.985388	0.991595	0.985381	0.991345	0.985409	0.985311	0.985216	0.985344	0.985397	0.985216	0.985221	0.985217	0.985352	0.986555	0.985177	0.986548	0.986572	0.986522	0.985677	0.985208	0.991756	0.985371	0.985375	0.985365	0.986342	0.985194	0.985573	0.986369	0.985652	0.985574
SPADES_SRR12439732_contigs	0.985275	0.985412	0.985278	0.985455	0.991102	0.985497	0.98549	0.985366	0.985382	0.985392	0.98539	0.985389	0.985426	0.985294	0.985262	0.985338	0.98548	0.985435	0.9856	0.985367	0.991738	0.985379	0.991476	0.98538	0.985046	0.985026	0.985343	0.985366	0.985353	0.985362	0.985347	0.985362	0.986703	0.985358	0.986675	0.986682	0.986714	0.985253	0.985357	0.991607	0.985354	0.985377	0.985375	0.986217	0.985365	0.985435	0.986258	0.985232	0.9854
SPADES_SRR12439733_contigs	0.989576	0.999463	0.989613	0.999466	0.985183	0.999479	0.999448	0.989427	0.989437	0.989463	0.989427	0.989434	0.989429	0.989592	0.989574	0.989449	0.989473	0.999481	0.989032	0.990066	0.985423	0.990064	0.985567	0.99006	0.989608	0.989144	0.989648	0.989656	0.98944	0.98961	0.989465	0.989618	0.987771	0.989433	0.987751	0.987808	0.987787	0.989576	0.989467	0.985303	0.989639	0.98963	0.989639	0.987942	0.989472	0.999463	0.98796	0.98955	0.999451
SPADES_SRR12439734_contigs	0.989751	0.989782	0.99008	0.989784	0.984824	0.989779	0.989786	0.990562	0.990547	0.990591	0.990556	0.990518	0.990576	0.989999	0.989993	0.990515	0.990622	0.989788	0.989532	0.990539	0.985147	0.990554	0.985421	0.990539	0.990469	0.989541	0.990549	0.990483	0.990575	0.990725	0.990555	0.990506	0.987252	0.990516	0.98722	0.987301	0.987239	0.990015	0.990564	0.985495	0.990547	0.990515	0.990505	0.987744	0.990559	0.989772	0.987756	0.989737	0.989764
SPADES_SRR12439735_contigs	0.989123	0.988947	0.989364	0.988872	0.985369	0.988911	0.988939	0.989196	0.989184	0.989188	0.98917	0.989161	0.989122	0.989362	0.989376	0.989161	0.989177	0.988957	0.999954	0.98929	0.985448	0.989316	0.985447	0.98932	0.98937	0.988773	0.989276	0.989316	0.989244	0.989582	0.989139	0.989307	0.98795	0.989186	0.987931	0.987942	0.987952	0.989284	0.989178	0.9859	0.989342	0.989333	0.989325	0.988166	0.989194	0.988866	0.988193	0.989128	0.988899
SPADES_SRR12439736_contigs	0.98567	0.985261	0.985666	0.985276	0.991469	0.985291	0.985119	0.985154	0.985131	0.985119	0.985105	0.985152	0.985145	0.985662	0.985655	0.985092	0.985118	0.985281	0.985795	0.985138	0.991534	0.985134	0.991255	0.985155	0.98532	0.984775	0.984271	0.984277	0.985121	0.98525	0.985111	0.984279	0.986509	0.985075	0.986528	0.986514	0.986511	0.985632	0.985101	0.991761	0.984249	0.984262	0.984254	0.985959	0.985101	0.985269	0.985979	0.985628	0.985254
SPADES_SRR12439737_contigs	0.987928	0.987982	0.987865	0.988031	0.986254	0.988036	0.987891	0.987671	0.987672	0.987647	0.987679	0.987694	0.987679	0.987964	0.987905	0.987649	0.987595	0.98792	0.988135	0.98787	0.986286	0.987868	0.986212	0.987911	0.987736	0.987472	0.987689	0.987714	0.987603	0.987589	0.987673	0.987709	0.989007	0.987619	0.989035	0.98901	0.989052	0.987839	0.987694	0.986376	0.987668	0.987724	0.987691	0.989575	0.987629	0.988044	0.989569	0.987909	0.987991
SPADES_SRR12439738_contigs	0.989023	0.988899	0.989238	0.988837	0.985391	0.988869	0.988713	0.989107	0.989089	0.989076	0.989081	0.98907	0.98904	0.989224	0.989247	0.989066	0.988939	0.988864	0.999931	0.989232	0.985324	0.989252	0.985433	0.989266	0.989362	0.988508	0.989149	0.989171	0.989147	0.989449	0.989047	0.989165	0.987583	0.98912	0.987556	0.98757	0.98758	0.989157	0.989047	0.985701	0.9892	0.989179	0.989187	0.988157	0.989091	0.988834	0.988139	0.98902	0.988849
SPADES_SRR12439739_contigs	0.989001	0.988881	0.989216	0.9888	0.985401	0.988832	0.988677	0.989092	0.989087	0.989064	0.989066	0.989058	0.989022	0.989206	0.98922	0.989054	0.988944	0.988859	0.999915	0.989212	0.985315	0.989235	0.985411	0.989245	0.989349	0.988508	0.989086	0.989134	0.989133	0.989496	0.989033	0.989133	0.987574	0.989075	0.987554	0.987568	0.987578	0.989114	0.98903	0.985702	0.989159	0.989161	0.989159	0.988131	0.989087	0.988789	0.988129	0.989002	0.988831
SPADES_SRR12439740_contigs	0.989926	0.989569	0.989925	0.98959	0.98513	0.989579	0.989621	0.989779	0.989749	0.989766	0.989758	0.989775	0.989771	0.989959	0.989953	0.989759	0.989792	0.989553	0.98919	0.989913	0.985236	0.989885	0.985229	0.989935	0.990007	0.98932	0.989995	0.989928	0.989779	0.989899	0.989767	0.989932	0.987631	0.989807	0.987559	0.987598	0.987613	0.989959	0.989807	0.985542	0.989952	0.989971	0.989923	0.987999	0.98977	0.989557	0.988016	0.989918	0.989573
SPADES_SRR12439741_contigs	0.989923	0.989604	0.989923	0.989608	0.985124	0.989617	0.989637	0.989797	0.989764	0.989775	0.989796	0.989802	0.989799	0.989956	0.989941	0.989763	0.9898	0.98958	0.989178	0.989936	0.98528	0.989934	0.985218	0.989974	0.990011	0.989314	0.990025	0.989974	0.989794	0.989916	0.989778	0.989972	0.987631	0.989825	0.987554	0.987596	0.987607	0.989956	0.989829	0.985543	0.990002	0.990016	0.989974	0.988	0.989792	0.989575	0.988046	0.989905	0.989609
SPADES_SRR12439742_contigs	0.989122	0.988946	0.989364	0.988877	0.98539	0.988912	0.988945	0.989195	0.989171	0.98918	0.989168	0.98917	0.989117	0.989375	0.989398	0.989156	0.989171	0.988957	0.999954	0.989323	0.985439	0.98933	0.985473	0.989339	0.989366	0.988773	0.989304	0.989337	0.989237	0.989587	0.989141	0.989329	0.987966	0.9892	0.987926	0.987936	0.987953	0.989299	0.989176	0.985926	0.989356	0.989333	0.98933	0.988196	0.98919	0.988865	0.988205	0.989137	0.988903
SPADES_SRR12439743_contigs	0.987952	0.987832	0.987993	0.98784	0.986143	0.987834	0.987695	0.987711	0.987717	0.987693	0.987693	0.987707	0.987712	0.987945	0.987962	0.987706	0.987704	0.9878	0.988159	0.987719	0.986059	0.987722	0.986055	0.987733	0.987645	0.987531	0.986899	0.986914	0.98772	0.987649	0.987709	0.986867	0.988967	0.98774	0.988894	0.988948	0.98895	0.987923	0.987738	0.986327	0.986832	0.986903	0.986933	0.989267	0.987704	0.987829	0.989248	0.987938	0.987784
SPADES_SRR12439744_contigs	0.989927	0.98958	0.989947	0.989602	0.985132	0.989596	0.98964	0.989776	0.989722	0.989767	0.989748	0.989767	0.989752	0.989954	0.989956	0.989742	0.989774	0.989586	0.989208	0.989899	0.98523	0.989912	0.985196	0.98995	0.990035	0.989323	0.989971	0.989895	0.989757	0.989925	0.98975	0.98992	0.98764	0.98978	0.987576	0.987617	0.987618	0.989942	0.989787	0.985549	0.989922	0.989947	0.989909	0.987997	0.989772	0.989557	0.987995	0.989912	0.989601
SPADES_SRR12439745_contigs	0.989033	0.988902	0.989204	0.988849	0.985408	0.988877	0.988717	0.989109	0.989098	0.9891	0.989082	0.989073	0.989047	0.989209	0.989229	0.98907	0.988957	0.988893	0.999925	0.989224	0.985321	0.989247	0.985434	0.989256	0.989342	0.98852	0.989131	0.989171	0.989149	0.989446	0.989051	0.989146	0.987606	0.989118	0.987576	0.987593	0.987604	0.989099	0.98907	0.985721	0.989197	0.989168	0.989176	0.988148	0.989104	0.988831	0.988131	0.989027	0.988852
SPADES_SRR12439746_contigs	0.98562	0.985586	0.98578	0.985597	0.991754	0.985601	0.985577	0.985555	0.985561	0.985525	0.98556	0.985558	0.985563	0.985776	0.985761	0.985503	0.985538	0.985595	0.985788	0.985565	0.991781	0.985578	0.991731	0.985573	0.985482	0.985259	0.985351	0.985398	0.985564	0.985648	0.985551	0.98536	0.986638	0.985552	0.986616	0.986652	0.986659	0.985758	0.985539	0.997309	0.985338	0.985339	0.985353	0.986328	0.985534	0.985574	0.98633	0.985601	0.985572
SPADES_SRR12439747_contigs	0.989749	0.989764	0.990101	0.989789	0.984819	0.989776	0.989801	0.990563	0.990551	0.99059	0.990565	0.990518	0.990578	0.990008	0.990003	0.990521	0.990598	0.989783	0.98953	0.990528	0.985141	0.990541	0.985443	0.990529	0.990472	0.989553	0.99055	0.990509	0.990577	0.990729	0.990557	0.990532	0.987226	0.990524	0.987185	0.987268	0.987215	0.99004	0.990573	0.98548	0.990573	0.990543	0.990532	0.987761	0.990561	0.98978	0.987766	0.989746	0.989761
SPADES_SRR12439748_contigs	0.987962	0.987931	0.988016	0.987979	0.986355	0.987986	0.988017	0.987898	0.987899	0.987859	0.987898	0.987901	0.987894	0.988057	0.988009	0.987865	0.987901	0.987897	0.988245	0.987878	0.986334	0.987882	0.98623	0.987949	0.987797	0.9877	0.987768	0.987804	0.987893	0.987787	0.987894	0.987806	0.989261	0.987859	0.989267	0.989258	0.989273	0.987965	0.98788	0.986206	0.987756	0.987826	0.987799	0.989627	0.987889	0.987982	0.989618	0.987951	0.987938
SPADES_SRR12439749_contigs	0.989023	0.988902	0.989204	0.988829	0.985413	0.988848	0.988701	0.989116	0.989104	0.989101	0.989085	0.989074	0.989047	0.989208	0.989234	0.989071	0.988961	0.988892	0.999923	0.989233	0.985321	0.989249	0.985426	0.989268	0.989344	0.988512	0.989143	0.98917	0.98915	0.989443	0.989052	0.989158	0.987599	0.989093	0.987573	0.987598	0.987604	0.989098	0.989069	0.985712	0.989195	0.989188	0.989187	0.988148	0.989104	0.98882	0.98813	0.989028	0.988853
SPADES_SRR12439750_contigs	0.989013	0.988878	0.989203	0.988798	0.985397	0.988828	0.988675	0.989091	0.989082	0.989083	0.989065	0.989055	0.989031	0.989206	0.989226	0.989052	0.988939	0.988864	0.999925	0.989223	0.985317	0.989245	0.985425	0.989254	0.989343	0.98851	0.989105	0.98914	0.989132	0.989439	0.989035	0.989124	0.987586	0.989077	0.987557	0.987575	0.987587	0.989096	0.989056	0.985714	0.989167	0.98916	0.989154	0.988157	0.989087	0.988787	0.988137	0.988998	0.988829
SPADES_SRR12439751_contigs	0.989308	0.98909	0.989415	0.989031	0.985537	0.989046	0.989087	0.989217	0.989222	0.989204	0.989209	0.989205	0.98917	0.9894	0.989393	0.989199	0.989008	0.989097	0.999937	0.98931	0.985581	0.989336	0.985587	0.989338	0.989266	0.988554	0.989385	0.98944	0.989244	0.989468	0.989183	0.989423	0.987848	0.989222	0.987827	0.987851	0.987855	0.989329	0.98922	0.985903	0.989449	0.989432	0.989444	0.988442	0.989199	0.989016	0.988429	0.989295	0.989017
SPADES_SRR12439752_contigs	0.989006	0.988878	0.989196	0.988811	0.985377	0.988851	0.988697	0.989086	0.98909	0.9891	0.989059	0.989047	0.989044	0.989211	0.989227	0.989056	0.988934	0.988866	0.999915	0.989243	0.985314	0.989255	0.985415	0.989265	0.989346	0.988502	0.989156	0.989143	0.989109	0.989451	0.989039	0.989152	0.987599	0.989126	0.987572	0.987586	0.987605	0.989092	0.989059	0.98573	0.989149	0.989154	0.989128	0.988164	0.989092	0.988793	0.988144	0.988997	0.988825
SPADES_SRR12439753_contigs	0.989003	0.988865	0.989204	0.988803	0.985404	0.988808	0.988659	0.9891	0.989089	0.989087	0.98907	0.989059	0.989034	0.989207	0.989232	0.989057	0.988946	0.988849	0.999924	0.989221	0.985318	0.989236	0.985422	0.989256	0.989346	0.988509	0.989098	0.989151	0.989135	0.989443	0.989037	0.989136	0.987585	0.989079	0.98756	0.987583	0.987584	0.989096	0.989056	0.985708	0.989177	0.98917	0.989166	0.988158	0.98909	0.988793	0.98814	0.989001	0.988814
SPADES_SRR12439754_contigs	0.987854	0.987716	0.988069	0.987709	0.98637	0.987714	0.987754	0.987832	0.987854	0.987868	0.987826	0.987826	0.987849	0.988069	0.988071	0.987843	0.987853	0.987695	0.988127	0.987821	0.986047	0.987826	0.986385	0.987872	0.987637	0.987537	0.987636	0.987684	0.987845	0.987883	0.987828	0.987605	0.989462	0.987857	0.989446	0.989437	0.989455	0.988047	0.987862	0.986526	0.987663	0.98767	0.987656	0.989242	0.987843	0.987718	0.98922	0.98786	0.987691
SPADES_SRR12439755_contigs	0.989012	0.988899	0.989232	0.988818	0.985419	0.988842	0.988693	0.989113	0.989093	0.989077	0.989062	0.989067	0.989052	0.989219	0.989244	0.98906	0.988947	0.988865	0.999933	0.989229	0.985346	0.989236	0.985444	0.989264	0.989354	0.988497	0.989121	0.989168	0.989136	0.989459	0.989051	0.989155	0.987578	0.989104	0.987561	0.987578	0.987591	0.989125	0.989053	0.985731	0.989185	0.989181	0.989176	0.98818	0.989089	0.988816	0.988154	0.989011	0.988865
SPADES_SRR12439756_contigs	0.989288	0.989082	0.989409	0.989027	0.985531	0.989038	0.989078	0.989242	0.989219	0.98921	0.989204	0.989203	0.989171	0.989374	0.989399	0.989205	0.988999	0.989088	0.999948	0.989309	0.985573	0.989331	0.985594	0.989336	0.989291	0.988614	0.989389	0.989439	0.989272	0.989466	0.989182	0.989429	0.987857	0.989231	0.987833	0.987849	0.987856	0.98931	0.989219	0.985894	0.989447	0.98945	0.989445	0.988452	0.989227	0.989013	0.988459	0.989294	0.989015
SPADES_SRR12439757_contigs	0.989024	0.988887	0.989204	0.988814	0.985403	0.988833	0.988683	0.989094	0.989063	0.98907	0.989058	0.989068	0.989035	0.989218	0.989236	0.989044	0.988939	0.988869	0.999918	0.989231	0.985347	0.989225	0.985414	0.98924	0.989361	0.988504	0.989134	0.98913	0.989113	0.98944	0.98905	0.989127	0.987593	0.989133	0.987569	0.987587	0.987595	0.989109	0.989064	0.985689	0.989143	0.989156	0.989135	0.98814	0.989114	0.988831	0.988114	0.989026	0.988852
SPADES_SRR12439758_contigs	0.987815	0.987673	0.988014	0.987687	0.986378	0.987697	0.98776	0.987785	0.987816	0.987827	0.987792	0.987796	0.987809	0.988017	0.988041	0.987794	0.987838	0.987679	0.988037	0.987777	0.986033	0.9878	0.986356	0.987842	0.987636	0.987482	0.987653	0.987672	0.987796	0.987898	0.98778	0.987624	0.989398	0.987812	0.989438	0.9894	0.989373	0.988	0.987822	0.986551	0.987682	0.987697	0.987632	0.989244	0.9878	0.987718	0.9892	0.987816	0.987695
SPADES_SRR12478275_contigs	0.987998	0.987871	0.98803	0.987862	0.986161	0.987866	0.987812	0.987726	0.987739	0.987691	0.987685	0.987719	0.987707	0.987987	0.988002	0.987703	0.987731	0.987833	0.98818	0.987758	0.986012	0.987763	0.986049	0.987768	0.987687	0.987544	0.987628	0.98759	0.987745	0.987743	0.987708	0.987585	0.988975	0.987772	0.988914	0.988959	0.988984	0.987929	0.987756	0.98632	0.987569	0.987621	0.9876	0.989392	0.987726	0.987845	0.98938	0.987977	0.987829
SPADES_SRR12478276_contigs	0.990031	0.990109	0.99005	0.990103	0.985682	0.990104	0.990153	0.990538	0.990542	0.990548	0.99052	0.99055	0.990525	0.99007	0.990041	0.990506	0.99054	0.990125	0.989472	0.990737	0.985465	0.990754	0.98542	0.990781	0.990551	0.989768	0.990389	0.990385	0.99054	0.99057	0.990547	0.990387	0.987693	0.990506	0.987675	0.987657	0.987697	0.990006	0.990547	0.985677	0.990358	0.990361	0.990387	0.988116	0.990536	0.990108	0.988139	0.990039	0.990106
SPADES_SRR12478277_contigs	0.989923	0.989583	0.989937	0.989608	0.985143	0.989607	0.989638	0.989806	0.989775	0.989793	0.989794	0.989808	0.989796	0.989955	0.989951	0.989788	0.989818	0.989564	0.989195	0.989914	0.985262	0.989884	0.985243	0.989942	0.990013	0.989336	0.990025	0.989959	0.989796	0.989923	0.989794	0.989947	0.987645	0.989811	0.987594	0.987627	0.987636	0.989957	0.98981	0.985531	0.989976	0.989976	0.989943	0.988056	0.989797	0.989578	0.988092	0.989916	0.989598
SPADES_SRR12478278_contigs	0.989926	0.989592	0.989942	0.989622	0.985119	0.989614	0.989655	0.989808	0.989782	0.9898	0.989786	0.989809	0.989803	0.989958	0.989954	0.989792	0.989826	0.989577	0.989197	0.989907	0.985226	0.989889	0.985232	0.98994	0.99003	0.989333	0.990036	0.989959	0.989811	0.989915	0.989799	0.989952	0.98763	0.98982	0.987578	0.987613	0.987622	0.989958	0.989817	0.985537	0.989976	0.989999	0.989949	0.988064	0.989801	0.989587	0.988092	0.98992	0.989604
SPADES_SRR12478279_contigs	0.985669	0.985696	0.985669	0.985691	0.991111	0.985677	0.985703	0.985335	0.985303	0.985328	0.98532	0.985318	0.985297	0.985673	0.985675	0.985269	0.985292	0.985684	0.985527	0.985443	0.991457	0.985424	0.991047	0.985421	0.985331	0.98527	0.985247	0.985234	0.985318	0.985214	0.9853	0.985219	0.986537	0.985325	0.986529	0.986522	0.986513	0.985624	0.985325	0.991657	0.985173	0.985203	0.985163	0.986092	0.985266	0.985655	0.986114	0.985687	0.985696
SPADES_SRR12478280_contigs	0.98967	0.989513	0.989744	0.989509	0.985216	0.989523	0.989551	0.989139	0.98913	0.98912	0.989143	0.989139	0.989136	0.989747	0.989746	0.989125	0.989144	0.989556	0.988635	0.989579	0.985292	0.989598	0.985375	0.98962	0.989845	0.98961	0.989302	0.989306	0.989154	0.989378	0.989121	0.989323	0.987111	0.989152	0.987047	0.986946	0.987094	0.989657	0.989216	0.985313	0.9893	0.989319	0.98932	0.987796	0.989129	0.989509	0.987799	0.989663	0.989497
SPADES_SRR12478281_contigs	0.989159	0.988951	0.989397	0.988884	0.985419	0.988919	0.98895	0.989198	0.989173	0.989167	0.989168	0.989159	0.989144	0.989406	0.989404	0.989161	0.989178	0.98895	0.999955	0.989315	0.985464	0.989319	0.985482	0.989327	0.98938	0.988779	0.989324	0.989328	0.989242	0.989597	0.989163	0.98933	0.98794	0.989216	0.987927	0.98793	0.98795	0.989328	0.989187	0.985924	0.989346	0.989345	0.98934	0.988211	0.989179	0.988904	0.988209	0.989157	0.988924
SPADES_SRR12478282_contigs	0.989936	0.989609	0.98994	0.989613	0.985146	0.989597	0.989633	0.989771	0.989744	0.989752	0.989768	0.989778	0.989759	0.989969	0.989964	0.989737	0.989779	0.989608	0.989222	0.989941	0.985262	0.989918	0.985225	0.989973	0.990002	0.989264	0.989994	0.989975	0.989777	0.98993	0.989761	0.989961	0.987655	0.989785	0.987589	0.987629	0.987637	0.989969	0.9898	0.985541	0.989968	0.989988	0.989989	0.988066	0.98976	0.989569	0.988102	0.989929	0.989613
SPADES_SRR12478283_contigs	0.989734	0.989761	0.990075	0.989782	0.984772	0.989774	0.989792	0.990561	0.990549	0.990592	0.990556	0.990515	0.990579	0.989998	0.989997	0.990512	0.990593	0.989771	0.989513	0.990514	0.985142	0.990536	0.985447	0.990521	0.990461	0.989549	0.990596	0.990542	0.990581	0.990707	0.990556	0.990577	0.987229	0.990518	0.98718	0.98726	0.987207	0.989998	0.990569	0.985497	0.990616	0.990585	0.990577	0.987726	0.990558	0.989767	0.987732	0.989713	0.989758
SPADES_SRR12478284_contigs	0.987799	0.98757	0.987853	0.987571	0.986038	0.987602	0.987587	0.987774	0.987794	0.98777	0.987738	0.987741	0.987779	0.987813	0.987817	0.98776	0.987511	0.987577	0.988062	0.987583	0.985956	0.987627	0.985943	0.987651	0.987736	0.987047	0.987478	0.987459	0.987734	0.987468	0.987772	0.987456	0.988582	0.987787	0.988582	0.988602	0.988583	0.987821	0.987729	0.986219	0.987555	0.987538	0.987462	0.989572	0.987771	0.987588	0.989578	0.987788	0.9876
SPADES_SRR12478285_contigs	0.989006	0.988869	0.989212	0.988806	0.985422	0.988842	0.988686	0.98912	0.989097	0.98908	0.989089	0.98908	0.989038	0.989208	0.989209	0.98907	0.988972	0.988889	0.999914	0.989222	0.985324	0.989248	0.98541	0.989254	0.989358	0.9885	0.989154	0.989179	0.989142	0.989485	0.989072	0.989154	0.987588	0.989142	0.987571	0.987581	0.987598	0.989105	0.989069	0.985708	0.989208	0.98918	0.989187	0.988161	0.989108	0.988798	0.98813	0.988972	0.988838
SPADES_SRR12478286_contigs	0.989287	0.989092	0.989399	0.989046	0.985509	0.989073	0.98911	0.989245	0.989226	0.989208	0.989216	0.989206	0.989173	0.989377	0.989397	0.989207	0.989004	0.98911	0.99994	0.9893	0.985566	0.98933	0.985595	0.989334	0.989326	0.988613	0.989407	0.989449	0.989277	0.989475	0.989197	0.989444	0.987851	0.989233	0.987834	0.987851	0.987845	0.989312	0.989227	0.985876	0.989477	0.989466	0.989464	0.988444	0.989236	0.989028	0.988451	0.989291	0.989033
SPADES_SRR12478287_contigs	0.989023	0.988874	0.98923	0.988839	0.985406	0.988867	0.988694	0.989107	0.989089	0.989092	0.989079	0.98907	0.98903	0.989228	0.989227	0.98906	0.988961	0.988867	0.999921	0.989224	0.985331	0.989247	0.985419	0.989257	0.989362	0.988508	0.989133	0.989145	0.989126	0.989447	0.989064	0.989132	0.987584	0.989103	0.987566	0.987575	0.987582	0.989113	0.98908	0.985714	0.989178	0.989156	0.989164	0.988164	0.989095	0.988831	0.988135	0.988994	0.988842
SPADES_SRR12478288_contigs	0.989386	0.989173	0.989413	0.98913	0.985683	0.989168	0.989193	0.98914	0.98912	0.989115	0.989115	0.989104	0.989086	0.989403	0.989401	0.989104	0.989131	0.989187	0.9998	0.989267	0.985618	0.989277	0.985622	0.989278	0.989388	0.988787	0.989353	0.989354	0.989173	0.989403	0.989107	0.989361	0.988141	0.989154	0.988127	0.988139	0.988142	0.989342	0.989127	0.985897	0.989392	0.989385	0.989373	0.988503	0.98912	0.989147	0.988519	0.989377	0.989146
SPADES_SRR12478289_contigs	0.989301	0.989077	0.989417	0.989046	0.985522	0.989076	0.989098	0.989237	0.989218	0.989207	0.989203	0.989198	0.989182	0.989395	0.989392	0.989201	0.989018	0.989104	0.999942	0.989317	0.985584	0.989338	0.985596	0.989337	0.98934	0.98862	0.98943	0.989432	0.989268	0.989472	0.989207	0.989433	0.987837	0.989245	0.987818	0.987839	0.987844	0.989328	0.98924	0.985862	0.989455	0.989454	0.989453	0.988438	0.989222	0.989057	0.98845	0.989296	0.98904
SPADES_SRR12478290_contigs	0.98595	0.985773	0.985949	0.98582	0.991175	0.9858	0.985813	0.985638	0.985581	0.985625	0.985609	0.985632	0.985595	0.985969	0.985962	0.985588	0.985597	0.985757	0.985919	0.985521	0.991508	0.985494	0.991238	0.985528	0.985642	0.985498	0.985558	0.985562	0.985615	0.985529	0.985594	0.985551	0.98665	0.985632	0.986629	0.986635	0.986622	0.985904	0.985635	0.991594	0.985471	0.985543	0.985534	0.986259	0.985584	0.985781	0.986264	0.985971	0.985784
SPADES_SRR12478291_contigs	0.990024	0.999917	0.989961	0.99991	0.985488	0.999892	0.999882	0.989581	0.989579	0.989591	0.989585	0.989586	0.98956	0.989951	0.989974	0.989585	0.989608	0.999919	0.989115	0.99013	0.985402	0.990154	0.98557	0.990139	0.989766	0.989376	0.989513	0.98954	0.989573	0.98962	0.989599	0.989522	0.987745	0.989574	0.987752	0.9878	0.987762	0.989933	0.98967	0.985786	0.989509	0.989519	0.989509	0.987797	0.989637	0.999911	0.987818	0.989998	0.999887
SPADES_SRR12478292_contigs	0.989945	0.989994	0.990079	0.989994	0.984812	0.989993	0.990011	0.990543	0.990569	0.990599	0.990576	0.990534	0.990581	0.99	0.989988	0.990532	0.99062	0.990001	0.989534	0.990531	0.985316	0.990544	0.985449	0.990532	0.990474	0.989548	0.990758	0.990696	0.990503	0.990634	0.990567	0.990739	0.987387	0.990442	0.987376	0.987437	0.987398	0.990019	0.990566	0.985498	0.990778	0.99075	0.990735	0.987918	0.990505	0.989987	0.987921	0.989931	0.989976
SPADES_SRR12478293_contigs	0.989973	0.990004	0.990097	0.990006	0.984857	0.990008	0.990013	0.99056	0.990577	0.990602	0.990573	0.990534	0.990579	0.990009	0.99	0.990532	0.990626	0.990011	0.989542	0.990543	0.985299	0.990557	0.985452	0.990543	0.990475	0.989536	0.990754	0.9907	0.990541	0.990648	0.990566	0.990727	0.987425	0.990473	0.987397	0.987476	0.987412	0.990057	0.990568	0.985512	0.990774	0.990746	0.990732	0.987929	0.990521	0.989997	0.987937	0.989968	0.989987
SPADES_SRR12478294_contigs	0.989374	0.989181	0.989382	0.989116	0.985673	0.98915	0.989182	0.989222	0.989205	0.989185	0.989207	0.989183	0.989181	0.989384	0.989392	0.989181	0.98919	0.989171	0.999953	0.989319	0.985627	0.989328	0.985623	0.989338	0.989395	0.988803	0.98949	0.989511	0.989267	0.989522	0.98919	0.98951	0.988127	0.989236	0.988116	0.988134	0.988135	0.989329	0.98921	0.985844	0.989537	0.989526	0.989522	0.988496	0.989201	0.989138	0.988508	0.989346	0.989163
SPADES_SRR12478295_contigs	0.987383	0.987553	0.987461	0.987584	0.985908	0.987602	0.987575	0.987733	0.987765	0.987739	0.987681	0.987707	0.987734	0.987462	0.987482	0.987722	0.98773	0.987551	0.98817	0.987487	0.985696	0.987534	0.985932	0.987569	0.987494	0.986945	0.987402	0.987357	0.987718	0.987541	0.987735	0.98738	0.988691	0.987769	0.988714	0.988716	0.988734	0.987403	0.987752	0.986261	0.987449	0.987458	0.987356	0.98964	0.987733	0.987584	0.989636	0.9874	0.987567
SPADES_SRR12478296_contigs	0.989354	0.989179	0.989365	0.989105	0.985637	0.989158	0.989164	0.989227	0.989209	0.989188	0.989186	0.989192	0.989163	0.989363	0.989388	0.989191	0.989202	0.989177	0.999956	0.989298	0.985613	0.989334	0.985613	0.989336	0.98937	0.988735	0.989482	0.989514	0.989266	0.989525	0.989177	0.989501	0.988146	0.98922	0.988116	0.988127	0.988143	0.98931	0.989192	0.985799	0.98954	0.989533	0.989524	0.988499	0.989203	0.989097	0.988507	0.989354	0.989137
SPADES_SRR12478297_contigs	0.989124	0.988948	0.98936	0.988874	0.985628	0.988925	0.988792	0.989222	0.989212	0.989211	0.989183	0.989185	0.989154	0.98936	0.989378	0.989185	0.989204	0.988948	0.99996	0.989307	0.985456	0.98933	0.985562	0.989333	0.989366	0.988734	0.98926	0.989319	0.989259	0.989517	0.989171	0.989312	0.98799	0.989213	0.987958	0.98797	0.987983	0.989288	0.989208	0.985914	0.989334	0.989334	0.989331	0.98836	0.989197	0.98886	0.988388	0.989126	0.988905
SPADES_SRR12478298_contigs	0.98943	0.999268	0.989573	0.999292	0.98514	0.999303	0.999279	0.989353	0.989367	0.989377	0.989358	0.989359	0.989357	0.989556	0.989561	0.989361	0.989386	0.999292	0.98901	0.990048	0.985177	0.990047	0.985511	0.990056	0.989633	0.989121	0.989382	0.989405	0.989353	0.989587	0.989399	0.98939	0.987686	0.989319	0.987681	0.987712	0.987685	0.98951	0.989464	0.985321	0.989349	0.989395	0.989367	0.987832	0.989398	0.999309	0.987853	0.989418	0.999286
SPADES_SRR12478299_contigs	0.989439	0.999284	0.989571	0.999308	0.985134	0.999307	0.999278	0.989352	0.989366	0.989369	0.989351	0.989358	0.98935	0.989536	0.989548	0.989358	0.989379	0.999289	0.989038	0.990046	0.985174	0.990049	0.985492	0.990054	0.989618	0.989062	0.989366	0.989399	0.989351	0.989615	0.989387	0.989381	0.987684	0.989302	0.987655	0.987701	0.987708	0.989492	0.989443	0.98531	0.989376	0.989384	0.98939	0.987811	0.989373	0.999281	0.987826	0.989409	0.999295
SPADES_SRR12478300_contigs	0.989848	0.999468	0.989879	0.999483	0.985355	0.999494	0.999136	0.989483	0.989499	0.989515	0.989485	0.989495	0.989481	0.989856	0.989847	0.989503	0.989523	0.999464	0.989056	0.990075	0.985414	0.990069	0.985452	0.990077	0.989087	0.988717	0.98962	0.989633	0.989502	0.989542	0.989525	0.98961	0.987716	0.989442	0.987703	0.987754	0.987745	0.989799	0.989523	0.985707	0.989621	0.989633	0.989636	0.987798	0.989536	0.999482	0.987813	0.989838	0.999473
SPADES_SRR12478301_contigs	0.985442	0.985535	0.985447	0.98551	0.99136	0.98551	0.985344	0.9853	0.985296	0.985281	0.98528	0.985285	0.985291	0.98546	0.985466	0.985272	0.985344	0.985506	0.985681	0.985419	0.991264	0.985391	0.991002	0.985457	0.985095	0.984942	0.984327	0.984346	0.98531	0.985338	0.985256	0.984307	0.986633	0.985279	0.986647	0.986625	0.986555	0.985432	0.985242	0.991254	0.984285	0.984332	0.984278	0.986092	0.985264	0.985497	0.986109	0.985459	0.98552
SPADES_SRR12478302_contigs	0.98902	0.988888	0.989191	0.988853	0.985397	0.988859	0.988687	0.989097	0.989091	0.989091	0.989071	0.989062	0.989027	0.989193	0.989217	0.989055	0.988946	0.98887	0.999927	0.989264	0.985324	0.989264	0.985415	0.989275	0.98937	0.988428	0.989199	0.989205	0.989133	0.989455	0.989057	0.989199	0.987592	0.989115	0.987573	0.98758	0.987599	0.989088	0.989072	0.985692	0.98922	0.989213	0.989206	0.988104	0.98909	0.988849	0.988104	0.989013	0.988846
SPADES_SRR12478303_contigs	0.985724	0.985696	0.985734	0.985669	0.991907	0.98571	0.985561	0.985409	0.985432	0.985421	0.985401	0.985392	0.985439	0.985767	0.98575	0.985387	0.985431	0.985707	0.985756	0.985528	0.992015	0.985552	0.99178	0.985564	0.985364	0.985248	0.985473	0.985495	0.985403	0.985587	0.985389	0.985442	0.986862	0.98539	0.986835	0.986849	0.986845	0.985743	0.985386	0.996138	0.985473	0.985461	0.985484	0.986172	0.98539	0.985676	0.986189	0.985751	0.985645
SPADES_SRR12478304_contigs	0.989571	0.989527	0.98963	0.989516	0.985504	0.989507	0.989551	0.990801	0.99078	0.990805	0.99082	0.990803	0.990791	0.989664	0.989666	0.990774	0.990808	0.989535	0.989546	0.991168	0.985406	0.991179	0.985468	0.991174	0.990099	0.98934	0.991648	0.991658	0.990823	0.991646	0.990796	0.99165	0.987424	0.9908	0.987455	0.987447	0.987434	0.989616	0.990796	0.985653	0.991676	0.991679	0.991646	0.987799	0.990791	0.989516	0.987819	0.989538	0.989502
SPADES_SRR12478305_contigs	0.989933	0.989609	0.989938	0.989615	0.985147	0.989605	0.989651	0.989806	0.989786	0.989798	0.989802	0.98981	0.989805	0.989972	0.989961	0.989791	0.989813	0.989615	0.989206	0.989953	0.985286	0.989946	0.985237	0.989986	0.990008	0.989268	0.990035	0.989982	0.989802	0.989924	0.989796	0.989969	0.987643	0.989839	0.987567	0.987619	0.987627	0.989965	0.989842	0.985578	0.990014	0.990012	0.989987	0.988014	0.989804	0.989576	0.98805	0.989925	0.989622
SPADES_SRR12478306_contigs	0.989285	0.989093	0.989398	0.989025	0.98551	0.989052	0.989097	0.989245	0.989218	0.989201	0.989214	0.989203	0.989169	0.989374	0.989397	0.989204	0.988999	0.989111	0.999948	0.989303	0.985559	0.989335	0.9856	0.989335	0.989331	0.988611	0.989426	0.989443	0.989274	0.989477	0.98919	0.989445	0.987846	0.989216	0.987827	0.987846	0.987849	0.989312	0.989221	0.985877	0.989478	0.989467	0.989464	0.988446	0.989236	0.989016	0.988453	0.989291	0.989034
SPADES_SRR12478307_contigs	0.989023	0.988892	0.989228	0.988842	0.985424	0.988875	0.988706	0.989138	0.989101	0.98911	0.989105	0.989102	0.989077	0.989229	0.989246	0.989088	0.988987	0.988893	0.999928	0.989243	0.985357	0.98925	0.985439	0.989263	0.98937	0.988523	0.989151	0.989172	0.989159	0.989456	0.989084	0.989158	0.987601	0.989132	0.98758	0.987591	0.987591	0.989121	0.989088	0.985728	0.989195	0.989174	0.989172	0.988188	0.989112	0.988828	0.988163	0.989012	0.988833
SPADES_SRR12478308_contigs	0.989567	0.999464	0.989585	0.999471	0.98516	0.999482	0.999449	0.989416	0.989429	0.989439	0.98941	0.98942	0.989407	0.989556	0.989555	0.989429	0.989462	0.999474	0.989048	0.990058	0.985396	0.990058	0.98552	0.990046	0.989621	0.98914	0.989626	0.989656	0.989416	0.989602	0.989455	0.989615	0.987771	0.989416	0.987748	0.987799	0.987787	0.989532	0.989457	0.985317	0.989613	0.989609	0.989613	0.987944	0.989459	0.999467	0.987958	0.989522	0.999453
SPADES_SRR12478309_contigs	0.989026	0.988879	0.989216	0.988851	0.985406	0.988861	0.988704	0.989116	0.989106	0.989113	0.989094	0.989084	0.98905	0.989207	0.989228	0.989082	0.988973	0.988882	0.999922	0.989219	0.985329	0.989246	0.985422	0.989253	0.989361	0.98851	0.989147	0.989174	0.989143	0.989446	0.989064	0.989173	0.987598	0.989102	0.987579	0.9876	0.987595	0.989095	0.989082	0.985727	0.989208	0.989194	0.989198	0.98812	0.989113	0.988838	0.98812	0.989024	0.988836
SPADES_SRR12478310_contigs	0.989599	0.989619	0.989601	0.989626	0.984814	0.989616	0.989661	0.989752	0.989692	0.98971	0.989718	0.989721	0.989716	0.98961	0.989599	0.989681	0.989738	0.989621	0.989195	0.989913	0.98513	0.989897	0.985126	0.989934	0.989815	0.989217	0.989977	0.989923	0.989749	0.989802	0.98972	0.989916	0.987697	0.989773	0.987618	0.987678	0.987688	0.989628	0.98976	0.985361	0.989945	0.989943	0.989932	0.988011	0.989756	0.989587	0.988026	0.989591	0.989631
SPADES_SRR12478311_contigs	0.987984	0.987866	0.98802	0.987858	0.986152	0.987862	0.987815	0.987734	0.987746	0.987694	0.987682	0.987729	0.987703	0.987968	0.988002	0.987708	0.987733	0.987835	0.988182	0.987755	0.986082	0.987764	0.98609	0.987769	0.987676	0.987561	0.987642	0.987647	0.987751	0.98775	0.987699	0.98761	0.988983	0.987727	0.988927	0.988969	0.988979	0.987918	0.987756	0.986313	0.987584	0.987642	0.987659	0.989413	0.987737	0.987823	0.98942	0.98798	0.987815
SPADES_SRR12478312_contigs	0.989331	0.989171	0.989382	0.989094	0.985486	0.989134	0.989164	0.989137	0.98921	0.989137	0.989117	0.989107	0.989174	0.989349	0.989343	0.98919	0.988885	0.989168	0.999935	0.989305	0.985614	0.989319	0.985495	0.98933	0.989329	0.988572	0.989504	0.989462	0.98923	0.989463	0.989178	0.989494	0.98795	0.989244	0.987941	0.987938	0.987964	0.989331	0.989097	0.985828	0.989474	0.989504	0.989467	0.988372	0.989138	0.989123	0.988391	0.989322	0.989137
SPADES_SRR12478313_contigs	0.989028	0.988907	0.989201	0.988838	0.985423	0.988865	0.988706	0.98911	0.989093	0.989093	0.989083	0.989073	0.989041	0.989213	0.989235	0.989071	0.988953	0.988895	0.999923	0.989215	0.985325	0.989242	0.985418	0.98925	0.989357	0.988514	0.989166	0.989188	0.989146	0.989459	0.989052	0.989182	0.987596	0.989092	0.987576	0.987589	0.987599	0.989103	0.989065	0.98572	0.989221	0.989209	0.989205	0.988142	0.989103	0.988833	0.988124	0.989031	0.988864
SPADES_SRR12478314_contigs	0.989702	0.989779	0.990081	0.989777	0.984778	0.989775	0.989789	0.990575	0.99055	0.990602	0.99056	0.990521	0.990583	0.990004	0.989991	0.990527	0.990619	0.989792	0.989542	0.990514	0.98517	0.990526	0.985467	0.990518	0.990474	0.989537	0.990557	0.99053	0.990599	0.990711	0.990556	0.990562	0.987226	0.990544	0.987193	0.987274	0.987202	0.989996	0.990572	0.985486	0.990601	0.990574	0.990559	0.987755	0.99057	0.989768	0.987761	0.989714	0.989764
SPADES_SRR12478315_contigs	0.989725	0.989769	0.990062	0.989785	0.984775	0.989787	0.989792	0.990565	0.990551	0.990584	0.990558	0.990521	0.990581	0.989993	0.989983	0.990507	0.990616	0.989787	0.989529	0.990548	0.985148	0.99057	0.985464	0.990555	0.990471	0.989549	0.990615	0.990569	0.99057	0.990718	0.990549	0.99061	0.987244	0.990513	0.987202	0.987281	0.987213	0.989985	0.990561	0.98549	0.990641	0.99062	0.990599	0.987761	0.990554	0.989759	0.987757	0.989705	0.989768
SPADES_SRR12478316_contigs	0.989295	0.989069	0.98941	0.989034	0.985515	0.989043	0.989075	0.989248	0.989227	0.989207	0.989213	0.989207	0.989165	0.989385	0.989378	0.989201	0.989012	0.989079	0.999946	0.989315	0.985575	0.989341	0.985588	0.989344	0.989318	0.988602	0.989413	0.989449	0.989266	0.989478	0.989208	0.989442	0.987847	0.989273	0.987833	0.987842	0.987851	0.989321	0.989241	0.985881	0.989473	0.98945	0.98947	0.988434	0.989232	0.989028	0.988445	0.989282	0.989023
SPADES_SRR12478317_contigs	0.989001	0.988881	0.989195	0.988807	0.985393	0.988837	0.988682	0.989109	0.989095	0.989091	0.989082	0.98907	0.989036	0.989204	0.989229	0.989065	0.988951	0.988881	0.999921	0.989212	0.985306	0.989224	0.985419	0.989247	0.989348	0.988507	0.989094	0.98914	0.989147	0.989501	0.989048	0.989123	0.987594	0.98909	0.987568	0.987582	0.987593	0.989104	0.989064	0.985702	0.989174	0.989147	0.989163	0.988149	0.989103	0.988794	0.988131	0.988998	0.988838
SPADES_SRR12478318_contigs	0.989921	0.989588	0.989939	0.989609	0.985179	0.989601	0.989643	0.989804	0.989746	0.989755	0.989766	0.989775	0.98977	0.989935	0.989925	0.989749	0.989794	0.98959	0.989188	0.98991	0.985305	0.989891	0.985263	0.989939	0.990039	0.989327	0.990007	0.989954	0.989795	0.989898	0.989766	0.989928	0.987622	0.989811	0.987544	0.987592	0.987608	0.989955	0.989791	0.985577	0.989964	0.989974	0.989936	0.988031	0.989808	0.989564	0.988064	0.989915	0.989613
SPADES_SRR12478319_contigs	0.989027	0.988904	0.989222	0.988858	0.985408	0.988885	0.98872	0.98909	0.989086	0.989086	0.989064	0.989056	0.989021	0.9892	0.989224	0.989051	0.988945	0.988894	0.999927	0.989228	0.98532	0.989251	0.985423	0.989265	0.989356	0.988516	0.989145	0.989185	0.98913	0.989452	0.989035	0.989179	0.987596	0.9891	0.987572	0.987588	0.987598	0.989112	0.98905	0.985715	0.98922	0.989197	0.989205	0.988123	0.989087	0.988852	0.988125	0.989024	0.988858
SPADES_SRR12478320_contigs	0.989297	0.989093	0.989415	0.989045	0.985521	0.989069	0.989095	0.989252	0.989214	0.989207	0.989209	0.989209	0.989176	0.989391	0.989404	0.989199	0.989023	0.989093	0.999945	0.989324	0.985591	0.989337	0.9856	0.989341	0.989312	0.988625	0.989399	0.989441	0.989274	0.989478	0.989199	0.989442	0.987842	0.989238	0.987826	0.987839	0.987836	0.989328	0.989232	0.985882	0.989456	0.989454	0.989453	0.98844	0.98923	0.989013	0.988458	0.989307	0.989031
SPADES_SRR12478321_contigs	0.989555	0.999445	0.989588	0.999461	0.985159	0.99947	0.999435	0.989424	0.989436	0.989458	0.989417	0.989429	0.989421	0.989569	0.98955	0.989437	0.989468	0.999452	0.989046	0.990046	0.98539	0.990044	0.985516	0.990049	0.989631	0.989143	0.989615	0.989624	0.989436	0.989598	0.989467	0.989605	0.987768	0.989402	0.987756	0.987802	0.987795	0.989546	0.989466	0.985314	0.989612	0.98963	0.989634	0.987955	0.989474	0.999452	0.98797	0.989518	0.999449
SPADES_SRR12478322_contigs	0.989943	0.990005	0.990074	0.99001	0.984861	0.989995	0.99003	0.99056	0.990576	0.990607	0.990581	0.990533	0.990585	0.990006	0.989988	0.990535	0.990623	0.990006	0.989535	0.990534	0.985281	0.990544	0.98546	0.99053	0.990476	0.98952	0.990742	0.990708	0.990546	0.990643	0.990572	0.990732	0.987426	0.990479	0.98741	0.987453	0.987405	0.990028	0.990574	0.985513	0.990776	0.990755	0.990734	0.987917	0.990521	0.989995	0.987934	0.989957	0.989989
SPADES_SRR12478323_contigs	0.989049	0.988895	0.989247	0.988834	0.985405	0.988858	0.988714	0.989114	0.9891	0.989094	0.989099	0.989084	0.98906	0.989242	0.98926	0.989088	0.98898	0.988873	0.999919	0.98923	0.98534	0.98925	0.985438	0.989258	0.989378	0.988514	0.989158	0.98919	0.989144	0.98946	0.989073	0.989186	0.987604	0.98911	0.987595	0.987611	0.987604	0.989121	0.989069	0.985726	0.989225	0.989201	0.989212	0.988163	0.989091	0.988863	0.988153	0.989039	0.988849
SPADES_SRR12478324_contigs	0.989042	0.988881	0.989255	0.988841	0.985377	0.988861	0.988694	0.989119	0.989097	0.989111	0.989084	0.989084	0.989079	0.989247	0.989252	0.989077	0.988971	0.988854	0.999899	0.989241	0.985347	0.989263	0.985431	0.989274	0.989378	0.988506	0.989186	0.989165	0.989127	0.98946	0.98908	0.989165	0.987591	0.989144	0.987576	0.987587	0.98758	0.989146	0.989072	0.985718	0.989167	0.989176	0.989167	0.988188	0.989102	0.988833	0.988181	0.989048	0.988826
SPADES_SRR12492190_contigs	0.987509	0.987758	0.98774	0.98776	0.986534	0.987766	0.987818	0.987384	0.987404	0.987354	0.987345	0.987359	0.987347	0.987588	0.98758	0.987317	0.987434	0.987802	0.988124	0.987484	0.98648	0.98747	0.986564	0.987469	0.987477	0.986945	0.987371	0.987407	0.987409	0.987615	0.987339	0.987373	0.999877	0.987342	0.999867	0.999874	0.999868	0.987694	0.987257	0.986865	0.987427	0.987433	0.987423	0.98896	0.98736	0.987758	0.989017	0.987481	0.987775
SPADES_SRR12492191_contigs	0.99001	0.999916	0.989947	0.999923	0.985343	0.999908	0.999922	0.989546	0.98957	0.989587	0.98954	0.98954	0.989556	0.989922	0.989927	0.989546	0.989577	0.999908	0.989157	0.9901	0.98539	0.990117	0.985452	0.990127	0.989754	0.989397	0.989397	0.989401	0.98955	0.989694	0.989553	0.989392	0.987773	0.98955	0.987768	0.987807	0.987786	0.989915	0.989616	0.98579	0.98941	0.989435	0.989416	0.987946	0.989594	0.999917	0.987937	0.989997	0.999916
SPADES_SRR12492192_contigs	0.989964	0.989387	0.990166	0.989424	0.985388	0.989422	0.98936	0.992526	0.992503	0.992514	0.992508	0.992529	0.992501	0.990176	0.990168	0.992523	0.992564	0.989425	0.989362	0.993379	0.985064	0.993406	0.98514	0.993414	0.99051	0.989392	0.999834	0.999841	0.992516	0.999227	0.992517	0.999864	0.987453	0.99248	0.987432	0.987428	0.987431	0.990121	0.99254	0.98549	0.999848	0.99984	0.999841	0.987543	0.99254	0.989399	0.987553	0.989958	0.989398
SPADES_SRR12492193_contigs	0.98996	0.989386	0.990181	0.989434	0.985373	0.989423	0.989386	0.992522	0.992472	0.992484	0.9925	0.99252	0.99248	0.990172	0.990183	0.992503	0.992555	0.989432	0.989365	0.993405	0.985052	0.993417	0.985158	0.993424	0.990501	0.989412	0.999857	0.999876	0.992509	0.999268	0.992492	0.99987	0.987472	0.992458	0.987457	0.987455	0.987447	0.990122	0.992512	0.985472	0.999868	0.999844	0.99988	0.98748	0.992536	0.989414	0.987499	0.989949	0.989398
SPADES_SRR12492194_contigs	0.989989	0.989415	0.990206	0.989456	0.985388	0.989434	0.989382	0.992555	0.992551	0.992532	0.99255	0.992571	0.992551	0.990204	0.990227	0.992579	0.992594	0.989459	0.989373	0.993419	0.98508	0.993429	0.98516	0.993437	0.990518	0.98941	0.999826	0.999871	0.992554	0.999265	0.992569	0.999867	0.98747	0.992541	0.987433	0.987459	0.987448	0.990156	0.992579	0.985525	0.999853	0.99984	0.999874	0.987526	0.992555	0.989428	0.987527	0.989994	0.98941
SPADES_SRR12492195_contigs	0.999979	0.989907	0.999982	0.989935	0.985337	0.989916	0.989991	0.990412	0.990379	0.990354	0.990341	0.99038	0.990326	0.999984	0.999978	0.990347	0.990168	0.989943	0.989397	0.990063	0.985308	0.990046	0.985749	0.990043	0.990027	0.989098	0.990239	0.990221	0.990412	0.990211	0.990341	0.990209	0.987647	0.990387	0.987633	0.987647	0.987647	0.999982	0.990445	0.985429	0.990201	0.990219	0.990193	0.988124	0.9904	0.989951	0.988116	0.999975	0.98992
SPADES_SRR12492196_contigs	0.987574	0.987811	0.987796	0.987829	0.986567	0.987809	0.987864	0.98743	0.987473	0.987437	0.987404	0.987421	0.987439	0.987646	0.987644	0.9874	0.987482	0.987872	0.98817	0.98751	0.986528	0.987491	0.986613	0.987496	0.987519	0.987017	0.987409	0.98747	0.987432	0.987663	0.987413	0.987412	0.999954	0.987369	0.999961	0.999948	0.999969	0.987759	0.987332	0.986932	0.9875	0.987526	0.987439	0.988959	0.987426	0.987843	0.989005	0.987552	0.987837
SPADES_SRR12574593_contigs	0.989893	0.989604	0.989902	0.989598	0.985124	0.98961	0.989626	0.989787	0.989766	0.989767	0.989764	0.98979	0.989777	0.989926	0.98991	0.989767	0.989788	0.989587	0.989222	0.989931	0.985258	0.989913	0.985233	0.989969	0.990004	0.989318	0.990007	0.989957	0.989781	0.989879	0.98976	0.989941	0.987636	0.989786	0.987578	0.987621	0.987627	0.989916	0.989809	0.985557	0.989973	0.989988	0.98994	0.988058	0.989773	0.989557	0.988065	0.989881	0.989609
SPADES_SRR12574594_contigs	0.989911	0.989614	0.989916	0.98962	0.985141	0.989611	0.989655	0.98978	0.98976	0.98978	0.98978	0.989782	0.989792	0.989948	0.989962	0.98977	0.989774	0.989591	0.989217	0.989934	0.98526	0.989934	0.985241	0.989967	0.990021	0.989315	0.990009	0.98996	0.989772	0.989908	0.989775	0.989964	0.987645	0.989821	0.987604	0.987645	0.987639	0.989945	0.98982	0.985558	0.989986	0.990006	0.989956	0.988061	0.98978	0.98958	0.988057	0.989932	0.989608
SPADES_SRR12574595_contigs	0.989039	0.988895	0.989217	0.988854	0.985407	0.988868	0.988708	0.989107	0.989102	0.989083	0.989082	0.989073	0.989041	0.989221	0.989244	0.98907	0.988948	0.988863	0.999926	0.989232	0.985331	0.989253	0.985436	0.989263	0.989358	0.988508	0.989155	0.989179	0.989148	0.989464	0.989049	0.989169	0.987579	0.98912	0.987556	0.987572	0.98758	0.989109	0.989047	0.985717	0.989209	0.98918	0.989191	0.988145	0.989092	0.988845	0.988145	0.989032	0.988841
SPADES_SRR12574596_contigs	0.989918	0.9896	0.989922	0.989605	0.985144	0.98959	0.989633	0.989774	0.989742	0.989755	0.98977	0.98978	0.989775	0.989956	0.989943	0.989754	0.989791	0.989594	0.989209	0.989925	0.985281	0.989911	0.985243	0.989945	0.99002	0.989328	0.990005	0.989943	0.989766	0.989904	0.989766	0.989929	0.98766	0.98981	0.987584	0.987642	0.98766	0.98995	0.989824	0.985565	0.989971	0.989972	0.989938	0.988055	0.989772	0.989561	0.988084	0.989908	0.989606
SPADES_SRR12574597_contigs	0.989777	0.989844	0.990049	0.989849	0.984842	0.989844	0.989873	0.990554	0.990558	0.990585	0.990567	0.990517	0.990578	0.989984	0.989988	0.990518	0.990605	0.989836	0.989542	0.990556	0.98514	0.990565	0.98547	0.990554	0.990464	0.989528	0.990613	0.990548	0.990589	0.99071	0.990548	0.99059	0.987254	0.99052	0.987215	0.987294	0.987232	0.990004	0.990553	0.985504	0.990621	0.990604	0.990578	0.987774	0.99055	0.989841	0.987755	0.989772	0.98983
SPADES_SRR12574598_contigs	0.987856	0.987712	0.98806	0.987714	0.986375	0.987729	0.987584	0.987798	0.987828	0.98785	0.987808	0.987801	0.987828	0.988067	0.988047	0.98782	0.987858	0.987735	0.988112	0.987811	0.986058	0.987829	0.986339	0.987868	0.987654	0.98754	0.987616	0.987637	0.987814	0.987898	0.987812	0.9876	0.989465	0.987849	0.989455	0.989448	0.989472	0.98804	0.987852	0.986543	0.987661	0.987673	0.987609	0.989038	0.987826	0.987759	0.989002	0.987849	0.987727
SPADES_SRR12574599_contigs	0.989978	0.989795	0.990045	0.989775	0.984991	0.989754	0.989798	0.99029	0.990327	0.990268	0.990278	0.990273	0.990318	0.990044	0.990062	0.99028	0.990295	0.989773	0.989375	0.990136	0.985171	0.990131	0.985264	0.990141	0.990152	0.989045	0.99003	0.99004	0.990331	0.990375	0.990283	0.990057	0.987621	0.990267	0.987621	0.987655	0.987632	0.990016	0.990291	0.985335	0.990011	0.990107	0.990027	0.987912	0.990284	0.989784	0.987915	0.989989	0.98978
SPADES_SRR12574600_contigs	0.989958	0.99003	0.990024	0.990005	0.985372	0.989997	0.990077	0.990462	0.99048	0.990471	0.990425	0.990473	0.990473	0.990068	0.990045	0.990437	0.990446	0.990025	0.989471	0.990738	0.985317	0.990761	0.985293	0.990773	0.990508	0.989683	0.9902	0.990199	0.990437	0.990502	0.990482	0.990212	0.987515	0.990467	0.987487	0.987473	0.987521	0.989993	0.990485	0.985646	0.990166	0.99017	0.990194	0.987901	0.99044	0.990029	0.987903	0.989947	0.990001
SPADES_SRR12574601_contigs	0.989327	0.98918	0.989381	0.989098	0.985467	0.989146	0.989179	0.989154	0.989204	0.989135	0.989125	0.989124	0.989176	0.989338	0.989355	0.989193	0.988887	0.989158	0.999937	0.989309	0.985651	0.989324	0.985495	0.989334	0.989319	0.988578	0.989501	0.989462	0.989238	0.989464	0.989175	0.989493	0.987977	0.98924	0.987964	0.987977	0.987991	0.989317	0.98909	0.985847	0.989488	0.989513	0.98947	0.988382	0.989149	0.989082	0.9884	0.989322	0.989126
SPADES_SRR12574602_contigs	0.989946	0.990101	0.989911	0.990122	0.985328	0.990112	0.990145	0.990322	0.990329	0.99034	0.990325	0.990326	0.990332	0.989947	0.989947	0.990317	0.99029	0.990117	0.989415	0.990752	0.98542	0.990728	0.985284	0.990756	0.990477	0.989507	0.99034	0.990359	0.990323	0.990514	0.99033	0.990353	0.987334	0.990266	0.987326	0.987355	0.987376	0.989896	0.990388	0.985678	0.990331	0.990317	0.990352	0.987972	0.990317	0.990112	0.98795	0.989907	0.990099
SPADES_SRR12574603_contigs	0.985169	0.98532	0.985536	0.985316	0.991132	0.985319	0.985317	0.985024	0.984999	0.984975	0.984992	0.985001	0.984981	0.985417	0.985427	0.984972	0.985	0.985266	0.985615	0.985406	0.991386	0.985378	0.991321	0.985447	0.985373	0.984955	0.985186	0.985128	0.985028	0.985443	0.984978	0.985173	0.986434	0.984996	0.98644	0.986413	0.986381	0.985515	0.98498	0.991512	0.985086	0.98512	0.985148	0.985941	0.98498	0.985307	0.985956	0.985169	0.985352
SPADES_SRR12574604_contigs	0.985229	0.985423	0.985423	0.985387	0.991157	0.985433	0.985423	0.985277	0.985311	0.985305	0.985268	0.985265	0.985308	0.985453	0.985442	0.985268	0.98532	0.985409	0.985769	0.985515	0.991704	0.985544	0.991692	0.985551	0.985353	0.985	0.985359	0.985319	0.985285	0.985472	0.985289	0.985362	0.986583	0.985237	0.986578	0.986598	0.986547	0.985387	0.985275	0.996381	0.985352	0.985354	0.985334	0.986182	0.985263	0.985433	0.986209	0.985221	0.985394
SPADES_SRR12574605_contigs	0.990105	0.989738	0.990143	0.989794	0.985413	0.989769	0.989744	0.992438	0.992457	0.992421	0.992435	0.992445	0.99243	0.990126	0.990204	0.992455	0.992492	0.989806	0.989253	0.993559	0.985296	0.993586	0.985076	0.993623	0.990556	0.98952	0.999464	0.999455	0.992463	0.999457	0.992429	0.999465	0.98759	0.99236	0.987577	0.987572	0.987574	0.990074	0.992437	0.985492	0.999452	0.999434	0.999443	0.987656	0.992453	0.989756	0.987655	0.99018	0.989776
SPADES_SRR13148043_contigs	0.98961	0.989544	0.989682	0.989529	0.985577	0.989522	0.989566	0.990756	0.990726	0.990772	0.990776	0.990773	0.990723	0.989695	0.989698	0.990744	0.99068	0.989546	0.989557	0.991095	0.985462	0.991096	0.985506	0.991093	0.990079	0.989143	0.991615	0.99158	0.990791	0.991589	0.990745	0.991578	0.987315	0.990764	0.987312	0.987312	0.987323	0.989681	0.990731	0.985697	0.991639	0.991605	0.991582	0.987827	0.990764	0.989548	0.987829	0.989562	0.989542
SPADES_SRR13148044_contigs	0.989373	0.989189	0.989397	0.989146	0.985711	0.989175	0.9892	0.989183	0.989178	0.989151	0.989155	0.989149	0.989111	0.989384	0.989406	0.989146	0.989156	0.989206	0.999954	0.989317	0.985632	0.989346	0.985618	0.989348	0.989329	0.988721	0.989486	0.989531	0.989219	0.989493	0.989126	0.98951	0.987901	0.989153	0.987844	0.9879	0.987905	0.989334	0.989163	0.985965	0.989542	0.989541	0.989534	0.988519	0.989171	0.989132	0.988528	0.989375	0.989153
SPADES_SRR13148045_contigs	0.989944	0.989611	0.989956	0.989632	0.985187	0.989631	0.98966	0.989839	0.989811	0.989824	0.989816	0.989838	0.989834	0.989977	0.989971	0.989822	0.989859	0.989572	0.989202	0.989947	0.985266	0.989937	0.985273	0.98997	0.990047	0.989363	0.990076	0.990005	0.989827	0.989926	0.989828	0.989993	0.987696	0.989842	0.987659	0.987686	0.987704	0.989976	0.989846	0.985571	0.99002	0.990038	0.989989	0.988071	0.98983	0.989613	0.988102	0.989935	0.989627
SPADES_SRR13148046_contigs	0.989011	0.988906	0.989201	0.988808	0.985401	0.988841	0.988688	0.989113	0.989094	0.989104	0.989084	0.989071	0.989039	0.989191	0.989216	0.989068	0.988962	0.988886	0.999923	0.989228	0.985317	0.989242	0.985419	0.989251	0.989346	0.988503	0.989145	0.989185	0.98913	0.989434	0.98904	0.989165	0.987603	0.989139	0.987586	0.987599	0.987614	0.989084	0.989071	0.98571	0.989179	0.989165	0.98917	0.988139	0.989107	0.988813	0.988118	0.989002	0.988838
SPADES_SRR13148047_contigs	0.989617	0.999436	0.989649	0.99947	0.985285	0.999469	0.999456	0.989127	0.989139	0.989155	0.98913	0.989135	0.989134	0.989622	0.98963	0.989133	0.989158	0.999459	0.989086	0.990124	0.985499	0.990147	0.985624	0.990133	0.989673	0.989178	0.989694	0.989729	0.989129	0.989668	0.989164	0.989681	0.987879	0.989111	0.987877	0.987906	0.987906	0.989589	0.989553	0.985387	0.989695	0.989692	0.989677	0.98804	0.989169	0.999472	0.98805	0.989592	0.999454
SPADES_SRR13148048_contigs	0.985327	0.985443	0.985304	0.985415	0.991421	0.985432	0.985289	0.984886	0.984871	0.984884	0.984887	0.984882	0.984892	0.985304	0.985292	0.984852	0.984968	0.98543	0.985375	0.985299	0.991299	0.985314	0.991459	0.985322	0.985007	0.984913	0.983829	0.983865	0.984883	0.98499	0.984873	0.983847	0.986521	0.984826	0.986508	0.986513	0.986525	0.985207	0.984839	0.991446	0.983826	0.983862	0.983821	0.985996	0.984859	0.985426	0.986014	0.985281	0.985411
SPADES_SRR13148049_contigs	0.98977	0.989859	0.989988	0.989856	0.984854	0.989856	0.989874	0.990571	0.990563	0.990594	0.990575	0.990534	0.990584	0.989921	0.989974	0.99053	0.990628	0.989864	0.989522	0.990555	0.985136	0.990565	0.985459	0.990557	0.990483	0.989539	0.990608	0.990578	0.990592	0.990707	0.990565	0.990601	0.987259	0.990558	0.987238	0.987294	0.987224	0.990006	0.990586	0.985497	0.990631	0.990608	0.990584	0.987772	0.990574	0.989851	0.987759	0.989766	0.989845
SPADES_SRR13148050_contigs	0.987932	0.988265	0.98815	0.988241	0.985801	0.988254	0.988294	0.988175	0.988185	0.988143	0.988155	0.988177	0.988152	0.988146	0.98813	0.988122	0.988168	0.988283	0.988536	0.988133	0.985589	0.988187	0.985979	0.988213	0.987925	0.987798	0.987782	0.987835	0.988183	0.98817	0.988154	0.987813	0.988366	0.988181	0.988372	0.988371	0.988417	0.988085	0.988195	0.986065	0.987882	0.987879	0.987852	0.98915	0.988123	0.988264	0.98917	0.987925	0.988233
SPADES_SRR13148051_contigs	0.999909	0.989921	0.999908	0.989929	0.985308	0.989914	0.990003	0.990291	0.990242	0.99024	0.990222	0.990248	0.990216	0.999935	0.999933	0.990231	0.990284	0.989968	0.989331	0.990024	0.985243	0.990016	0.985706	0.99002	0.989989	0.989255	0.990208	0.990201	0.990254	0.990075	0.990225	0.990177	0.987818	0.990233	0.987771	0.987774	0.987836	0.999906	0.990296	0.985391	0.990201	0.990181	0.990186	0.988001	0.990249	0.989974	0.988013	0.999908	0.989933
SPADES_SRR13148052_contigs	0.987943	0.987981	0.987892	0.988042	0.986302	0.988052	0.988088	0.987682	0.987701	0.987686	0.987703	0.987712	0.987705	0.987993	0.987963	0.987688	0.987608	0.987972	0.988138	0.987899	0.986315	0.987899	0.986289	0.987912	0.987779	0.987497	0.987807	0.987768	0.987707	0.987633	0.987681	0.987812	0.989115	0.987685	0.989059	0.98911	0.989056	0.987865	0.987727	0.986422	0.987773	0.987831	0.987753	0.989718	0.987704	0.988065	0.989724	0.987955	0.988029
SPADES_SRR13148053_contigs	0.989027	0.988866	0.989267	0.988867	0.985444	0.988871	0.988719	0.989086	0.989098	0.989109	0.98909	0.989073	0.989063	0.989215	0.989224	0.989073	0.988982	0.98889	0.999927	0.98927	0.985351	0.989282	0.985438	0.989297	0.989395	0.988548	0.989098	0.989174	0.989117	0.989457	0.989074	0.989141	0.987606	0.989107	0.987593	0.98761	0.987587	0.989146	0.989083	0.985721	0.989162	0.989157	0.989152	0.988163	0.989094	0.988851	0.988136	0.989028	0.988879
SPADES_SRR13148054_contigs	0.989624	0.989589	0.98969	0.989579	0.985494	0.989577	0.98962	0.9908	0.990757	0.990727	0.990814	0.990795	0.990722	0.989716	0.989715	0.990742	0.990752	0.989569	0.989597	0.991117	0.98541	0.991152	0.985483	0.991129	0.990094	0.989296	0.991648	0.991618	0.990785	0.991594	0.990794	0.991603	0.987545	0.990731	0.987516	0.987499	0.987533	0.989674	0.99076	0.985674	0.991668	0.991643	0.991613	0.987838	0.990785	0.989581	0.987849	0.989577	0.989565
SPADES_SRR13148055_contigs	0.989002	0.988877	0.989226	0.988804	0.985394	0.988843	0.988696	0.989057	0.989085	0.989096	0.989056	0.989051	0.989042	0.989234	0.989239	0.989047	0.98893	0.988898	0.999915	0.989224	0.985344	0.989245	0.985427	0.98926	0.989354	0.988515	0.989154	0.989115	0.989065	0.989441	0.98904	0.989149	0.987604	0.989032	0.987562	0.987591	0.987625	0.989114	0.989047	0.985724	0.989134	0.989169	0.989129	0.988156	0.989056	0.988793	0.988137	0.989022	0.988846
SPADES_SRR13148056_contigs	0.990156	0.989734	0.990144	0.989774	0.985411	0.989762	0.989715	0.992461	0.992446	0.992435	0.992454	0.992467	0.992424	0.990134	0.990205	0.992445	0.992514	0.989772	0.989199	0.993576	0.985319	0.993617	0.985096	0.993631	0.990544	0.989527	0.999456	0.999447	0.992449	0.999452	0.992429	0.99946	0.987633	0.992418	0.987621	0.987608	0.98758	0.990126	0.992431	0.985499	0.999454	0.999439	0.999445	0.987696	0.992457	0.989759	0.987719	0.990177	0.989763
SPADES_SRR13148057_contigs	0.989017	0.988894	0.989204	0.988823	0.985404	0.988866	0.988684	0.98912	0.989102	0.989112	0.989077	0.989078	0.989056	0.989192	0.98922	0.989074	0.988972	0.988884	0.99991	0.989231	0.985321	0.989229	0.985409	0.989268	0.989341	0.988428	0.989174	0.989185	0.989136	0.98944	0.989069	0.989167	0.987611	0.989125	0.987575	0.987598	0.987612	0.989087	0.989083	0.985701	0.989183	0.98917	0.989172	0.988127	0.989088	0.988823	0.988128	0.989017	0.988847
SPADES_SRR13148058_contigs	0.989947	0.989579	0.989966	0.989629	0.98514	0.989591	0.989624	0.989767	0.989735	0.989759	0.989724	0.989758	0.989727	0.989973	0.989978	0.989736	0.989764	0.989585	0.989233	0.989893	0.985231	0.989888	0.985236	0.989924	0.990034	0.989344	0.989977	0.989926	0.989746	0.989911	0.989738	0.989895	0.987651	0.989777	0.987622	0.987655	0.987653	0.989959	0.989779	0.985549	0.989939	0.989924	0.989944	0.988059	0.989771	0.989573	0.98809	0.989944	0.989567
SPADES_SRR13148059_contigs	0.989009	0.988889	0.989188	0.988789	0.985372	0.988839	0.988645	0.989068	0.989056	0.989053	0.989017	0.989021	0.989017	0.989179	0.989203	0.989019	0.988908	0.988836	0.999924	0.989211	0.985314	0.989223	0.985408	0.989242	0.989356	0.988425	0.98915	0.989175	0.989099	0.989417	0.989009	0.989158	0.987566	0.989083	0.987524	0.98754	0.987552	0.98909	0.989039	0.985693	0.989177	0.989166	0.989162	0.988121	0.989037	0.988777	0.988103	0.988997	0.988822
SPADES_SRR13148060_contigs	0.989385	0.989193	0.989413	0.989121	0.985671	0.989164	0.989163	0.989196	0.989229	0.989223	0.989194	0.989198	0.989173	0.989403	0.989427	0.989192	0.989212	0.989162	0.999961	0.989302	0.985622	0.989317	0.985619	0.989332	0.989363	0.988741	0.989464	0.989538	0.989227	0.989488	0.989185	0.989499	0.988167	0.989186	0.98814	0.98815	0.988168	0.989339	0.989217	0.985819	0.989518	0.989515	0.989499	0.988478	0.989162	0.98911	0.988493	0.989383	0.989101
SPADES_SRR13148061_contigs	0.985272	0.98535	0.985303	0.985382	0.991533	0.985394	0.985369	0.98541	0.985388	0.985415	0.985406	0.985401	0.985427	0.985308	0.985321	0.985379	0.985424	0.985366	0.985751	0.985415	0.991498	0.985466	0.991644	0.985479	0.985356	0.985197	0.985384	0.985367	0.985391	0.985439	0.985414	0.985389	0.986782	0.985382	0.986735	0.98677	0.986799	0.985255	0.985425	0.991857	0.985328	0.985372	0.985388	0.986316	0.985421	0.985311	0.986316	0.985277	0.985344
SPADES_SRR13148062_contigs	0.983981	0.984452	0.984457	0.983981	0.989895	0.98404	0.98403	0.984469	0.984198	0.984503	0.984411	0.984288	0.984704	0.984735	0.984745	0.984215	0.984349	0.984074	0.984594	0.984618	0.990076	0.984369	0.990201	0.984751	0.984281	0.984024	0.984422	0.984138	0.98443	0.984288	0.984384	0.983834	0.985805	0.984238	0.985791	0.98567	0.985436	0.984534	0.984382	0.990915	0.983894	0.983989	0.98411	0.985515	0.984599	0.983899	0.985568	0.984422	0.983978
SPADES_SRR13148063_contigs	0.989018	0.988844	0.989211	0.988753	0.985407	0.988793	0.988646	0.989093	0.989088	0.989068	0.989067	0.989056	0.989035	0.989217	0.989237	0.989055	0.988929	0.988829	0.999928	0.989203	0.985308	0.989219	0.98544	0.98923	0.989327	0.988499	0.989134	0.989163	0.989133	0.989424	0.989035	0.989143	0.987562	0.98908	0.987526	0.987548	0.987559	0.989104	0.989036	0.985727	0.989184	0.989176	0.98917	0.988137	0.989078	0.988751	0.988119	0.989002	0.98879
SPADES_SRR13148064_contigs	0.989048	0.988912	0.989247	0.98885	0.98544	0.988881	0.988729	0.989134	0.98912	0.989111	0.989107	0.989099	0.989073	0.989221	0.989241	0.989095	0.988976	0.988889	0.999932	0.98923	0.98534	0.989237	0.985446	0.989258	0.989352	0.988519	0.989158	0.989203	0.989165	0.989444	0.989077	0.989171	0.987611	0.989152	0.98758	0.987603	0.987607	0.989131	0.98908	0.985737	0.98921	0.98919	0.989195	0.988162	0.989117	0.988841	0.988144	0.989041	0.988858
SPADES_SRR13148066_contigs	0.989664	0.989876	0.989989	0.989891	0.984717	0.989896	0.989892	0.990511	0.990517	0.990553	0.990528	0.990477	0.990549	0.989925	0.989918	0.990477	0.990572	0.989874	0.989518	0.990509	0.985062	0.990508	0.985403	0.990494	0.990433	0.989497	0.990431	0.990411	0.990545	0.990653	0.990514	0.990425	0.987198	0.990481	0.987161	0.987238	0.987165	0.989929	0.990528	0.985424	0.990478	0.990441	0.99042	0.987646	0.990523	0.989875	0.987646	0.989653	0.98986
SPADES_SRR13148067_contigs	0.989587	0.989633	0.989603	0.989636	0.98495	0.98964	0.989662	0.989807	0.989779	0.989796	0.989788	0.989813	0.98981	0.989614	0.989607	0.989793	0.989818	0.989598	0.989212	0.989935	0.985119	0.989935	0.985259	0.989975	0.989803	0.989263	0.990047	0.989984	0.989801	0.989889	0.989784	0.98997	0.987701	0.989805	0.98766	0.987689	0.987711	0.989615	0.989823	0.985344	0.990001	0.990017	0.989968	0.988092	0.989801	0.989605	0.98812	0.98957	0.989628
SPADES_SRR13148068_contigs	0.989459	0.999288	0.989602	0.999303	0.985211	0.99931	0.999286	0.989442	0.98946	0.989472	0.989442	0.989453	0.989442	0.989583	0.989567	0.989448	0.989482	0.999292	0.989048	0.990062	0.985208	0.990077	0.985525	0.99007	0.989644	0.98918	0.989417	0.989433	0.989454	0.989622	0.989476	0.989396	0.987736	0.989429	0.987722	0.987775	0.987765	0.989539	0.989537	0.985355	0.989415	0.989429	0.989428	0.987867	0.989486	0.999307	0.987874	0.989429	0.999287
SPADES_SRR13148069_contigs	0.989043	0.988896	0.989227	0.988862	0.985383	0.988882	0.988722	0.989095	0.989098	0.989093	0.989078	0.989072	0.989049	0.989226	0.989243	0.989073	0.988946	0.988865	0.999904	0.989245	0.98534	0.989254	0.985423	0.989268	0.989397	0.98842	0.989206	0.98917	0.989103	0.989457	0.989066	0.989192	0.987623	0.989107	0.987605	0.98762	0.987621	0.98911	0.989073	0.985718	0.989204	0.989211	0.989179	0.988158	0.989099	0.988867	0.988156	0.989038	0.988849
SPADES_SRR13148070_contigs	0.98783	0.987884	0.987868	0.987876	0.986522	0.987893	0.987927	0.987835	0.987798	0.987783	0.987793	0.987784	0.987754	0.987823	0.987832	0.987755	0.987793	0.987878	0.988111	0.987761	0.986489	0.987798	0.98624	0.987783	0.98763	0.987418	0.987796	0.987776	0.987753	0.987818	0.987802	0.987788	0.990105	0.987768	0.990026	0.990172	0.990048	0.987833	0.987816	0.986654	0.987826	0.987831	0.987785	0.988947	0.987778	0.987855	0.989016	0.987794	0.987844
SPADES_SRR13207422_contigs	0.987934	0.987966	0.987869	0.988045	0.986259	0.988017	0.988075	0.987659	0.987637	0.987625	0.987642	0.987655	0.987647	0.987966	0.987915	0.987627	0.987553	0.987936	0.988125	0.987864	0.986276	0.987858	0.986227	0.987895	0.98775	0.987459	0.987699	0.987735	0.987656	0.987604	0.987647	0.987717	0.989005	0.987615	0.989033	0.989013	0.989038	0.987843	0.987686	0.986589	0.987669	0.987729	0.987706	0.989709	0.987657	0.988034	0.989717	0.98791	0.987998
SPADES_SRR14570236_contigs	0.989038	0.98892	0.989219	0.988874	0.985431	0.988894	0.988723	0.98911	0.989099	0.989096	0.989086	0.989074	0.989086	0.989232	0.989223	0.989062	0.98896	0.988907	0.999896	0.989232	0.985383	0.989227	0.985458	0.989243	0.989397	0.988522	0.989189	0.98921	0.989133	0.989453	0.989074	0.989153	0.987619	0.989108	0.987608	0.987635	0.987631	0.989116	0.989069	0.985738	0.989209	0.989202	0.989197	0.988188	0.98909	0.988889	0.98815	0.989035	0.988875
SPADES_SRR14570237_contigs	0.989022	0.988894	0.989243	0.988876	0.985415	0.988895	0.98872	0.989111	0.989077	0.989078	0.989079	0.989073	0.989079	0.989236	0.989239	0.989036	0.988952	0.988894	0.99991	0.989204	0.985361	0.989238	0.985433	0.989262	0.989369	0.98849	0.989186	0.989181	0.989118	0.989458	0.989054	0.989135	0.987591	0.989098	0.98757	0.987602	0.987616	0.989138	0.989059	0.985713	0.989194	0.989169	0.989183	0.988212	0.98904	0.988878	0.988175	0.989008	0.988858
SPADES_SRR14570238_contigs	0.987275	0.987696	0.987307	0.987678	0.986097	0.987698	0.987714	0.987636	0.987595	0.987576	0.987571	0.987579	0.987581	0.987339	0.98733	0.987579	0.9876	0.987683	0.988157	0.987656	0.986239	0.987633	0.986362	0.987637	0.987295	0.987308	0.987647	0.987615	0.987619	0.987615	0.987567	0.987602	0.989748	0.987631	0.989751	0.989766	0.989766	0.987299	0.98761	0.98657	0.987651	0.987636	0.987604	0.988909	0.987623	0.987663	0.988923	0.987265	0.987674
SPADES_SRR14570239_contigs	0.989887	0.98958	0.989912	0.98958	0.985136	0.989624	0.989372	0.989771	0.989742	0.989739	0.98976	0.989764	0.989737	0.989916	0.989938	0.98972	0.989799	0.98957	0.989199	0.989929	0.985216	0.989925	0.985201	0.989979	0.989969	0.98938	0.989861	0.98986	0.989742	0.989881	0.98974	0.989852	0.987585	0.989684	0.98754	0.987553	0.987558	0.989885	0.989728	0.985558	0.989823	0.989882	0.989848	0.987799	0.989753	0.989579	0.987783	0.989879	0.989591
SPADES_SRR14570240_contigs	0.987913	0.988292	0.988135	0.988277	0.985801	0.988277	0.988328	0.988168	0.988182	0.988162	0.988154	0.988169	0.988159	0.988153	0.988135	0.988138	0.988187	0.988308	0.988531	0.988183	0.985594	0.988217	0.986002	0.988267	0.987923	0.98781	0.987822	0.987842	0.988154	0.98818	0.988149	0.987869	0.988338	0.988145	0.988359	0.988363	0.988382	0.988064	0.988202	0.986086	0.987938	0.987903	0.987864	0.989161	0.988142	0.988276	0.989195	0.987909	0.988262
SPADES_SRR14570241_contigs	0.989016	0.988832	0.989186	0.988817	0.985469	0.988831	0.988669	0.9891	0.989083	0.989072	0.989074	0.989057	0.989073	0.989195	0.989209	0.989063	0.988949	0.988858	0.999881	0.989215	0.985394	0.989199	0.985439	0.989217	0.989345	0.988493	0.989164	0.989184	0.989097	0.989415	0.989053	0.989142	0.987612	0.9891	0.987603	0.987607	0.98761	0.989085	0.989048	0.985723	0.989197	0.989162	0.989174	0.988192	0.989069	0.988865	0.988159	0.989002	0.988823
SPADES_SRR14570242_contigs	0.989835	0.999424	0.989868	0.999443	0.985457	0.999437	0.999425	0.98958	0.989581	0.989585	0.989604	0.989595	0.989596	0.989864	0.989851	0.989577	0.989607	0.999433	0.989097	0.990111	0.98556	0.990142	0.985584	0.990107	0.989739	0.989384	0.989685	0.989713	0.989598	0.989699	0.989628	0.98968	0.987773	0.989596	0.987784	0.987817	0.987785	0.989841	0.989613	0.985717	0.989695	0.98971	0.989721	0.987983	0.989618	0.999441	0.987986	0.989809	0.99943
SPADES_SRR14570243_contigs	0.987338	0.987521	0.987397	0.987539	0.985231	0.987545	0.987566	0.987736	0.98774	0.987744	0.987719	0.987722	0.987737	0.987423	0.987417	0.987733	0.987769	0.98753	0.9881	0.987566	0.98555	0.987616	0.98597	0.987646	0.987257	0.986651	0.987466	0.987471	0.987746	0.987428	0.987712	0.987442	0.988728	0.98776	0.988713	0.988772	0.988747	0.987406	0.987744	0.98571	0.987547	0.987528	0.987452	0.989505	0.987741	0.987557	0.989497	0.987353	0.987545
SPADES_SRR17464618_contigs	0.985207	0.985323	0.985263	0.985317	0.991333	0.985345	0.985326	0.985244	0.985224	0.98525	0.98524	0.985235	0.985262	0.98527	0.985277	0.985211	0.98525	0.98531	0.985662	0.985367	0.991427	0.985403	0.99164	0.985424	0.984782	0.984507	0.985259	0.98525	0.985225	0.985292	0.985256	0.985281	0.986765	0.98522	0.986745	0.986757	0.986808	0.985203	0.985274	0.991714	0.985214	0.985269	0.985272	0.986253	0.985252	0.985297	0.986228	0.985205	0.985319
SPADES_SRR17464619_contigs	0.985509	0.985256	0.985534	0.985278	0.991804	0.985296	0.985256	0.985295	0.985282	0.985297	0.985305	0.98529	0.985316	0.985541	0.985561	0.985266	0.985317	0.985255	0.985561	0.985279	0.991494	0.985304	0.991589	0.98533	0.98508	0.984598	0.985232	0.985235	0.985286	0.985238	0.985302	0.985258	0.986786	0.985304	0.986759	0.986788	0.986772	0.985474	0.985303	0.991996	0.985176	0.985234	0.985239	0.986314	0.985315	0.985215	0.986309	0.985516	0.985251
SPADES_SRR17464620_contigs	0.985576	0.985397	0.985598	0.985377	0.991826	0.985418	0.98539	0.985434	0.985413	0.985442	0.985427	0.985418	0.985445	0.985607	0.985619	0.985407	0.985437	0.985359	0.985786	0.985388	0.991495	0.985426	0.991675	0.985442	0.985104	0.984711	0.985362	0.985356	0.985426	0.98545	0.985436	0.985387	0.986814	0.985461	0.986799	0.986826	0.986833	0.985557	0.985455	0.992189	0.985335	0.985386	0.98539	0.986336	0.985439	0.98536	0.98632	0.985578	0.985354
SPADES_SRR17464621_contigs	0.985566	0.985411	0.985587	0.985381	0.991819	0.985424	0.9854	0.985429	0.98541	0.985446	0.985429	0.985413	0.985442	0.985598	0.985622	0.985397	0.985429	0.985364	0.985801	0.985378	0.991499	0.985413	0.991669	0.98543	0.985105	0.984704	0.985363	0.985359	0.98542	0.98544	0.985432	0.985388	0.98679	0.985455	0.986761	0.986788	0.986804	0.98554	0.985449	0.99218	0.985339	0.98539	0.98539	0.986322	0.985435	0.985367	0.986285	0.98558	0.985377
SPADES_SRR17464622_contigs	0.985521	0.985309	0.985567	0.985315	0.991796	0.985364	0.985321	0.985365	0.985352	0.985383	0.985366	0.985356	0.985382	0.985553	0.9856	0.985342	0.985378	0.985296	0.985758	0.985326	0.991484	0.985365	0.991591	0.985378	0.985107	0.984624	0.985259	0.98525	0.985348	0.985382	0.985364	0.985295	0.986719	0.98534	0.986694	0.986719	0.986745	0.985498	0.985378	0.992172	0.985217	0.985296	0.985302	0.986313	0.985379	0.985264	0.98629	0.985534	0.985301
SPADES_SRR18856390_contigs	0.987742	0.987723	0.987839	0.987713	0.986311	0.987725	0.987723	0.987617	0.987642	0.987636	0.987581	0.987615	0.98762	0.987808	0.987815	0.987635	0.987339	0.987736	0.988225	0.987574	0.986296	0.987584	0.986271	0.98759	0.987533	0.987165	0.987464	0.987507	0.987626	0.987489	0.98764	0.98753	0.989276	0.98763	0.989253	0.989253	0.98925	0.987834	0.987603	0.986462	0.987516	0.987546	0.987488	0.989477	0.987649	0.987718	0.989501	0.987742	0.987707
SPADES_SRR18856391_contigs	0.987629	0.987637	0.987921	0.987643	0.984642	0.987648	0.987721	0.987373	0.987426	0.987404	0.987395	0.987393	0.987393	0.987804	0.987821	0.9874	0.987451	0.987688	0.987759	0.987754	0.984804	0.987746	0.984683	0.987773	0.987734	0.988054	0.987664	0.987618	0.987397	0.987826	0.987406	0.98761	0.986715	0.987407	0.986698	0.986735	0.986728	0.987873	0.987357	0.985174	0.987641	0.987625	0.987618	0.987139	0.987382	0.987636	0.98717	0.987621	0.987625
SPADES_SRR18856392_contigs	0.987302	0.987589	0.987388	0.987617	0.985179	0.987627	0.987558	0.987821	0.987845	0.987826	0.987787	0.987789	0.987829	0.987402	0.987405	0.987822	0.987836	0.9876	0.988178	0.987568	0.985546	0.987601	0.985993	0.987643	0.987234	0.986652	0.987456	0.987467	0.987817	0.987624	0.98781	0.987447	0.988684	0.987846	0.98866	0.988676	0.988673	0.987357	0.987848	0.985537	0.987558	0.987541	0.987453	0.989512	0.987843	0.987638	0.989517	0.987313	0.987624
SPADES_SRR18856393_contigs	0.987748	0.987719	0.987845	0.987717	0.986308	0.987711	0.987723	0.987615	0.98764	0.987628	0.987581	0.987614	0.987634	0.987814	0.987796	0.987626	0.987346	0.987728	0.988209	0.987563	0.986293	0.987577	0.986263	0.987583	0.987548	0.987146	0.987458	0.987508	0.987615	0.987495	0.987638	0.987528	0.989267	0.987586	0.989235	0.989245	0.989254	0.987837	0.987603	0.986458	0.987534	0.98755	0.987495	0.989502	0.987639	0.987719	0.989485	0.987723	0.987702
SPADES_SRR18856394_contigs	0.98954	0.999435	0.989565	0.999451	0.98519	0.999461	0.999053	0.989435	0.9895	0.989512	0.989494	0.989507	0.989492	0.989558	0.989543	0.989504	0.989519	0.999422	0.98896	0.989988	0.985336	0.989983	0.985456	0.990007	0.989591	0.989099	0.989387	0.989352	0.989448	0.989268	0.989509	0.989368	0.987774	0.989438	0.987752	0.987805	0.9878	0.989533	0.98952	0.985506	0.989319	0.989325	0.989391	0.987621	0.9895	0.999448	0.987627	0.989508	0.999401
SPADES_SRR18856395_contigs	0.985547	0.985401	0.985551	0.985415	0.991377	0.985437	0.985295	0.985242	0.985266	0.985239	0.985232	0.98526	0.985274	0.985534	0.985531	0.985231	0.985255	0.985404	0.985718	0.98516	0.991787	0.98518	0.991519	0.985194	0.985228	0.984958	0.984475	0.984468	0.985225	0.985068	0.985226	0.984483	0.986652	0.985218	0.986658	0.986639	0.986565	0.985473	0.985212	0.991741	0.984444	0.984456	0.984458	0.985964	0.985212	0.98541	0.985948	0.985514	0.985399
SPADES_SRR18856396_contigs	0.989562	0.999434	0.989568	0.999451	0.985185	0.999457	0.999052	0.989453	0.989499	0.989515	0.9895	0.98951	0.989497	0.989559	0.989563	0.989506	0.989523	0.999424	0.988949	0.989991	0.985357	0.989989	0.985462	0.990006	0.989595	0.989106	0.989409	0.989381	0.989466	0.989292	0.989519	0.989373	0.987771	0.989453	0.987757	0.987813	0.987803	0.989531	0.989522	0.985501	0.989339	0.989331	0.989396	0.987621	0.98951	0.999444	0.987635	0.989527	0.999405
SPADES_SRR18856397_contigs	0.985545	0.985397	0.985553	0.985416	0.991373	0.98543	0.985292	0.98522	0.985259	0.985224	0.985216	0.985245	0.985263	0.985535	0.985524	0.985216	0.985251	0.985398	0.985729	0.985172	0.991758	0.985188	0.99151	0.9852	0.985239	0.984966	0.984452	0.984464	0.985218	0.985077	0.985213	0.984481	0.986658	0.985213	0.986666	0.986642	0.98657	0.985473	0.985186	0.991735	0.984439	0.98445	0.984453	0.98596	0.985208	0.985399	0.985944	0.985512	0.985397
SPADES_SRR18856398_contigs	0.987721	0.987719	0.987826	0.987717	0.986292	0.987724	0.987714	0.987612	0.987633	0.987632	0.987595	0.987615	0.987622	0.987784	0.98779	0.987633	0.987347	0.98772	0.988222	0.987571	0.986289	0.987583	0.986273	0.987592	0.987549	0.98715	0.987461	0.987509	0.987626	0.98749	0.98763	0.987528	0.989258	0.987633	0.989236	0.989233	0.989241	0.987825	0.987598	0.986472	0.987525	0.987554	0.987498	0.989498	0.987631	0.987703	0.989504	0.987717	0.987707
SPADES_SRR18856399_contigs	0.988399	0.988509	0.988391	0.988503	0.985948	0.988527	0.988534	0.988172	0.988265	0.988203	0.988255	0.988264	0.988233	0.988395	0.988375	0.988256	0.988267	0.98849	0.988292	0.988432	0.985866	0.988503	0.985818	0.988498	0.988047	0.98802	0.988094	0.988073	0.988213	0.988334	0.988218	0.988081	0.988544	0.988282	0.988567	0.988565	0.988592	0.988364	0.988249	0.986149	0.988038	0.988146	0.988096	0.989035	0.988269	0.988488	0.989001	0.988381	0.98848
SPADES_SRR18856400_contigs	0.988364	0.988514	0.988356	0.988498	0.985946	0.988521	0.988531	0.988166	0.988249	0.988191	0.988244	0.988251	0.988224	0.988366	0.988368	0.988244	0.988257	0.988452	0.988299	0.988431	0.985842	0.988469	0.985805	0.988479	0.988046	0.988001	0.988077	0.988065	0.988197	0.988332	0.988206	0.988072	0.988541	0.988215	0.988558	0.988543	0.988588	0.988329	0.988238	0.986173	0.988025	0.98813	0.988085	0.989021	0.988257	0.988492	0.988987	0.988366	0.98846
SPADES_SRR18856401_contigs	0.99023	0.989727	0.990241	0.989757	0.985533	0.989761	0.98977	0.992666	0.992633	0.992618	0.992687	0.992696	0.992658	0.990223	0.990252	0.992672	0.992702	0.989753	0.989393	0.993651	0.985388	0.993582	0.985184	0.993634	0.990561	0.989528	0.999365	0.999363	0.992637	0.999622	0.992651	0.999391	0.987601	0.992594	0.987596	0.987601	0.9876	0.990213	0.992659	0.98555	0.999364	0.999369	0.999383	0.987751	0.992658	0.98972	0.987797	0.990215	0.989719
SPADES_SRR18856402_contigs	0.989546	0.999432	0.989573	0.999449	0.98519	0.999462	0.999425	0.989486	0.989499	0.989515	0.989493	0.989504	0.989491	0.989563	0.989545	0.989503	0.989524	0.999443	0.988945	0.989994	0.985343	0.989987	0.985487	0.990011	0.989595	0.989107	0.989453	0.989415	0.989497	0.989265	0.989516	0.989412	0.987781	0.989481	0.987758	0.987812	0.987806	0.989537	0.989524	0.985501	0.989379	0.989374	0.989441	0.987848	0.989543	0.999446	0.987858	0.989509	0.999432
SPADES_SRR18856403_contigs	0.989374	0.989175	0.989403	0.989102	0.985688	0.989135	0.989173	0.989239	0.989232	0.989207	0.989215	0.9892	0.989173	0.989389	0.989401	0.989199	0.989008	0.989183	0.99995	0.989314	0.985603	0.989332	0.985619	0.989339	0.989323	0.98863	0.989458	0.989487	0.989278	0.989499	0.989183	0.989486	0.987922	0.989252	0.987901	0.987913	0.987926	0.989343	0.989218	0.985938	0.989512	0.989498	0.989506	0.988493	0.989229	0.989088	0.988503	0.989379	0.989136
SPADES_SRR18856404_contigs	0.989364	0.989165	0.989389	0.989098	0.985669	0.989145	0.989148	0.989241	0.989219	0.989196	0.989201	0.989199	0.989171	0.989387	0.9894	0.989199	0.989002	0.989162	0.999951	0.989298	0.985604	0.989336	0.98561	0.98934	0.989323	0.988544	0.989463	0.98949	0.989272	0.989503	0.989189	0.989485	0.987916	0.989229	0.987887	0.987897	0.987911	0.989346	0.989223	0.985914	0.98951	0.989509	0.989505	0.988488	0.98921	0.989082	0.9885	0.989379	0.989126
SPADES_SRR18856405_contigs	0.999979	0.9899	0.999985	0.989912	0.985339	0.989911	0.989966	0.990331	0.99033	0.990297	0.990285	0.990323	0.990279	0.999983	0.999981	0.990289	0.99013	0.989953	0.989403	0.990046	0.985312	0.990037	0.985703	0.990038	0.989987	0.989079	0.990205	0.990207	0.99034	0.99019	0.990292	0.990192	0.987605	0.990308	0.987594	0.987606	0.987611	0.999935	0.990396	0.985433	0.990199	0.990192	0.990188	0.988064	0.990309	0.989941	0.988071	0.99998	0.98993
SPADES_SRR18856406_contigs	0.987799	0.987886	0.987948	0.987886	0.984831	0.987893	0.987965	0.987529	0.987553	0.98754	0.987529	0.987532	0.987542	0.98783	0.987842	0.987536	0.987584	0.987936	0.987848	0.987777	0.984959	0.987787	0.984769	0.987813	0.987775	0.98808	0.987791	0.987743	0.987531	0.987864	0.987543	0.987732	0.986909	0.987541	0.98689	0.986924	0.986919	0.987936	0.987501	0.985196	0.987766	0.987746	0.987736	0.987344	0.987528	0.987886	0.987382	0.987793	0.987896
SPADES_SRR18856407_contigs	0.989374	0.989176	0.989404	0.989102	0.985692	0.98914	0.989171	0.989252	0.989236	0.989211	0.989229	0.989213	0.989179	0.989399	0.989412	0.989213	0.989012	0.989179	0.999948	0.989316	0.985593	0.989338	0.985613	0.989343	0.98934	0.98864	0.989476	0.989498	0.989289	0.989513	0.989196	0.989497	0.987915	0.989238	0.987894	0.987905	0.98791	0.989355	0.98923	0.985939	0.989522	0.989526	0.989517	0.988496	0.989243	0.989094	0.988506	0.98939	0.989135
SPADES_SRR18856408_contigs	0.987804	0.987902	0.987942	0.987885	0.984854	0.987897	0.987964	0.987531	0.987541	0.987537	0.987528	0.987529	0.987542	0.987812	0.987844	0.987525	0.987592	0.987938	0.987871	0.987784	0.984941	0.987795	0.984809	0.987821	0.987768	0.988099	0.987792	0.987751	0.987528	0.987868	0.987535	0.987736	0.986906	0.987507	0.986895	0.986915	0.986915	0.987938	0.987492	0.985209	0.987768	0.987759	0.987748	0.987323	0.987523	0.987871	0.987392	0.98779	0.987917
SPADES_SRR18856409_contigs	0.987601	0.987705	0.987901	0.987714	0.984711	0.987714	0.987788	0.98749	0.9875	0.987491	0.987477	0.98748	0.9875	0.987785	0.98779	0.987483	0.987538	0.987742	0.987831	0.98774	0.984783	0.987757	0.984736	0.987783	0.987726	0.98806	0.987659	0.987607	0.987494	0.98763	0.987499	0.987594	0.98668	0.987472	0.986646	0.986694	0.986696	0.987879	0.987461	0.985146	0.987632	0.987619	0.987605	0.987011	0.987487	0.98769	0.987054	0.987583	0.987713
SPADES_SRR18856410_contigs	0.987649	0.987673	0.987938	0.987653	0.984623	0.987665	0.987735	0.987394	0.987417	0.987411	0.987408	0.987408	0.987411	0.987809	0.987838	0.987392	0.98745	0.9877	0.987778	0.987771	0.984775	0.98778	0.984754	0.987805	0.987722	0.988072	0.987691	0.987657	0.987412	0.987854	0.987407	0.987634	0.986714	0.98741	0.986712	0.986725	0.986726	0.987892	0.987372	0.985191	0.987662	0.987657	0.987648	0.987144	0.98738	0.987639	0.987206	0.987632	0.987646
SPADES_SRR18856411_contigs	0.98766	0.987656	0.987942	0.987651	0.984633	0.987653	0.987737	0.987391	0.987421	0.987409	0.987403	0.9874	0.987408	0.987826	0.98784	0.9874	0.987446	0.987685	0.987761	0.987754	0.984797	0.98774	0.984718	0.98777	0.987711	0.988064	0.987671	0.987629	0.987403	0.987834	0.98741	0.987609	0.986715	0.987381	0.986681	0.986726	0.986728	0.987901	0.987375	0.985152	0.987643	0.987633	0.987624	0.987152	0.987384	0.987633	0.987212	0.987643	0.987636
SPADES_SRR18856412_contigs	0.999969	0.989917	0.99998	0.989918	0.985346	0.989927	0.989978	0.990352	0.990348	0.990306	0.990307	0.990345	0.990284	0.999979	0.999979	0.990303	0.990151	0.989968	0.989365	0.990029	0.985307	0.990037	0.985713	0.99003	0.990002	0.98906	0.99021	0.990232	0.990346	0.990187	0.990289	0.990203	0.987618	0.990345	0.987597	0.987622	0.98762	0.999947	0.990401	0.985432	0.990208	0.990196	0.990195	0.988066	0.990318	0.989953	0.988072	0.999977	0.98994
SPADES_SRR18856413_contigs	0.989822	0.999398	0.989857	0.999406	0.985412	0.999398	0.999378	0.989538	0.989564	0.989561	0.989535	0.989554	0.989526	0.98984	0.989828	0.989561	0.989567	0.999397	0.988997	0.989941	0.985497	0.989944	0.985492	0.989968	0.989724	0.989231	0.989677	0.989655	0.989544	0.989586	0.989565	0.989672	0.987799	0.989531	0.987789	0.987818	0.987783	0.989832	0.989578	0.985652	0.989608	0.989604	0.989677	0.987961	0.98956	0.999413	0.987974	0.989811	0.999392
SPADES_SRR18856414_contigs	0.989823	0.999392	0.98986	0.999396	0.985414	0.999417	0.999382	0.989523	0.989551	0.989554	0.989522	0.989541	0.989516	0.989838	0.989822	0.989555	0.989572	0.9994	0.988995	0.989891	0.985477	0.989896	0.985485	0.98992	0.98972	0.989229	0.989665	0.989652	0.989538	0.989578	0.989555	0.989682	0.987793	0.989539	0.987779	0.987821	0.987789	0.989833	0.989566	0.985656	0.989574	0.989596	0.989685	0.98795	0.989566	0.999408	0.987969	0.989801	0.999379
SPADES_SRR18856415_contigs	0.98801	0.988009	0.988029	0.98807	0.98643	0.988061	0.988102	0.987915	0.987921	0.987901	0.987927	0.987932	0.98793	0.988057	0.988039	0.987899	0.987914	0.988017	0.988267	0.987939	0.986368	0.987938	0.98629	0.987952	0.987845	0.987724	0.987872	0.987869	0.987932	0.987787	0.987918	0.987926	0.989318	0.98793	0.98934	0.989331	0.989353	0.988018	0.987928	0.986209	0.987881	0.987928	0.98786	0.989724	0.987938	0.98806	0.989728	0.988027	0.988037
SPADES_SRR18856416_contigs	0.988009	0.98798	0.988033	0.988051	0.986424	0.988055	0.988087	0.987915	0.98793	0.987917	0.987942	0.987939	0.987933	0.988065	0.988027	0.987932	0.987922	0.987995	0.988244	0.987906	0.986366	0.987899	0.98627	0.987938	0.987827	0.98773	0.987869	0.987867	0.987942	0.9878	0.98793	0.987919	0.989308	0.987945	0.989342	0.989328	0.989349	0.988026	0.987911	0.986214	0.987883	0.987926	0.987853	0.989726	0.987955	0.988045	0.989721	0.988016	0.988012
SPADES_SRR18856417_contigs	0.987634	0.987791	0.987958	0.987783	0.985984	0.987794	0.987788	0.987742	0.987721	0.98773	0.987746	0.987757	0.987718	0.987955	0.987912	0.987727	0.987742	0.987807	0.9883	0.987998	0.985666	0.988022	0.986109	0.988017	0.987791	0.987526	0.987455	0.987407	0.987765	0.987757	0.987733	0.987439	0.98898	0.987757	0.98894	0.98892	0.988959	0.987886	0.987853	0.986181	0.987442	0.987455	0.98747	0.989599	0.987761	0.987763	0.989596	0.987609	0.987748
SPADES_SRR18856418_contigs	0.989829	0.999405	0.989844	0.999399	0.985403	0.999405	0.999382	0.989534	0.989553	0.989555	0.989532	0.989552	0.989522	0.989824	0.989847	0.989556	0.989575	0.999408	0.989026	0.989924	0.985478	0.989929	0.985487	0.989937	0.989738	0.989207	0.989671	0.989664	0.989543	0.989597	0.989564	0.989694	0.987777	0.989557	0.987779	0.987804	0.987757	0.989819	0.98959	0.985639	0.989578	0.989595	0.989663	0.987934	0.989572	0.999403	0.98796	0.989817	0.999379
SPADES_SRR18856419_contigs	0.990215	0.989713	0.990226	0.989758	0.985537	0.989763	0.989768	0.992643	0.992619	0.992614	0.992681	0.9927	0.992652	0.990208	0.990237	0.99266	0.992704	0.989737	0.989395	0.993649	0.985393	0.993613	0.985218	0.993634	0.990576	0.989531	0.999363	0.999363	0.992634	0.999621	0.992634	0.999389	0.987606	0.992572	0.987603	0.987616	0.987599	0.990198	0.992659	0.98554	0.999364	0.999372	0.999382	0.987755	0.992648	0.989719	0.987797	0.990201	0.989719
SPADES_SRR18856420_contigs	0.98775	0.987735	0.987857	0.987724	0.986321	0.987743	0.987729	0.987623	0.987645	0.987653	0.987598	0.987619	0.987651	0.987814	0.987806	0.987646	0.987347	0.987748	0.988187	0.987578	0.986279	0.987585	0.986275	0.987595	0.987542	0.987157	0.98748	0.987512	0.987631	0.987502	0.987637	0.98753	0.989283	0.987583	0.989261	0.989264	0.989263	0.987853	0.987596	0.98647	0.987537	0.987567	0.987499	0.989513	0.987659	0.98773	0.989513	0.987733	0.987716
SPADES_SRR18856421_contigs	0.989371	0.989155	0.989398	0.989102	0.98568	0.989117	0.989147	0.98924	0.989233	0.989207	0.989217	0.989201	0.989165	0.989386	0.989401	0.989201	0.989003	0.989155	0.999946	0.989303	0.985602	0.989325	0.985598	0.989331	0.98932	0.988622	0.989454	0.989484	0.98928	0.989496	0.989183	0.989483	0.987914	0.989253	0.987895	0.987904	0.987912	0.989342	0.989219	0.985932	0.98951	0.989496	0.989502	0.988465	0.989229	0.989088	0.988494	0.989377	0.989108
SPADES_SRR18856422_contigs	0.987341	0.98758	0.987404	0.987613	0.985181	0.987624	0.987532	0.987833	0.987854	0.987828	0.987772	0.987794	0.987828	0.987418	0.987396	0.987813	0.987818	0.98758	0.98819	0.987567	0.985549	0.987601	0.986	0.98765	0.987225	0.98664	0.987479	0.987464	0.987803	0.987625	0.987819	0.987447	0.988648	0.987855	0.988668	0.988668	0.988695	0.987376	0.987861	0.985547	0.98756	0.987527	0.987458	0.989514	0.987829	0.98761	0.989493	0.987336	0.987613
SPADES_SRR18856423_contigs	0.989365	0.989174	0.989393	0.989102	0.985681	0.989141	0.989166	0.98924	0.989233	0.989208	0.989216	0.989201	0.989167	0.989381	0.989395	0.989201	0.989009	0.98918	0.999949	0.989304	0.985602	0.989329	0.985601	0.989332	0.989329	0.988629	0.989463	0.989485	0.98928	0.989498	0.989184	0.989486	0.987916	0.989227	0.987896	0.987906	0.987916	0.989337	0.98922	0.985931	0.98951	0.989507	0.989505	0.988466	0.989231	0.989094	0.988495	0.989372	0.989126
SPADES_SRR18856424_contigs	0.987576	0.987718	0.987879	0.987707	0.984732	0.987726	0.987777	0.987475	0.987491	0.987488	0.98747	0.987471	0.987489	0.987758	0.987785	0.987474	0.98752	0.987756	0.987844	0.98775	0.984779	0.987744	0.98475	0.987774	0.98775	0.988085	0.987638	0.987598	0.98749	0.987621	0.987479	0.987598	0.98667	0.987459	0.986678	0.986674	0.98668	0.98785	0.987443	0.985195	0.98762	0.987614	0.987602	0.986994	0.98747	0.987715	0.98702	0.98757	0.987722
SPADES_SRR18856425_contigs	0.989819	0.999404	0.989855	0.999407	0.985414	0.999418	0.99938	0.989513	0.98954	0.989542	0.98951	0.989529	0.989513	0.989834	0.989818	0.98954	0.989563	0.999413	0.989011	0.98991	0.985478	0.989921	0.985483	0.989929	0.98971	0.989224	0.989664	0.989648	0.989526	0.989598	0.989545	0.989703	0.987802	0.989557	0.987788	0.987829	0.987801	0.98983	0.989583	0.985663	0.989583	0.989607	0.989693	0.987955	0.989563	0.999407	0.987972	0.989797	0.999387
SPADES_SRR18856426_contigs	0.987597	0.987706	0.987905	0.987713	0.984698	0.987715	0.987788	0.987483	0.987497	0.98749	0.987474	0.987474	0.987492	0.987793	0.987795	0.987478	0.987528	0.987755	0.987822	0.987743	0.984803	0.98776	0.984729	0.987785	0.98774	0.988061	0.987652	0.987636	0.987493	0.987629	0.987486	0.987602	0.986676	0.987498	0.98663	0.986664	0.986677	0.987874	0.98745	0.985156	0.987668	0.98762	0.987636	0.987006	0.987481	0.987693	0.987027	0.987588	0.987713
SPADES_SRR18856427_contigs	0.989368	0.98917	0.989397	0.989102	0.985686	0.989134	0.98917	0.989232	0.989225	0.9892	0.989208	0.989199	0.989166	0.989386	0.989398	0.9892	0.988994	0.989173	0.999945	0.989303	0.985596	0.989324	0.985594	0.989331	0.989316	0.988614	0.989448	0.989483	0.989279	0.9895	0.989176	0.989479	0.987912	0.989244	0.987889	0.987904	0.987915	0.989341	0.989212	0.985939	0.98951	0.989499	0.989503	0.988484	0.989221	0.98908	0.988495	0.989374	0.98913
SPADES_SRR18856428_contigs	0.98734	0.987578	0.987404	0.987612	0.985182	0.987623	0.987534	0.987834	0.987859	0.98783	0.987777	0.987799	0.98783	0.987419	0.987396	0.987818	0.987821	0.98758	0.98819	0.987567	0.985546	0.987601	0.986001	0.987649	0.987225	0.986641	0.987478	0.987465	0.987803	0.987625	0.98782	0.987447	0.988648	0.987859	0.988665	0.988666	0.988695	0.987376	0.98786	0.985554	0.98756	0.987527	0.987458	0.989516	0.987833	0.987608	0.989494	0.987336	0.987611
SPADES_SRR18856429_contigs	0.990141	0.989791	0.990177	0.989809	0.985137	0.989802	0.989828	0.990241	0.990262	0.990257	0.990258	0.990253	0.990251	0.990159	0.990165	0.990233	0.990279	0.989801	0.989108	0.990306	0.985133	0.99031	0.985124	0.990378	0.990193	0.989209	0.990228	0.990274	0.990249	0.990517	0.990221	0.990272	0.987223	0.990183	0.987207	0.987232	0.987217	0.990104	0.990142	0.985459	0.990226	0.990289	0.99029	0.987819	0.990213	0.989767	0.987905	0.990129	0.989778
SPADES_SRR18856430_contigs	0.987733	0.987733	0.98784	0.987717	0.986294	0.987725	0.987736	0.987612	0.987621	0.987625	0.987581	0.987609	0.987636	0.987798	0.987812	0.987623	0.98734	0.987728	0.988192	0.987563	0.986276	0.987583	0.986273	0.987592	0.987539	0.987152	0.987463	0.987511	0.987615	0.987494	0.987642	0.987529	0.989274	0.987591	0.989244	0.989242	0.989262	0.987834	0.987605	0.986458	0.987536	0.987563	0.987498	0.989512	0.987637	0.987719	0.989484	0.987738	0.987701
SPADES_SRR20081707_contigs	0.989356	0.989191	0.989361	0.989106	0.985561	0.989152	0.989187	0.989126	0.989204	0.989146	0.989105	0.989091	0.989161	0.989357	0.989365	0.989186	0.989109	0.989188	0.999939	0.989307	0.985593	0.989322	0.985588	0.989314	0.989366	0.988791	0.989355	0.989351	0.989225	0.989488	0.989164	0.989379	0.988126	0.989256	0.988107	0.988127	0.98814	0.989291	0.989128	0.985922	0.989349	0.989375	0.989351	0.988471	0.989134	0.989099	0.988495	0.989362	0.989119
SPADES_SRR20081708_contigs	0.989366	0.989182	0.989393	0.989109	0.985629	0.989141	0.989184	0.989161	0.989219	0.989126	0.989139	0.989118	0.989174	0.989385	0.989399	0.989201	0.989125	0.989177	0.999941	0.98931	0.985607	0.989326	0.98564	0.989328	0.989357	0.98881	0.989319	0.989382	0.989269	0.98951	0.989181	0.989381	0.988126	0.989232	0.988104	0.988125	0.988128	0.989325	0.989122	0.985953	0.989395	0.989392	0.989405	0.98851	0.989143	0.989096	0.988517	0.989376	0.989146
SPADES_SRR20081709_contigs	0.989707	0.98978	0.989839	0.989796	0.984597	0.989796	0.989818	0.990147	0.990171	0.990164	0.990161	0.990158	0.990159	0.989726	0.989731	0.990138	0.990197	0.989798	0.989105	0.990303	0.984958	0.990315	0.985092	0.99036	0.989943	0.988825	0.990231	0.990259	0.990158	0.99049	0.990128	0.990242	0.987096	0.990088	0.987064	0.987102	0.987084	0.989768	0.99006	0.985121	0.990232	0.990262	0.990263	0.987798	0.990113	0.989757	0.9879	0.989701	0.989765
SPADES_SRR20081710_contigs	0.989707	0.989777	0.989839	0.989792	0.984587	0.989792	0.98981	0.990143	0.990168	0.990161	0.990155	0.990156	0.990153	0.989726	0.989734	0.990135	0.990218	0.989788	0.989086	0.990298	0.984949	0.990299	0.985086	0.990343	0.989956	0.988826	0.990252	0.990249	0.990144	0.990516	0.990122	0.990258	0.987097	0.990112	0.987106	0.987095	0.987081	0.989767	0.990058	0.985115	0.990256	0.990272	0.990259	0.987815	0.990109	0.98977	0.987897	0.989696	0.989762
SPADES_SRR20081711_contigs	0.989881	0.989786	0.989918	0.9898	0.984811	0.989795	0.989824	0.990244	0.990253	0.990251	0.990259	0.990256	0.990251	0.989901	0.989912	0.99022	0.990293	0.98979	0.98912	0.990302	0.984956	0.990301	0.985124	0.990347	0.989986	0.988964	0.990256	0.990276	0.990247	0.990507	0.990205	0.990291	0.987237	0.990202	0.987207	0.98724	0.98723	0.989847	0.990139	0.985129	0.990262	0.990301	0.990289	0.987841	0.990204	0.989776	0.987915	0.989876	0.989769
SPADES_SRR20081712_contigs	0.999697	0.989677	0.999981	0.989682	0.985344	0.989689	0.98974	0.990288	0.990284	0.990248	0.990243	0.990279	0.990224	0.99998	0.99998	0.990237	0.990094	0.989731	0.989344	0.990036	0.985014	0.990046	0.985692	0.990043	0.989993	0.989072	0.990013	0.990034	0.990274	0.990156	0.990233	0.990006	0.987517	0.99027	0.987493	0.987519	0.987516	0.999958	0.990382	0.985445	0.990011	0.990004	0.989998	0.987934	0.990254	0.989716	0.987938	0.999701	0.9897
SPADES_SRR20081713_contigs	0.989878	0.989783	0.989915	0.989795	0.984799	0.989792	0.989822	0.990239	0.990248	0.990244	0.990256	0.990248	0.990248	0.989895	0.989903	0.990215	0.990264	0.989795	0.989109	0.990303	0.984963	0.990303	0.985126	0.990356	0.989953	0.988965	0.990236	0.990278	0.990243	0.990503	0.990204	0.990267	0.987213	0.990169	0.987206	0.987232	0.987215	0.989839	0.990133	0.9851	0.99023	0.990285	0.990286	0.987801	0.990198	0.989757	0.987907	0.989872	0.989763
SPADES_SRR20081714_contigs	0.989879	0.989783	0.989915	0.989796	0.984797	0.989794	0.989824	0.990238	0.990261	0.990256	0.990256	0.990248	0.990248	0.989898	0.989904	0.990228	0.990278	0.989794	0.989109	0.990302	0.984967	0.99031	0.985123	0.990357	0.989954	0.988965	0.990264	0.990278	0.990237	0.990517	0.990216	0.990271	0.987221	0.990169	0.987206	0.987231	0.987215	0.989845	0.99014	0.985094	0.990258	0.990284	0.990285	0.987801	0.990197	0.989758	0.987907	0.989876	0.989762
SPADES_SRR20081715_contigs	0.989278	0.989092	0.989374	0.989032	0.985299	0.989074	0.989104	0.989236	0.989216	0.989202	0.989214	0.989202	0.98917	0.989355	0.989368	0.989204	0.988966	0.989091	0.999932	0.989296	0.985611	0.989321	0.985483	0.989324	0.989329	0.988587	0.989332	0.989393	0.98927	0.989561	0.989185	0.989385	0.987929	0.989226	0.987906	0.987929	0.987925	0.989285	0.989172	0.985948	0.989411	0.989405	0.989402	0.988335	0.98922	0.989018	0.988342	0.989269	0.989049
SPADES_SRR20081716_contigs	0.989269	0.98909	0.989376	0.989052	0.985301	0.98907	0.989108	0.989235	0.989216	0.989207	0.989216	0.989204	0.989172	0.989368	0.989378	0.989205	0.98896	0.989081	0.999948	0.989315	0.98561	0.989332	0.98549	0.98933	0.989329	0.988511	0.989371	0.989407	0.989268	0.989559	0.989185	0.989401	0.987933	0.989229	0.987915	0.98793	0.987929	0.989295	0.989181	0.985957	0.989421	0.989414	0.989414	0.988335	0.989221	0.989033	0.988336	0.989287	0.989045
SPADES_SRR20081717_contigs	0.990218	0.989724	0.990242	0.989754	0.985561	0.989757	0.989753	0.992691	0.992638	0.992657	0.992699	0.992715	0.992696	0.990223	0.990253	0.992688	0.992706	0.989743	0.989397	0.993661	0.985427	0.993614	0.985201	0.993642	0.990568	0.989535	0.999321	0.999318	0.992688	0.999971	0.992668	0.999347	0.987622	0.992646	0.987607	0.987609	0.987619	0.990214	0.992727	0.985585	0.999334	0.999339	0.999342	0.987764	0.992669	0.989716	0.98781	0.990204	0.989713
SPADES_SRR20081718_contigs	0.989185	0.988563	0.989211	0.988544	0.985102	0.988553	0.988548	0.989033	0.98911	0.989095	0.989079	0.98906	0.989102	0.989234	0.989206	0.989042	0.989144	0.988548	0.988547	0.988909	0.985346	0.988914	0.985105	0.988971	0.989043	0.988304	0.98914	0.989097	0.989058	0.988935	0.989034	0.989109	0.98773	0.989035	0.987732	0.987737	0.987749	0.989168	0.989065	0.985668	0.989143	0.989155	0.989135	0.98779	0.989023	0.988571	0.987788	0.989201	0.988527
SPADES_SRR20081719_contigs	0.987661	0.98764	0.987951	0.987635	0.984622	0.987635	0.987715	0.987393	0.98742	0.987408	0.987397	0.9874	0.9874	0.987833	0.987842	0.987402	0.987461	0.987678	0.987771	0.987755	0.9848	0.987765	0.984731	0.987788	0.987717	0.988069	0.987679	0.987636	0.987397	0.987836	0.987416	0.987614	0.986724	0.987405	0.986689	0.98674	0.986739	0.987907	0.987366	0.985158	0.987651	0.987637	0.98763	0.987146	0.987392	0.987618	0.987205	0.987646	0.987618
SPADES_SRR20081720_contigs	0.985565	0.985381	0.985566	0.985386	0.991555	0.985407	0.985372	0.985212	0.985234	0.985221	0.985201	0.985238	0.985228	0.98555	0.985541	0.985199	0.985219	0.985373	0.985715	0.985138	0.991759	0.985158	0.991512	0.985169	0.985233	0.984945	0.985139	0.98514	0.985216	0.984927	0.9852	0.985143	0.986633	0.985198	0.986643	0.986633	0.986557	0.985495	0.985206	0.991756	0.9851	0.985119	0.985122	0.985918	0.98518	0.985379	0.985922	0.985525	0.985359
SPADES_SRR20081721_contigs	0.987675	0.98806	0.987667	0.988069	0.986099	0.988062	0.988085	0.987804	0.987817	0.987806	0.987824	0.987839	0.987847	0.987721	0.987678	0.987793	0.987725	0.987984	0.988315	0.987911	0.986119	0.987909	0.986295	0.987932	0.987564	0.987312	0.987804	0.987788	0.98778	0.987743	0.987813	0.987836	0.989059	0.987793	0.989078	0.989059	0.989083	0.987634	0.987827	0.986424	0.987813	0.987863	0.987779	0.989736	0.987789	0.988067	0.989709	0.987691	0.988029
SPADES_SRR20081722_contigs	0.98768	0.988063	0.987653	0.988055	0.986092	0.988056	0.988074	0.987821	0.987827	0.987821	0.98783	0.987851	0.98785	0.987722	0.987679	0.9878	0.987726	0.98798	0.988312	0.987896	0.986125	0.9879	0.986297	0.987944	0.987576	0.98732	0.987809	0.98779	0.987789	0.987745	0.987826	0.987833	0.98906	0.987805	0.989089	0.989065	0.989098	0.987621	0.987832	0.986403	0.987805	0.98786	0.987777	0.989734	0.9878	0.988049	0.989719	0.987688	0.988019
SPADES_SRR20081723_contigs	0.989737	0.989656	0.989895	0.989679	0.984737	0.989676	0.989691	0.990183	0.99022	0.990209	0.990185	0.990193	0.99019	0.989872	0.989881	0.990178	0.99024	0.98967	0.989088	0.990298	0.984813	0.990285	0.985059	0.990332	0.989955	0.988928	0.990121	0.990112	0.990191	0.990427	0.990149	0.990117	0.987147	0.99012	0.987115	0.987144	0.98713	0.989798	0.990104	0.985088	0.990116	0.990132	0.990119	0.987739	0.990141	0.989659	0.987821	0.989724	0.989648
SPADES_SRR20081724_contigs	0.987675	0.988048	0.987659	0.988074	0.986096	0.988063	0.988098	0.987806	0.987811	0.987821	0.987802	0.987829	0.987837	0.987725	0.987703	0.987803	0.98771	0.98799	0.988298	0.987915	0.98612	0.987896	0.986294	0.98793	0.987587	0.987317	0.987814	0.987807	0.987795	0.987754	0.987811	0.987835	0.989051	0.987791	0.989075	0.989048	0.989072	0.98763	0.98784	0.98642	0.987823	0.987871	0.987795	0.989744	0.987809	0.988063	0.989722	0.987712	0.988033
SPADES_SRR20081725_contigs	0.987694	0.988061	0.987679	0.988051	0.986099	0.988053	0.98808	0.987814	0.987823	0.987811	0.987831	0.987848	0.987851	0.987739	0.987695	0.987798	0.987733	0.987983	0.988313	0.987903	0.98613	0.98792	0.986299	0.987934	0.987578	0.98732	0.987815	0.987789	0.98779	0.987756	0.987823	0.987832	0.989064	0.987805	0.989085	0.989064	0.989088	0.987639	0.987834	0.986412	0.987799	0.987864	0.987781	0.989739	0.987798	0.988054	0.98972	0.987706	0.988009
SPADES_SRR20081726_contigs	0.990082	0.989572	0.990239	0.989568	0.985465	0.989583	0.989608	0.992663	0.992623	0.992638	0.992648	0.992667	0.992625	0.99023	0.990247	0.992659	0.992711	0.989568	0.989359	0.993728	0.985373	0.993751	0.985364	0.993747	0.990521	0.989557	0.999391	0.999405	0.992653	0.999494	0.992648	0.999421	0.987517	0.992595	0.987506	0.987505	0.98749	0.99017	0.992624	0.985585	0.999399	0.999409	0.999414	0.987608	0.992637	0.98956	0.98764	0.990065	0.989553
SPADES_SRR20081727_contigs	0.98947	0.99927	0.989617	0.999288	0.985112	0.999276	0.999254	0.989355	0.989367	0.989379	0.98935	0.98936	0.98935	0.989594	0.989582	0.989361	0.989375	0.999258	0.988988	0.99006	0.985166	0.990056	0.985518	0.990073	0.989632	0.989132	0.989356	0.989377	0.989358	0.989584	0.989389	0.989342	0.987662	0.989308	0.987653	0.987699	0.987673	0.989528	0.989449	0.985455	0.989362	0.989357	0.989364	0.987839	0.98938	0.999287	0.987851	0.989447	0.999275
SPADES_SRR20081728_contigs	0.989836	0.999444	0.989884	0.999475	0.985445	0.999477	0.999451	0.989498	0.989524	0.989527	0.989505	0.989517	0.989507	0.98986	0.989858	0.989524	0.989535	0.999474	0.98904	0.99009	0.98556	0.990088	0.985589	0.990103	0.989775	0.989383	0.989682	0.989702	0.989519	0.989667	0.989545	0.989678	0.987772	0.989479	0.987766	0.987806	0.987782	0.989844	0.989546	0.985711	0.989679	0.989689	0.989679	0.987987	0.989549	0.999482	0.987993	0.989826	0.99946
SPADES_SRR20081729_contigs	0.989765	0.999292	0.989889	0.999311	0.985431	0.999313	0.999286	0.989435	0.989456	0.989453	0.989438	0.989447	0.989445	0.989867	0.989873	0.989441	0.989455	0.99931	0.989034	0.990084	0.985324	0.990095	0.985539	0.990104	0.989753	0.989372	0.989433	0.989464	0.989445	0.98968	0.989481	0.989445	0.987682	0.989403	0.987666	0.9877	0.987707	0.989836	0.989544	0.9857	0.989441	0.989456	0.989456	0.987854	0.989473	0.999308	0.987857	0.989728	0.999295
SPADES_SRR20081730_contigs	0.989803	0.999463	0.989839	0.999473	0.985412	0.999482	0.999129	0.989481	0.989508	0.989518	0.989485	0.989502	0.989502	0.989818	0.989802	0.989513	0.989526	0.99947	0.989044	0.990075	0.985544	0.990069	0.985543	0.990082	0.989763	0.989388	0.989631	0.989652	0.9895	0.989567	0.989523	0.989614	0.987732	0.989476	0.987712	0.987768	0.987761	0.989809	0.989539	0.985689	0.989623	0.989625	0.989627	0.987875	0.989532	0.999479	0.987872	0.989772	0.999456
SPADES_SRR20081731_contigs	0.98975	0.989666	0.989906	0.989678	0.984759	0.989672	0.989703	0.990236	0.990261	0.990258	0.990249	0.990249	0.990248	0.98989	0.9899	0.990228	0.990293	0.989668	0.989085	0.990303	0.984838	0.990297	0.985124	0.99034	0.989969	0.98895	0.990119	0.990142	0.990243	0.99045	0.990207	0.990152	0.987152	0.990171	0.987112	0.987151	0.98714	0.989819	0.990141	0.985129	0.990124	0.990163	0.990151	0.987748	0.990208	0.989658	0.98783	0.989741	0.989644
SPADES_SRR20081732_contigs	0.989549	0.999435	0.989558	0.999436	0.985069	0.999445	0.99941	0.989496	0.989532	0.989534	0.989503	0.989522	0.989516	0.989554	0.989543	0.989532	0.989562	0.999444	0.988938	0.99001	0.985323	0.990007	0.985508	0.990012	0.989611	0.989116	0.989488	0.98946	0.989513	0.989451	0.989541	0.989496	0.987728	0.989504	0.987703	0.987756	0.987761	0.989517	0.989566	0.985399	0.9894	0.989423	0.989487	0.987945	0.989561	0.999429	0.987953	0.989517	0.999416
SPADES_SRR20081733_contigs	0.988396	0.988446	0.988382	0.988431	0.985942	0.988456	0.988468	0.988183	0.988255	0.988212	0.988257	0.988273	0.98823	0.988393	0.988388	0.988263	0.988284	0.988436	0.988317	0.988358	0.985845	0.988424	0.985782	0.988418	0.988042	0.988015	0.988	0.987973	0.988212	0.988143	0.988209	0.988001	0.988532	0.988276	0.988527	0.988539	0.988575	0.988356	0.988206	0.985978	0.98794	0.987997	0.988015	0.989022	0.988268	0.988437	0.989	0.988386	0.988425
SPADES_SRR20081734_contigs	0.989585	0.999425	0.989625	0.999436	0.985135	0.999452	0.999063	0.989422	0.989435	0.989449	0.989418	0.989429	0.989419	0.989605	0.989586	0.98943	0.98946	0.999418	0.989012	0.99005	0.985366	0.990052	0.985514	0.990058	0.98964	0.989137	0.989533	0.98955	0.98941	0.989566	0.989461	0.989533	0.987753	0.989355	0.987743	0.987779	0.987783	0.989564	0.989449	0.985379	0.989537	0.989545	0.989547	0.987767	0.989428	0.999437	0.987782	0.989552	0.99942
SPADES_SRR20081735_contigs	0.988393	0.988466	0.988392	0.988466	0.985958	0.988482	0.988501	0.988163	0.988248	0.988188	0.988254	0.988266	0.988226	0.98841	0.988392	0.988239	0.988281	0.988459	0.988316	0.988378	0.985823	0.988438	0.985776	0.988433	0.988046	0.988001	0.988006	0.987984	0.988205	0.988191	0.988183	0.98802	0.988531	0.988231	0.98854	0.988531	0.988554	0.988357	0.988183	0.986	0.987949	0.988009	0.988027	0.989011	0.988261	0.988446	0.98899	0.98837	0.98842
SPADES_SRR20081736_contigs	0.988399	0.988477	0.988398	0.988441	0.985953	0.988489	0.988486	0.988177	0.988253	0.988209	0.988258	0.988271	0.988226	0.988416	0.988397	0.988262	0.988284	0.988458	0.988319	0.988383	0.985839	0.988421	0.98578	0.988424	0.988058	0.988011	0.988007	0.98798	0.98821	0.988207	0.988207	0.988014	0.988535	0.98826	0.988528	0.988534	0.988575	0.988363	0.988217	0.985999	0.987944	0.988003	0.988022	0.989015	0.988268	0.988448	0.988997	0.988386	0.988445
SPADES_SRR20081737_contigs	0.988392	0.988496	0.988378	0.988485	0.985904	0.988501	0.988524	0.98817	0.988227	0.988182	0.988227	0.988233	0.988251	0.988378	0.988381	0.988236	0.988248	0.988471	0.988327	0.988429	0.98588	0.988466	0.985844	0.988453	0.988066	0.988032	0.988109	0.988088	0.988188	0.988251	0.988178	0.988091	0.9885	0.988196	0.988478	0.988497	0.988553	0.988354	0.988238	0.986115	0.988056	0.988094	0.988113	0.989005	0.98823	0.988461	0.988974	0.988374	0.988485
SPADES_SRR20081738_contigs	0.988383	0.988467	0.988371	0.988475	0.985936	0.988477	0.988509	0.988158	0.988219	0.988171	0.988214	0.988222	0.988237	0.988391	0.98838	0.988218	0.98825	0.988443	0.988346	0.988447	0.985897	0.988507	0.985858	0.988496	0.988053	0.988023	0.988101	0.988098	0.988187	0.988269	0.988176	0.988102	0.988492	0.988196	0.988491	0.988514	0.988559	0.988349	0.988223	0.986123	0.988067	0.988105	0.988123	0.989018	0.988233	0.988465	0.988992	0.988363	0.988448
SPADES_SRR20081739_contigs	0.988388	0.988495	0.988373	0.988479	0.985909	0.988503	0.988521	0.988162	0.988209	0.988159	0.988219	0.988229	0.988243	0.988392	0.988383	0.988211	0.98825	0.988475	0.988357	0.988429	0.985872	0.988509	0.985844	0.988497	0.988049	0.987969	0.988103	0.988093	0.988187	0.98826	0.988164	0.988107	0.988485	0.988211	0.988483	0.988499	0.988552	0.988348	0.98821	0.986103	0.988062	0.988104	0.988119	0.989022	0.988222	0.98848	0.988977	0.988374	0.988492
SPADES_SRR20081740_contigs	0.989518	0.999423	0.98955	0.999448	0.985062	0.999435	0.999406	0.989509	0.989535	0.989543	0.989514	0.989527	0.989529	0.989538	0.98952	0.989531	0.98955	0.999424	0.988941	0.99001	0.985343	0.990034	0.985507	0.990031	0.98961	0.989112	0.989511	0.989485	0.989511	0.989418	0.989544	0.989498	0.987734	0.98947	0.987714	0.987761	0.987752	0.989506	0.989562	0.985387	0.98944	0.989445	0.989514	0.987961	0.989547	0.999436	0.987966	0.989494	0.999434
SPADES_SRR20081741_contigs	0.989527	0.999446	0.989559	0.999451	0.985068	0.999457	0.999421	0.989492	0.989521	0.989533	0.989497	0.989514	0.989516	0.989546	0.989527	0.989521	0.989552	0.999452	0.988938	0.990022	0.985321	0.990026	0.985505	0.990024	0.989605	0.989113	0.989494	0.989469	0.989506	0.989427	0.989536	0.98949	0.987733	0.989507	0.9877	0.987757	0.987764	0.989516	0.98956	0.985399	0.989406	0.989425	0.989495	0.98795	0.98955	0.999447	0.987954	0.989494	0.999432
SPADES_SRR20081742_contigs	0.989544	0.999429	0.98956	0.999444	0.985066	0.999451	0.999414	0.989502	0.98953	0.989541	0.989508	0.989521	0.989524	0.989537	0.989536	0.989529	0.989564	0.99943	0.988948	0.99	0.985324	0.990011	0.985508	0.990016	0.989614	0.989116	0.989485	0.989466	0.989501	0.989432	0.989543	0.989493	0.987741	0.989468	0.987711	0.987766	0.987766	0.989507	0.989562	0.985391	0.98941	0.989431	0.9895	0.987951	0.989561	0.99944	0.987955	0.989503	0.999425
SPADES_SRR20081743_contigs	0.989529	0.999428	0.989559	0.999445	0.985069	0.999449	0.999416	0.989497	0.989531	0.989537	0.989508	0.989524	0.989521	0.989547	0.989527	0.989532	0.989564	0.999433	0.988941	0.990003	0.985323	0.99002	0.985509	0.990018	0.989614	0.989116	0.989496	0.989468	0.989515	0.98943	0.989542	0.989496	0.987736	0.989471	0.987713	0.987766	0.987769	0.989515	0.989559	0.9854	0.989421	0.98944	0.989509	0.98796	0.989562	0.999438	0.987964	0.989496	0.999427
SPADES_SRR20081744_contigs	0.989919	0.999914	0.989948	0.999916	0.985433	0.99991	0.999891	0.989567	0.989574	0.989599	0.989567	0.989574	0.989554	0.989918	0.989922	0.989574	0.989613	0.999918	0.989113	0.990159	0.985603	0.990167	0.985583	0.990155	0.989748	0.989371	0.989664	0.989699	0.989552	0.989679	0.989584	0.989672	0.987823	0.989557	0.987813	0.98788	0.987864	0.989909	0.989604	0.985806	0.989659	0.989669	0.989674	0.988045	0.98962	0.999907	0.988054	0.989886	0.9999
SPADES_SRR20081745_contigs	0.989737	0.989655	0.989897	0.989679	0.984736	0.989673	0.989693	0.990181	0.99021	0.990207	0.990196	0.990199	0.990196	0.989872	0.989881	0.990176	0.990254	0.989671	0.98909	0.990292	0.984828	0.990284	0.985059	0.990337	0.989951	0.988928	0.990119	0.990111	0.990187	0.990425	0.990163	0.990118	0.987146	0.990156	0.987114	0.987144	0.987128	0.98979	0.990104	0.985092	0.990116	0.990132	0.990117	0.987736	0.99015	0.989659	0.987819	0.989718	0.989648
SPADES_SRR20081746_contigs	0.989918	0.999901	0.989936	0.999911	0.985419	0.999893	0.99988	0.989577	0.989573	0.989597	0.989573	0.989578	0.989561	0.989918	0.989932	0.989574	0.989597	0.999915	0.989091	0.990165	0.985624	0.990186	0.985587	0.990169	0.989743	0.989371	0.989682	0.989703	0.989566	0.98968	0.989588	0.989674	0.987813	0.989563	0.987816	0.987878	0.987851	0.989914	0.9896	0.985791	0.98968	0.989693	0.989689	0.988047	0.989604	0.99989	0.988058	0.989893	0.999902
SPADES_SRR20081747_contigs	0.989931	0.999916	0.98995	0.999918	0.985428	0.999911	0.999887	0.98957	0.98957	0.989601	0.989572	0.989577	0.989557	0.989934	0.989935	0.989576	0.989614	0.999928	0.989095	0.990176	0.985602	0.990192	0.985587	0.990176	0.989749	0.989399	0.989632	0.989662	0.989568	0.989708	0.989589	0.989643	0.987827	0.989556	0.987812	0.987881	0.987861	0.989913	0.9896	0.985784	0.989652	0.989671	0.989656	0.988058	0.989619	0.999898	0.988064	0.989898	0.999895
SPADES_SRR20081748_contigs	0.98992	0.999891	0.989941	0.999909	0.985385	0.999898	0.999882	0.989532	0.989546	0.989598	0.989555	0.989553	0.989547	0.989922	0.989933	0.989553	0.989618	0.999923	0.989104	0.990173	0.985602	0.990212	0.985597	0.990195	0.98975	0.989421	0.989626	0.989658	0.989548	0.989721	0.989569	0.989658	0.987801	0.989543	0.987806	0.987872	0.987851	0.989905	0.989583	0.985784	0.989645	0.989682	0.989661	0.988024	0.989602	0.999904	0.988057	0.989896	0.999896
SPADES_SRR20081749_contigs	0.989917	0.999905	0.989939	0.999915	0.985423	0.999892	0.999878	0.989577	0.989575	0.989603	0.989575	0.989582	0.989561	0.989921	0.989926	0.989576	0.989601	0.999914	0.989098	0.990174	0.985623	0.990204	0.985588	0.990186	0.989745	0.989398	0.989645	0.989672	0.989566	0.989715	0.989588	0.989661	0.987817	0.989557	0.987815	0.987881	0.987848	0.989902	0.989602	0.985791	0.989661	0.989686	0.989674	0.988059	0.989607	0.999893	0.98807	0.989899	0.999905
SPADES_SRR20081750_contigs	0.989356	0.989172	0.989383	0.989133	0.985624	0.989162	0.9892	0.989151	0.989219	0.989124	0.989132	0.989123	0.989172	0.989377	0.989388	0.989205	0.989135	0.989201	0.99996	0.989302	0.985617	0.989328	0.985622	0.98933	0.989381	0.988809	0.989353	0.98939	0.989271	0.989514	0.98918	0.989384	0.988145	0.989219	0.988123	0.98814	0.988135	0.989316	0.98912	0.986046	0.989412	0.989401	0.989407	0.988502	0.989146	0.989111	0.988509	0.989362	0.98914
SPADES_SRR20081751_contigs	0.98569	0.985773	0.985674	0.985807	0.991816	0.985806	0.985799	0.985615	0.985606	0.985589	0.985606	0.985607	0.985626	0.985699	0.985669	0.985542	0.985576	0.985778	0.985902	0.985744	0.991735	0.985753	0.991796	0.98574	0.985558	0.985333	0.985625	0.985653	0.985618	0.985674	0.98559	0.985667	0.986831	0.985602	0.986813	0.986837	0.986844	0.98568	0.985603	0.999666	0.985639	0.985626	0.985619	0.986472	0.985577	0.985775	0.986462	0.985673	0.985779
SPADES_SRR20081752_contigs	0.990407	0.989837	0.99041	0.989872	0.985234	0.989745	0.989885	0.990306	0.990346	0.990359	0.990323	0.99034	0.990332	0.990415	0.990425	0.990342	0.99032	0.989768	0.989301	0.990239	0.985122	0.990227	0.985513	0.990236	0.990183	0.989762	0.99033	0.990397	0.990274	0.990446	0.990324	0.990378	0.987683	0.990302	0.987643	0.987725	0.98767	0.990389	0.990349	0.985669	0.990378	0.990409	0.990387	0.987797	0.99034	0.989723	0.987818	0.990422	0.989817
SPADES_SRR20081753_contigs	0.989926	0.999916	0.989944	0.999919	0.985433	0.999915	0.999895	0.989568	0.989574	0.989595	0.989571	0.989573	0.989555	0.989926	0.989929	0.989574	0.989613	0.999925	0.989101	0.990158	0.985605	0.990167	0.985582	0.990158	0.989748	0.989368	0.989667	0.989698	0.989565	0.989675	0.989588	0.989668	0.98782	0.98956	0.987814	0.987882	0.987863	0.989918	0.989602	0.985815	0.989663	0.989679	0.989679	0.988057	0.98962	0.999903	0.988066	0.9899	0.999901
SPADES_SRR20081754_contigs	0.989915	0.999901	0.989935	0.999911	0.985424	0.999893	0.999879	0.989573	0.989571	0.989597	0.98957	0.989574	0.989559	0.989916	0.989919	0.989572	0.989596	0.999915	0.989082	0.990164	0.985624	0.990201	0.985587	0.990185	0.989742	0.989397	0.989643	0.989668	0.989562	0.989708	0.989585	0.989658	0.987812	0.98956	0.987816	0.98788	0.987846	0.989898	0.989598	0.985792	0.989657	0.989681	0.98967	0.988057	0.989602	0.999889	0.988068	0.989896	0.9999
SPADES_SRR20081755_contigs	0.98569	0.985795	0.985677	0.985804	0.99183	0.985827	0.985816	0.985613	0.985612	0.985607	0.985607	0.985606	0.985635	0.985702	0.985676	0.985569	0.9856	0.985768	0.985892	0.98576	0.991761	0.985764	0.991807	0.98574	0.985586	0.985338	0.985631	0.985649	0.985623	0.985666	0.985595	0.985668	0.986823	0.9856	0.98681	0.986814	0.986839	0.985683	0.98561	0.999676	0.985642	0.985644	0.985624	0.986456	0.985592	0.985795	0.986453	0.985673	0.985777
SPADES_SRR20081756_contigs	0.98959	0.999437	0.989627	0.999447	0.985138	0.999455	0.999426	0.989421	0.989441	0.989446	0.989416	0.989432	0.989414	0.989607	0.989589	0.989437	0.989462	0.999422	0.989025	0.990054	0.985375	0.990042	0.985546	0.990065	0.989643	0.989142	0.989595	0.989615	0.989401	0.989551	0.989461	0.989578	0.98776	0.989351	0.987745	0.987799	0.987784	0.98957	0.989452	0.985371	0.989598	0.989593	0.989601	0.987971	0.989434	0.999447	0.987988	0.989558	0.999431
SPADES_SRR20081757_contigs	0.99969	0.989678	0.999971	0.989681	0.985324	0.989687	0.989741	0.99027	0.99027	0.990228	0.990229	0.990265	0.990216	0.999971	0.999972	0.990224	0.990078	0.989728	0.989344	0.990033	0.985012	0.990035	0.98569	0.990037	0.989992	0.989062	0.990015	0.990038	0.990253	0.99015	0.990211	0.990004	0.987495	0.99025	0.987475	0.987494	0.987497	0.999948	0.990375	0.985445	0.990011	0.989997	0.989996	0.987929	0.99023	0.989717	0.987923	0.999692	0.989703
SPADES_SRR20081758_contigs	0.999691	0.98967	0.999972	0.989677	0.985409	0.989682	0.98973	0.990352	0.990351	0.990314	0.990309	0.990345	0.990301	0.999969	0.99997	0.990303	0.990049	0.989722	0.989338	0.99003	0.985011	0.990048	0.985678	0.990044	0.989987	0.988951	0.990019	0.990043	0.990334	0.990138	0.990299	0.99001	0.987354	0.990298	0.987324	0.98735	0.987346	0.999948	0.990383	0.985446	0.990015	0.990011	0.990005	0.987929	0.990313	0.989709	0.987921	0.999691	0.989697
SPADES_SRR20081759_contigs	0.989616	0.999402	0.989636	0.999419	0.98531	0.99942	0.999386	0.989544	0.989563	0.989571	0.98954	0.989566	0.989531	0.989622	0.989614	0.989563	0.989581	0.999394	0.989022	0.990008	0.985206	0.990001	0.985466	0.990005	0.989353	0.988985	0.989623	0.989622	0.989569	0.989303	0.989564	0.989613	0.987676	0.989499	0.987661	0.98771	0.987707	0.989592	0.989566	0.985516	0.98959	0.989618	0.989608	0.987802	0.98961	0.999409	0.987814	0.98961	0.9994
SPADES_SRR20081760_contigs	0.990387	0.989841	0.990393	0.989856	0.985447	0.989843	0.989855	0.99034	0.990307	0.990329	0.990312	0.990314	0.990299	0.990404	0.990398	0.990316	0.990316	0.989875	0.989333	0.990078	0.985468	0.990062	0.985627	0.990083	0.990426	0.989862	0.990306	0.990293	0.990307	0.990219	0.990306	0.990291	0.987716	0.990275	0.987672	0.987742	0.987699	0.990338	0.990292	0.985772	0.990293	0.990305	0.990301	0.987912	0.990318	0.989804	0.987904	0.990394	0.989811
SPADES_SRR20081761_contigs	0.987696	0.988079	0.987661	0.98807	0.986119	0.988064	0.988096	0.987847	0.987849	0.987835	0.987851	0.987871	0.987865	0.987733	0.987687	0.987827	0.987746	0.988	0.988309	0.987943	0.986126	0.987941	0.986322	0.987982	0.98758	0.987359	0.98784	0.987827	0.987841	0.987832	0.987851	0.987864	0.989079	0.987858	0.989099	0.989071	0.989108	0.987643	0.987867	0.986318	0.987836	0.987884	0.987803	0.989732	0.987853	0.988078	0.989719	0.987686	0.988028
SPADES_SRR20081762_contigs	0.9876	0.988343	0.987596	0.988319	0.986147	0.988337	0.988307	0.987883	0.987838	0.987837	0.987868	0.987893	0.987881	0.987616	0.987602	0.98783	0.987699	0.988328	0.988706	0.98797	0.986104	0.987957	0.98642	0.988009	0.987826	0.987393	0.988052	0.988073	0.987869	0.98813	0.987845	0.988041	0.98876	0.987812	0.988744	0.988726	0.988784	0.987589	0.98786	0.986271	0.988061	0.988085	0.98804	0.989707	0.987841	0.988311	0.989677	0.987558	0.988326
SPADES_SRR20081763_contigs	0.987604	0.988345	0.987571	0.988316	0.986148	0.988345	0.988321	0.987871	0.987824	0.987819	0.987829	0.987862	0.987855	0.987611	0.987601	0.987818	0.987683	0.988335	0.988716	0.988001	0.986145	0.987974	0.986433	0.98803	0.987813	0.987411	0.988031	0.988086	0.987853	0.988151	0.987813	0.988068	0.988746	0.987778	0.988753	0.988731	0.988782	0.987566	0.987841	0.986258	0.988055	0.988104	0.988064	0.989688	0.987831	0.988315	0.989652	0.987556	0.98832
SPADES_SRR20081764_contigs	0.987608	0.988351	0.9876	0.988317	0.986147	0.988343	0.988311	0.987871	0.987824	0.987823	0.987852	0.987878	0.987867	0.987621	0.987607	0.987815	0.987682	0.988336	0.988707	0.987971	0.986106	0.987963	0.986436	0.988023	0.987821	0.987405	0.988046	0.988093	0.98786	0.988135	0.987834	0.988062	0.988759	0.987845	0.988745	0.988728	0.988783	0.987593	0.98785	0.986279	0.988054	0.988101	0.988064	0.989707	0.987825	0.988314	0.989668	0.987561	0.988331
SPADES_SRR20081765_contigs	0.987599	0.988349	0.987584	0.98832	0.986158	0.988346	0.988313	0.987873	0.987827	0.987826	0.987846	0.987851	0.987867	0.987627	0.98761	0.987819	0.987673	0.988337	0.988706	0.987982	0.98612	0.987968	0.986418	0.988013	0.987826	0.987395	0.988065	0.988082	0.987857	0.988143	0.987823	0.988048	0.988764	0.987845	0.988748	0.988728	0.988788	0.987579	0.987848	0.986269	0.988072	0.988093	0.98805	0.98968	0.98783	0.988311	0.989653	0.987567	0.988332
SPADES_SRR20081766_contigs	0.989857	0.989778	0.989893	0.989797	0.984769	0.989797	0.989821	0.990185	0.99021	0.990211	0.9902	0.990197	0.990199	0.989877	0.989882	0.990177	0.990234	0.989794	0.989102	0.990298	0.984959	0.9903	0.985091	0.990349	0.989948	0.988935	0.990258	0.990254	0.99019	0.990505	0.990164	0.990243	0.987209	0.990155	0.987192	0.987217	0.987207	0.989824	0.990112	0.985087	0.990254	0.990257	0.990257	0.987796	0.990154	0.989758	0.987899	0.989856	0.989765
SPADES_SRR20081767_contigs	0.989736	0.989666	0.989897	0.989679	0.984742	0.989676	0.989696	0.990185	0.99021	0.990205	0.9902	0.990199	0.9902	0.989881	0.989886	0.990174	0.990231	0.989679	0.989096	0.990299	0.984841	0.990298	0.985092	0.990351	0.989946	0.988928	0.990092	0.990118	0.990196	0.990427	0.990166	0.990103	0.987144	0.990125	0.987128	0.987154	0.98714	0.989798	0.990115	0.985066	0.990089	0.990119	0.990119	0.987724	0.990149	0.989646	0.987827	0.989732	0.989648
SPADES_SRR20081768_contigs	0.987599	0.988332	0.987581	0.988317	0.986148	0.988345	0.9883	0.987853	0.987823	0.987808	0.987854	0.987865	0.987869	0.987586	0.987586	0.987818	0.987687	0.988318	0.9887	0.987973	0.986112	0.987959	0.986422	0.988012	0.987822	0.987399	0.988046	0.988065	0.987861	0.988141	0.987832	0.988049	0.988771	0.987847	0.988773	0.988735	0.988792	0.987586	0.987845	0.986272	0.988054	0.988082	0.98804	0.989694	0.987824	0.988308	0.989655	0.987555	0.988325
SPADES_SRR20081769_contigs	0.989855	0.989782	0.989891	0.989797	0.984573	0.989793	0.989819	0.99023	0.990236	0.990228	0.990239	0.990242	0.990235	0.989878	0.989885	0.990203	0.990277	0.989787	0.989101	0.990303	0.98495	0.990297	0.985005	0.990345	0.989969	0.988951	0.990224	0.99026	0.990235	0.990477	0.990188	0.990272	0.987221	0.990168	0.987189	0.987223	0.987214	0.989821	0.990141	0.985113	0.990223	0.990288	0.990278	0.987702	0.990197	0.989771	0.987787	0.989847	0.989765
SPADES_SRR20081770_contigs	0.987793	0.987904	0.987928	0.987886	0.984819	0.987895	0.98796	0.987534	0.987544	0.987536	0.987531	0.987528	0.987541	0.987799	0.987835	0.987532	0.987594	0.987941	0.987873	0.987784	0.984938	0.987771	0.984808	0.987804	0.987767	0.988107	0.987772	0.987738	0.987538	0.98787	0.987541	0.987722	0.986886	0.987517	0.986887	0.986906	0.986904	0.987928	0.987509	0.985209	0.987747	0.987743	0.98773	0.987309	0.987533	0.987873	0.987372	0.987781	0.987904
SPADES_SRR20081771_contigs	0.987701	0.988086	0.987675	0.988087	0.986114	0.988084	0.988099	0.987854	0.987853	0.987837	0.987854	0.987866	0.98786	0.987742	0.9877	0.987829	0.987757	0.988015	0.988311	0.987951	0.986128	0.987945	0.986325	0.98797	0.987565	0.987364	0.987771	0.987824	0.987846	0.987834	0.987851	0.987805	0.98909	0.98787	0.989107	0.989088	0.989116	0.987654	0.987874	0.986321	0.987789	0.987829	0.987793	0.989742	0.98786	0.988089	0.989727	0.987699	0.988047
SPADES_SRR20081772_contigs	0.98781	0.987895	0.987946	0.987888	0.984808	0.987887	0.987964	0.987538	0.987554	0.987542	0.987536	0.987535	0.987546	0.987827	0.987841	0.987541	0.987599	0.987935	0.987852	0.987776	0.984965	0.987762	0.984781	0.987795	0.987762	0.988101	0.987776	0.987731	0.987543	0.987863	0.98755	0.987716	0.986895	0.987559	0.986862	0.986911	0.986913	0.987946	0.987521	0.985173	0.987751	0.987736	0.987727	0.987319	0.987546	0.987873	0.98738	0.9878	0.987893
SPADES_SRR20081773_contigs	0.98781	0.987893	0.987943	0.987897	0.984832	0.987894	0.987964	0.987537	0.987554	0.987541	0.987535	0.987535	0.987544	0.987826	0.987841	0.987543	0.987597	0.987936	0.987853	0.987774	0.984959	0.987772	0.984781	0.987794	0.98776	0.988091	0.987777	0.987722	0.987544	0.987866	0.987551	0.987706	0.986892	0.987558	0.986849	0.986913	0.986909	0.987946	0.98752	0.985172	0.98775	0.987735	0.987726	0.987316	0.987545	0.987883	0.987378	0.987799	0.987904
SPADES_SRR20081774_contigs	0.987459	0.98774	0.98758	0.987802	0.985866	0.987803	0.987802	0.987861	0.98791	0.987872	0.987856	0.987843	0.987882	0.987544	0.987569	0.987864	0.987749	0.987745	0.988263	0.987803	0.985612	0.987805	0.98608	0.987836	0.987636	0.987107	0.987523	0.98758	0.987864	0.987761	0.987858	0.987569	0.988589	0.987878	0.988496	0.988593	0.988627	0.987508	0.98793	0.986009	0.987626	0.987642	0.987588	0.989491	0.987904	0.987808	0.989523	0.987396	0.987757
SPADES_SRR20081775_contigs	0.999979	0.989917	0.999982	0.989921	0.985338	0.989928	0.989977	0.990357	0.990343	0.990304	0.99031	0.990348	0.990288	0.99998	0.999982	0.990295	0.990153	0.989968	0.989363	0.990035	0.985305	0.990042	0.985719	0.990036	0.989999	0.989067	0.99021	0.990229	0.990334	0.990181	0.990285	0.9902	0.987623	0.990332	0.9876	0.98762	0.987617	0.999959	0.99039	0.985428	0.990203	0.990193	0.990192	0.988062	0.990304	0.989951	0.988067	0.999978	0.989942
SPADES_SRR20081776_contigs	0.990016	0.990021	0.990063	0.990011	0.984723	0.99001	0.990054	0.99007	0.990028	0.990035	0.990034	0.990034	0.990012	0.990028	0.990037	0.990019	0.990071	0.990045	0.989177	0.990314	0.984995	0.990258	0.985002	0.990291	0.989999	0.989038	0.990205	0.990276	0.990075	0.990385	0.989995	0.990274	0.987278	0.990027	0.987256	0.987243	0.987251	0.990005	0.989974	0.985223	0.990209	0.990254	0.990246	0.987781	0.990039	0.989991	0.987839	0.990032	0.989987
SPADES_SRR20081777_contigs	0.986974	0.986717	0.986992	0.986689	0.987036	0.986734	0.98675	0.986704	0.986744	0.986715	0.986696	0.986714	0.986712	0.987003	0.987006	0.986716	0.986771	0.986732	0.987077	0.98667	0.986902	0.986678	0.986911	0.986706	0.985922	0.985134	0.98685	0.986884	0.986703	0.986919	0.986753	0.986882	0.987623	0.986712	0.987617	0.987595	0.987597	0.986918	0.986814	0.987311	0.986857	0.986895	0.9869	0.988019	0.986741	0.986722	0.988054	0.987016	0.986693
SPADES_SRR20081778_contigs	0.98556	0.9854	0.985564	0.985414	0.991467	0.985432	0.985398	0.98524	0.985262	0.985237	0.98522	0.985257	0.985274	0.985548	0.985537	0.985228	0.985254	0.985399	0.985724	0.985169	0.991766	0.985177	0.991567	0.985194	0.985253	0.984958	0.985179	0.985169	0.985223	0.985062	0.985224	0.985187	0.986648	0.985216	0.986654	0.986639	0.986564	0.985519	0.985209	0.991771	0.985147	0.98516	0.98516	0.986094	0.9852	0.985402	0.986077	0.985527	0.9854
SPADES_SRR20081779_contigs	0.989738	0.989666	0.989896	0.989679	0.984744	0.989676	0.989704	0.990187	0.990211	0.990208	0.990202	0.9902	0.990203	0.989879	0.989885	0.99018	0.990234	0.98968	0.989087	0.990294	0.984835	0.990297	0.985062	0.99035	0.989946	0.988919	0.990085	0.990118	0.990182	0.990427	0.990167	0.990106	0.987148	0.990128	0.987122	0.987154	0.987137	0.989804	0.990107	0.985076	0.99009	0.990119	0.99012	0.987727	0.990153	0.989642	0.987829	0.989736	0.989645
SPADES_SRR22927478_contigs	0.989846	0.999402	0.989862	0.999412	0.985403	0.999423	0.999391	0.989557	0.989571	0.989553	0.989542	0.989559	0.989542	0.989839	0.989843	0.989569	0.989592	0.999412	0.989006	0.989972	0.985444	0.989976	0.985482	0.989993	0.989735	0.989248	0.989779	0.989752	0.989529	0.989569	0.989576	0.989764	0.987798	0.989526	0.987783	0.987823	0.987799	0.989832	0.98959	0.985639	0.989704	0.989692	0.989778	0.987965	0.989581	0.999412	0.987983	0.989822	0.999397
SPADES_SRR22927479_contigs	0.989039	0.988906	0.989202	0.98887	0.98545	0.988898	0.988746	0.989096	0.989082	0.989064	0.989054	0.989058	0.989056	0.989202	0.989227	0.989049	0.988928	0.988862	0.999913	0.989243	0.985334	0.989246	0.985429	0.989257	0.989346	0.988418	0.989155	0.989177	0.989123	0.989498	0.989051	0.98916	0.987597	0.989122	0.987572	0.987577	0.987601	0.989107	0.989051	0.985715	0.989196	0.989177	0.989183	0.988179	0.989076	0.988857	0.988148	0.989021	0.98887
SPADES_SRR22927480_contigs	0.989028	0.988895	0.989195	0.988841	0.985432	0.988888	0.988721	0.989088	0.989077	0.989062	0.989052	0.98905	0.989038	0.989199	0.989226	0.989047	0.988927	0.988858	0.999923	0.989201	0.985327	0.989234	0.985423	0.989243	0.989346	0.988418	0.989151	0.98919	0.98912	0.989502	0.989033	0.989172	0.987597	0.989113	0.987558	0.987574	0.987589	0.989092	0.989036	0.985718	0.989214	0.989201	0.989198	0.988169	0.989051	0.988824	0.988153	0.989023	0.988843
SPADES_SRR22927481_contigs	0.985232	0.985471	0.985407	0.985451	0.991147	0.985495	0.985474	0.985325	0.985362	0.98531	0.985316	0.985316	0.985349	0.985441	0.985419	0.985266	0.985336	0.985461	0.985842	0.985492	0.991689	0.98551	0.991629	0.98553	0.985302	0.984994	0.985247	0.985194	0.985299	0.985286	0.985331	0.985246	0.986591	0.985241	0.986588	0.986607	0.986561	0.985366	0.985299	0.996325	0.985227	0.985252	0.985226	0.98631	0.985255	0.985474	0.986338	0.985202	0.985472
SPADES_SRR22927482_contigs	0.985598	0.985611	0.985592	0.985585	0.991429	0.985626	0.985618	0.985216	0.985242	0.985234	0.985229	0.98523	0.985244	0.985579	0.985574	0.985168	0.985247	0.985605	0.985757	0.98546	0.991954	0.985472	0.991584	0.985491	0.985356	0.985158	0.985335	0.985322	0.985233	0.985048	0.98523	0.98534	0.986673	0.9852	0.986659	0.986687	0.986654	0.985581	0.985225	0.996466	0.98534	0.985332	0.985301	0.986385	0.985191	0.985602	0.986415	0.985539	0.985611
SPADES_SRR22927483_contigs	0.989024	0.988869	0.989221	0.988796	0.985437	0.988818	0.988677	0.989114	0.989109	0.989088	0.989089	0.989079	0.989048	0.989231	0.989246	0.989077	0.988955	0.988848	0.99993	0.989233	0.985324	0.989252	0.985435	0.989263	0.98936	0.988515	0.989144	0.989174	0.989151	0.989512	0.989054	0.989166	0.987573	0.989098	0.987549	0.987568	0.987578	0.98912	0.989053	0.985718	0.989194	0.989195	0.98919	0.98816	0.989098	0.988796	0.988158	0.989021	0.988815
SPADES_SRR22927484_contigs	0.987793	0.987935	0.987952	0.987908	0.986009	0.987932	0.987911	0.987789	0.987795	0.987775	0.9878	0.987807	0.987789	0.987951	0.987943	0.987788	0.987803	0.987925	0.98832	0.987966	0.985703	0.988051	0.986096	0.988066	0.987784	0.987604	0.987517	0.987491	0.98781	0.987816	0.987787	0.987533	0.989014	0.987811	0.988995	0.988964	0.989016	0.987901	0.987877	0.986164	0.987492	0.987552	0.987538	0.989641	0.987789	0.987903	0.989635	0.98775	0.987893
SPADES_SRR22927485_contigs	0.987785	0.987892	0.987938	0.987889	0.986015	0.987922	0.987895	0.98779	0.987791	0.987772	0.987798	0.987809	0.987762	0.987946	0.987944	0.987784	0.987796	0.987935	0.988302	0.987942	0.98574	0.988033	0.986094	0.98805	0.987778	0.987553	0.987507	0.987491	0.987788	0.987814	0.987791	0.987528	0.988982	0.987799	0.988973	0.988961	0.988999	0.987881	0.987888	0.986172	0.98749	0.987549	0.987557	0.989637	0.9878	0.987897	0.989634	0.987747	0.987894
SPADES_SRR22927486_contigs	0.989025	0.988881	0.98922	0.988808	0.985425	0.988845	0.988682	0.989101	0.989087	0.989064	0.989069	0.989062	0.989031	0.989223	0.989228	0.989052	0.988941	0.988862	0.999923	0.989226	0.985332	0.989245	0.985431	0.989256	0.989344	0.988495	0.989133	0.989168	0.989132	0.989458	0.989054	0.989143	0.987581	0.989128	0.98756	0.987566	0.98759	0.989116	0.989054	0.985721	0.989189	0.989163	0.989175	0.98817	0.989078	0.988802	0.988138	0.988991	0.98884
SPADES_SRR22927487_contigs	0.989006	0.988879	0.989219	0.988829	0.985394	0.988875	0.988704	0.989105	0.989076	0.98906	0.989056	0.989063	0.989037	0.989214	0.989236	0.989055	0.988925	0.98886	0.999928	0.989222	0.985329	0.989245	0.985432	0.989252	0.989353	0.988494	0.989135	0.98916	0.989125	0.98946	0.98904	0.98914	0.987573	0.989119	0.987553	0.987566	0.987576	0.989124	0.989043	0.985711	0.989191	0.989148	0.989182	0.988166	0.989079	0.988817	0.988141	0.988999	0.988843
SPADES_SRR22927488_contigs	0.989831	0.999417	0.989867	0.99943	0.985406	0.999442	0.999405	0.989582	0.989599	0.98959	0.989576	0.989594	0.989564	0.989845	0.989829	0.989598	0.989624	0.999427	0.989016	0.98996	0.985465	0.989973	0.985495	0.98999	0.989741	0.98929	0.989686	0.989669	0.989591	0.989617	0.989603	0.98969	0.98781	0.989566	0.987798	0.987835	0.987811	0.989841	0.989603	0.985705	0.989607	0.989612	0.9897	0.987971	0.989625	0.999428	0.98799	0.989809	0.99941
SPADES_SRR22927489_contigs	0.989832	0.999418	0.989867	0.999429	0.985406	0.999443	0.999406	0.989583	0.9896	0.989591	0.98958	0.989596	0.989569	0.989845	0.989828	0.989595	0.989628	0.999427	0.989018	0.989961	0.985461	0.989975	0.985494	0.989991	0.989738	0.989292	0.989686	0.989667	0.989593	0.989619	0.989605	0.989689	0.98781	0.989568	0.9878	0.987837	0.987812	0.989841	0.989615	0.985685	0.989607	0.989613	0.9897	0.987959	0.989625	0.999428	0.987979	0.989809	0.999411
SPADES_SRR22927490_contigs	0.989018	0.988883	0.989245	0.988826	0.985423	0.988859	0.988701	0.989108	0.989087	0.989079	0.989086	0.989077	0.989047	0.989228	0.98925	0.989074	0.98894	0.988873	0.999932	0.989225	0.985319	0.989239	0.985423	0.989244	0.989358	0.988422	0.98914	0.989161	0.989136	0.989494	0.989053	0.989155	0.987581	0.989097	0.987557	0.987582	0.987578	0.989133	0.989055	0.985732	0.989191	0.989184	0.989175	0.988152	0.989095	0.988815	0.988135	0.989012	0.988831
SPADES_SRR22927491_contigs	0.989011	0.988865	0.989206	0.988817	0.985388	0.988862	0.988686	0.989085	0.989061	0.989048	0.989055	0.989063	0.989027	0.989212	0.989235	0.989049	0.988939	0.988853	0.99991	0.989219	0.985326	0.989236	0.985419	0.989248	0.989352	0.988495	0.98914	0.98915	0.98912	0.989452	0.989026	0.989147	0.98757	0.989112	0.987547	0.987553	0.98756	0.9891	0.989036	0.985715	0.989181	0.989162	0.989171	0.98817	0.989067	0.98879	0.988145	0.988999	0.988813
SPADES_SRR22927492_contigs	0.989015	0.988858	0.989225	0.988799	0.98539	0.988819	0.988652	0.989096	0.989063	0.989061	0.989057	0.989057	0.989028	0.98921	0.989233	0.989042	0.98894	0.988828	0.999918	0.989222	0.985331	0.989233	0.985422	0.989241	0.989348	0.988501	0.989134	0.989158	0.989122	0.98945	0.989035	0.989152	0.987564	0.989114	0.987544	0.987549	0.98756	0.98912	0.989041	0.985706	0.989184	0.989169	0.989169	0.988144	0.989068	0.988783	0.988136	0.988999	0.9888
SPADES_SRR22927493_contigs	0.989114	0.988876	0.989325	0.988798	0.985483	0.988844	0.988674	0.989194	0.989173	0.989163	0.989153	0.989157	0.989129	0.989307	0.989336	0.989153	0.989181	0.988856	0.99995	0.989213	0.985368	0.989246	0.985422	0.989259	0.989366	0.988724	0.989103	0.989146	0.989211	0.989511	0.989141	0.989139	0.987846	0.989183	0.987812	0.987833	0.987842	0.98921	0.989161	0.985695	0.989177	0.98915	0.989164	0.988148	0.989184	0.988792	0.988148	0.989103	0.988827
SPADES_SRR22927494_contigs	0.98526	0.985495	0.985433	0.985459	0.991121	0.985517	0.985498	0.985322	0.985348	0.985331	0.985315	0.985317	0.985334	0.985442	0.985418	0.98529	0.985343	0.985449	0.985805	0.985499	0.991702	0.985518	0.991654	0.985534	0.985301	0.984989	0.985221	0.9852	0.985301	0.985287	0.985329	0.985219	0.986613	0.985279	0.986603	0.986612	0.986582	0.985383	0.985299	0.996327	0.985197	0.985243	0.98521	0.986335	0.985264	0.985495	0.986373	0.985208	0.985471
SPADES_SRR22927495_contigs	0.989131	0.988877	0.989346	0.988816	0.985488	0.988848	0.988695	0.989197	0.989155	0.989157	0.98916	0.989165	0.989136	0.989331	0.989355	0.98915	0.989173	0.988852	0.999947	0.989252	0.985376	0.989253	0.985436	0.989271	0.989368	0.988741	0.989145	0.98915	0.989219	0.989515	0.989138	0.989134	0.98784	0.989183	0.987817	0.98783	0.987834	0.989229	0.989162	0.9857	0.989183	0.989155	0.989174	0.988186	0.989167	0.988793	0.98816	0.989122	0.988831
SPADES_SRR22927496_contigs	0.989121	0.988865	0.989339	0.988787	0.985498	0.988837	0.988663	0.989179	0.989158	0.989169	0.989135	0.989148	0.989121	0.989323	0.98934	0.989146	0.989176	0.988863	0.999941	0.989229	0.985351	0.989232	0.985419	0.989249	0.989359	0.988743	0.989142	0.989141	0.98921	0.989509	0.989132	0.989147	0.987835	0.989175	0.987804	0.987823	0.987836	0.989221	0.989176	0.985707	0.989178	0.989168	0.989164	0.988161	0.989173	0.9888	0.988148	0.989101	0.98884
SPADES_SRR22927497_contigs	0.989029	0.988863	0.989221	0.988806	0.985434	0.988819	0.988671	0.989125	0.989114	0.989092	0.989098	0.989082	0.98906	0.989222	0.989247	0.989079	0.988959	0.988852	0.999937	0.989224	0.985316	0.989243	0.985451	0.989254	0.989363	0.988505	0.989147	0.989167	0.989157	0.989472	0.98906	0.989157	0.987585	0.98911	0.987559	0.987577	0.987585	0.98912	0.989061	0.985732	0.989195	0.989177	0.989181	0.988169	0.989109	0.988794	0.98815	0.989018	0.988817
SPADES_SRR22927498_contigs	0.989018	0.98888	0.989226	0.988801	0.985412	0.988838	0.988689	0.989103	0.989089	0.989077	0.989076	0.989073	0.989044	0.989213	0.989238	0.989071	0.988943	0.988871	0.999924	0.989226	0.985321	0.989236	0.985432	0.989259	0.989356	0.988499	0.989128	0.989163	0.989139	0.989453	0.989045	0.989147	0.987572	0.989089	0.987547	0.987576	0.987578	0.989106	0.989045	0.985714	0.989196	0.989166	0.989169	0.988159	0.989087	0.988793	0.988141	0.989001	0.988836
SPADES_SRR22927499_contigs	0.989026	0.988858	0.989233	0.988838	0.985428	0.988851	0.988686	0.989129	0.989099	0.989088	0.989087	0.989084	0.989082	0.989207	0.989231	0.989075	0.988954	0.988829	0.99992	0.98924	0.985336	0.989237	0.985435	0.989257	0.989367	0.988413	0.989148	0.989142	0.989135	0.989459	0.989077	0.989134	0.987595	0.989154	0.987572	0.987581	0.987592	0.989136	0.989077	0.985751	0.989171	0.989149	0.989157	0.988171	0.989107	0.988823	0.98814	0.989	0.988827
SPADES_SRR22927500_contigs	0.989018	0.988863	0.989243	0.988824	0.985424	0.988843	0.988692	0.989123	0.989108	0.989098	0.9891	0.989093	0.989064	0.989217	0.989239	0.989091	0.988965	0.988869	0.99993	0.989217	0.985333	0.989231	0.985437	0.989251	0.989364	0.988498	0.989152	0.989174	0.989153	0.98946	0.989064	0.989164	0.987599	0.989109	0.987574	0.987593	0.987595	0.989131	0.989065	0.985753	0.989202	0.989186	0.989188	0.988172	0.989105	0.988809	0.988157	0.989002	0.988821
SPADES_SRR22927501_contigs	0.989045	0.988892	0.989228	0.988847	0.985436	0.988858	0.988688	0.989125	0.989105	0.989098	0.989086	0.989088	0.989065	0.989219	0.989229	0.989085	0.988975	0.98885	0.999927	0.989239	0.985346	0.989238	0.985448	0.989257	0.989364	0.988501	0.989151	0.989192	0.989142	0.989448	0.98908	0.989163	0.987599	0.989124	0.987583	0.987604	0.987603	0.98911	0.98908	0.985731	0.989215	0.989187	0.98919	0.98816	0.989108	0.988841	0.98814	0.989037	0.988833
SPADES_SRR22927502_contigs	0.98904	0.988912	0.989243	0.988861	0.985406	0.988899	0.988715	0.989127	0.989107	0.989104	0.98909	0.989095	0.989061	0.989218	0.989226	0.989088	0.988983	0.988864	0.99992	0.989226	0.985355	0.989225	0.985432	0.989243	0.989379	0.9885	0.989156	0.989181	0.98915	0.989437	0.989081	0.98915	0.987601	0.989151	0.987584	0.987603	0.987592	0.989123	0.989083	0.985699	0.989213	0.989165	0.989194	0.988134	0.989109	0.98886	0.988131	0.989033	0.988853
SPADES_SRR22927503_contigs	0.987605	0.987655	0.987892	0.987634	0.984587	0.987646	0.987718	0.987335	0.987388	0.98738	0.987372	0.987373	0.987396	0.987763	0.987797	0.987368	0.987425	0.987672	0.987781	0.987761	0.984793	0.987766	0.984746	0.987791	0.987723	0.988074	0.987678	0.987643	0.987354	0.987812	0.987376	0.987627	0.986677	0.987358	0.986663	0.986687	0.986688	0.987847	0.987351	0.985186	0.987658	0.987645	0.987639	0.987127	0.987325	0.987621	0.987157	0.987595	0.987638
SPADES_SRR22927504_contigs	0.987592	0.987669	0.987887	0.987656	0.984619	0.987676	0.987738	0.987341	0.987403	0.98739	0.987384	0.987382	0.987411	0.987757	0.987794	0.98738	0.987428	0.987701	0.987771	0.987773	0.984793	0.987757	0.984724	0.987788	0.98774	0.988069	0.98767	0.987635	0.987364	0.987811	0.987386	0.987628	0.986685	0.98734	0.98669	0.98669	0.98669	0.987832	0.987372	0.985209	0.987649	0.98764	0.987633	0.987148	0.987335	0.987661	0.98715	0.987584	0.987654
SPADES_SRR22927505_contigs	0.985587	0.985613	0.9856	0.985597	0.991576	0.98562	0.985612	0.98524	0.985265	0.98525	0.985246	0.985255	0.985277	0.985609	0.985589	0.985188	0.985275	0.985609	0.985737	0.985475	0.991981	0.985489	0.991739	0.98551	0.985354	0.985202	0.985309	0.985318	0.985255	0.98518	0.985245	0.98531	0.986698	0.985222	0.986669	0.986711	0.986662	0.985573	0.985261	0.996493	0.985315	0.985316	0.985317	0.986299	0.985222	0.985605	0.986328	0.985555	0.9856
SPADES_SRR22927506_contigs	0.987621	0.987669	0.987903	0.987664	0.984588	0.987662	0.987738	0.987342	0.987413	0.987389	0.987384	0.987385	0.987407	0.987787	0.987802	0.987389	0.987436	0.987678	0.987766	0.987759	0.984794	0.987773	0.984727	0.987794	0.987713	0.988047	0.987694	0.987644	0.987361	0.987817	0.987392	0.987622	0.986671	0.987339	0.986618	0.986683	0.986691	0.987864	0.987377	0.985154	0.987665	0.987649	0.987639	0.987159	0.987343	0.987655	0.987182	0.987604	0.987664
SPADES_SRR22927507_contigs	0.989009	0.988874	0.989217	0.988813	0.985382	0.988852	0.988694	0.989107	0.98908	0.989073	0.989079	0.989062	0.989039	0.989206	0.98923	0.989058	0.98894	0.98885	0.999923	0.989207	0.985318	0.989215	0.985419	0.989238	0.989355	0.988492	0.989111	0.98914	0.989126	0.989442	0.989038	0.989123	0.987571	0.989121	0.987546	0.987566	0.987574	0.989096	0.989041	0.985697	0.989173	0.989124	0.989149	0.988153	0.989091	0.988807	0.988135	0.988994	0.988828
SPADES_SRR22927508_contigs	0.989008	0.988872	0.989237	0.9888	0.985393	0.988831	0.988679	0.989105	0.989072	0.98907	0.989067	0.98906	0.989052	0.989209	0.989231	0.989057	0.988945	0.988862	0.999927	0.989214	0.985319	0.989211	0.985419	0.989235	0.989347	0.988494	0.989136	0.989147	0.98912	0.989435	0.989035	0.989129	0.987574	0.989119	0.987556	0.987571	0.987562	0.989116	0.989039	0.985717	0.989177	0.989161	0.989152	0.988155	0.989088	0.988784	0.988137	0.988993	0.988825
SPADES_SRR22927509_contigs	0.98556	0.985613	0.985587	0.985588	0.991588	0.985629	0.985621	0.985241	0.985261	0.985248	0.985255	0.985257	0.985268	0.98558	0.985555	0.98518	0.985262	0.985608	0.985735	0.985487	0.991955	0.985502	0.991726	0.985515	0.985344	0.985189	0.985323	0.985334	0.985256	0.985152	0.985247	0.985321	0.986676	0.985228	0.986659	0.986693	0.986658	0.985554	0.985251	0.996484	0.985311	0.985316	0.985326	0.986283	0.985219	0.985609	0.986321	0.985519	0.985617
SPADES_SRR22927510_contigs	0.985575	0.985609	0.985588	0.985588	0.99159	0.985629	0.98562	0.985237	0.985258	0.985246	0.985254	0.985253	0.98527	0.985583	0.985572	0.985179	0.98526	0.985607	0.985703	0.985485	0.991966	0.985499	0.991728	0.985516	0.985348	0.985186	0.985358	0.985331	0.985255	0.98516	0.985244	0.985359	0.986678	0.985259	0.98666	0.986692	0.986658	0.985558	0.985246	0.996482	0.985357	0.985356	0.985328	0.986293	0.985217	0.985605	0.986325	0.985538	0.985614
SPADES_SRR22927511_contigs	0.988441	0.988485	0.988431	0.988494	0.985987	0.988507	0.98853	0.988273	0.98834	0.988294	0.988344	0.988353	0.988338	0.988442	0.988435	0.988331	0.988157	0.988455	0.9883	0.988413	0.985866	0.988461	0.985854	0.988457	0.988103	0.987826	0.988034	0.988047	0.988228	0.988107	0.988289	0.988041	0.988219	0.988289	0.988219	0.988235	0.988286	0.988378	0.98833	0.986245	0.988017	0.988053	0.988062	0.988984	0.98832	0.988487	0.988949	0.988416	0.988449
SPADES_SRR22927512_contigs	0.985607	0.985581	0.985592	0.985551	0.991539	0.985594	0.985587	0.985217	0.985235	0.98521	0.985216	0.985222	0.985241	0.985605	0.985589	0.985148	0.985235	0.985587	0.985755	0.985447	0.99198	0.985466	0.991716	0.985484	0.985336	0.985137	0.9853	0.985319	0.985226	0.98517	0.985219	0.985306	0.986639	0.985186	0.986625	0.986655	0.986611	0.985576	0.985217	0.996459	0.985301	0.985297	0.985308	0.98629	0.985186	0.985577	0.986319	0.985554	0.985577
SPADES_SRR22927513_contigs	0.989028	0.988889	0.989237	0.988823	0.985405	0.988857	0.9887	0.989101	0.989097	0.989076	0.989076	0.989066	0.989044	0.989221	0.989243	0.989063	0.988939	0.988859	0.999942	0.98923	0.985329	0.989244	0.985439	0.989258	0.989351	0.988507	0.98913	0.989152	0.989141	0.989455	0.989044	0.989142	0.987584	0.989113	0.987555	0.987573	0.987584	0.989131	0.989042	0.985725	0.989181	0.989162	0.989166	0.988166	0.989086	0.988812	0.98815	0.989015	0.988833
SPADES_SRR22927514_contigs	0.989014	0.988858	0.989211	0.9888	0.985398	0.988824	0.988672	0.989104	0.989091	0.989083	0.989062	0.989074	0.989042	0.989213	0.989236	0.989076	0.988948	0.988853	0.999924	0.989222	0.985326	0.98924	0.985437	0.989253	0.989368	0.988478	0.989167	0.989171	0.989147	0.989456	0.989048	0.989165	0.987569	0.989123	0.987549	0.987566	0.987565	0.989103	0.989051	0.985755	0.989202	0.989197	0.98919	0.988175	0.989071	0.988799	0.988147	0.989008	0.988842
SPADES_SRR22927515_contigs	0.990326	0.989896	0.990331	0.989884	0.98562	0.989864	0.989817	0.993053	0.993049	0.993056	0.993054	0.993061	0.993026	0.990333	0.990338	0.993048	0.993082	0.989928	0.989523	0.99442	0.985376	0.994416	0.985275	0.994433	0.990516	0.989547	0.993551	0.993545	0.993062	0.994513	0.993047	0.993605	0.987708	0.992973	0.987669	0.987692	0.987679	0.990321	0.993041	0.985741	0.993582	0.993589	0.993576	0.987689	0.993029	0.989881	0.987677	0.990325	0.989872
SPADES_SRR22927516_contigs	0.989551	0.999447	0.989588	0.999461	0.985167	0.999476	0.99944	0.98942	0.989439	0.989448	0.989418	0.989431	0.989416	0.989568	0.989549	0.989439	0.989463	0.999448	0.989065	0.990035	0.985402	0.990034	0.985531	0.990045	0.989632	0.989147	0.989601	0.989624	0.989433	0.989593	0.989459	0.989596	0.987784	0.989407	0.98777	0.98782	0.987803	0.989549	0.989458	0.985342	0.989603	0.989611	0.989624	0.987975	0.989468	0.999458	0.98798	0.98952	0.999446
SPADES_SRR22927517_contigs	0.989982	0.990013	0.990042	0.990029	0.985036	0.990019	0.990017	0.990255	0.990231	0.990234	0.990229	0.990221	0.990216	0.989959	0.989962	0.990212	0.990254	0.990032	0.989333	0.990052	0.9852	0.990068	0.98539	0.990077	0.990179	0.989575	0.990262	0.990294	0.990208	0.99024	0.990231	0.990275	0.987316	0.990184	0.987295	0.987337	0.987308	0.990032	0.990233	0.985478	0.990268	0.990301	0.990301	0.987881	0.990222	0.989953	0.987883	0.989946	0.989976
SPADES_SRR22927518_contigs	0.989561	0.999443	0.989579	0.999458	0.98516	0.999467	0.999432	0.989416	0.989434	0.989445	0.989413	0.989424	0.98941	0.989557	0.989561	0.989432	0.989458	0.999444	0.989058	0.990032	0.985391	0.990029	0.985523	0.990044	0.989627	0.989142	0.989608	0.989627	0.989428	0.989606	0.989453	0.989601	0.987776	0.989376	0.987762	0.987812	0.987797	0.98954	0.989455	0.985335	0.989614	0.989623	0.989629	0.987967	0.989463	0.999454	0.987972	0.98953	0.999441
SPADES_SRR22927519_contigs	0.989829	0.989667	0.989833	0.9897	0.985273	0.989705	0.989666	0.992459	0.992437	0.992444	0.992447	0.992461	0.992411	0.989821	0.989846	0.992441	0.992482	0.989735	0.989359	0.993619	0.985121	0.993598	0.985106	0.993603	0.990257	0.989352	0.999517	0.999535	0.992445	0.999451	0.992433	0.99953	0.987631	0.9924	0.987563	0.987594	0.987604	0.989791	0.992447	0.985278	0.999532	0.999512	0.999545	0.987707	0.992438	0.989712	0.987708	0.989822	0.989696
SPADES_SRR22927520_contigs	0.989848	0.989659	0.989831	0.989712	0.985271	0.98971	0.989669	0.992457	0.99243	0.992453	0.992459	0.992466	0.99241	0.989825	0.989853	0.992451	0.992474	0.989714	0.989372	0.993607	0.985109	0.993579	0.985111	0.993583	0.990246	0.989341	0.999535	0.99954	0.992433	0.999454	0.992426	0.999526	0.98764	0.992411	0.987576	0.987604	0.987593	0.989812	0.992447	0.985256	0.999521	0.99951	0.999531	0.987695	0.992446	0.98971	0.987715	0.989828	0.989696
SPADES_SRR22927521_contigs	0.990326	0.989907	0.990322	0.989882	0.985644	0.989878	0.989932	0.993038	0.993048	0.99304	0.993041	0.993052	0.993021	0.990331	0.990332	0.993036	0.993064	0.989921	0.989486	0.994401	0.985353	0.994395	0.985277	0.99441	0.990506	0.989532	0.994362	0.994379	0.993043	0.994504	0.993042	0.994408	0.9877	0.993021	0.987662	0.987679	0.987689	0.990321	0.993057	0.985745	0.994402	0.994389	0.994404	0.987723	0.993027	0.989868	0.987737	0.990315	0.989869
SPADES_SRR22927522_contigs	0.990323	0.989906	0.990329	0.989881	0.985643	0.989878	0.989932	0.993055	0.993038	0.993053	0.993058	0.993068	0.993036	0.990331	0.990331	0.993053	0.993083	0.989917	0.989501	0.994388	0.985368	0.994397	0.98529	0.994417	0.990513	0.989535	0.994345	0.994368	0.993059	0.994494	0.993057	0.994386	0.987683	0.992994	0.987646	0.987663	0.98769	0.99032	0.993048	0.985716	0.994397	0.994385	0.994382	0.987728	0.993043	0.989865	0.987756	0.990313	0.989869
SPADES_SRR22927523_contigs	0.98956	0.999448	0.989578	0.999468	0.985165	0.999464	0.999434	0.989426	0.989447	0.989447	0.989423	0.989436	0.989423	0.989559	0.989562	0.989441	0.989451	0.999446	0.989057	0.990045	0.985417	0.990041	0.985531	0.990063	0.989628	0.989148	0.989617	0.989639	0.98943	0.989606	0.989461	0.989608	0.987784	0.98941	0.987773	0.98782	0.98779	0.98954	0.989463	0.985331	0.989622	0.989616	0.989626	0.987963	0.989455	0.999462	0.98797	0.989539	0.999459
SPADES_SRR22927524_contigs	0.985373	0.985606	0.985422	0.985581	0.991152	0.985632	0.985613	0.98531	0.985329	0.985318	0.985294	0.985306	0.985322	0.985426	0.985398	0.98528	0.985335	0.98556	0.985835	0.9855	0.991829	0.985521	0.991613	0.985538	0.98529	0.984985	0.98534	0.985326	0.985293	0.985286	0.98532	0.985336	0.986626	0.985229	0.986619	0.986627	0.986601	0.985386	0.985287	0.996325	0.985326	0.985358	0.985338	0.986373	0.985251	0.985616	0.98641	0.985322	0.985585
SPADES_SRR22927525_contigs	0.989545	0.999431	0.989585	0.999456	0.985172	0.999471	0.999427	0.989418	0.989437	0.989448	0.989416	0.989429	0.989413	0.989562	0.989545	0.989428	0.989454	0.999441	0.989061	0.990035	0.985397	0.990032	0.985532	0.990045	0.989636	0.989156	0.989602	0.989628	0.989431	0.989585	0.989457	0.989613	0.987789	0.98938	0.987775	0.987803	0.987814	0.989542	0.989456	0.985342	0.989608	0.989614	0.989622	0.98798	0.989458	0.999449	0.987995	0.989513	0.999439
SPADES_SRR22927526_contigs	0.989854	0.989683	0.989837	0.989734	0.985252	0.989758	0.989702	0.992489	0.992464	0.992488	0.99249	0.9925	0.992444	0.989827	0.989855	0.992498	0.992509	0.989743	0.989377	0.993605	0.985112	0.993617	0.985086	0.993622	0.990245	0.989369	0.999528	0.999542	0.992466	0.999457	0.992459	0.999528	0.987633	0.992436	0.987586	0.987613	0.9876	0.989812	0.992472	0.985274	0.999518	0.99951	0.999528	0.987686	0.992488	0.989743	0.9877	0.989829	0.989723
SPADES_SRR22927527_contigs	0.990326	0.98992	0.990326	0.989888	0.985638	0.989901	0.989952	0.993042	0.993039	0.993031	0.993031	0.99304	0.993016	0.990332	0.990334	0.993026	0.993053	0.989923	0.989479	0.9944	0.985369	0.994387	0.985289	0.994405	0.990494	0.989523	0.994341	0.99435	0.993042	0.994497	0.993034	0.99441	0.987697	0.992979	0.987663	0.98768	0.987687	0.99032	0.993043	0.985715	0.994392	0.994383	0.99439	0.987769	0.993009	0.989874	0.987783	0.990316	0.989883
SPADES_SRR22927528_contigs	0.990319	0.989887	0.990332	0.989875	0.985631	0.98987	0.989941	0.993058	0.993041	0.993056	0.993061	0.993057	0.993028	0.990329	0.990333	0.993043	0.993079	0.989906	0.989527	0.994409	0.985383	0.99442	0.985306	0.994436	0.9905	0.989536	0.994346	0.99437	0.993064	0.994502	0.993053	0.994408	0.987692	0.993023	0.987657	0.987683	0.987688	0.990315	0.993041	0.985729	0.994387	0.994374	0.994388	0.987768	0.993026	0.989881	0.987744	0.990315	0.989864
SPADES_SRR22927529_contigs	0.990323	0.989905	0.990328	0.98988	0.985644	0.989878	0.989933	0.993053	0.993038	0.993055	0.993056	0.993067	0.993037	0.99033	0.990329	0.993051	0.993083	0.98992	0.989501	0.994393	0.985352	0.994403	0.985291	0.994422	0.990519	0.989541	0.994351	0.994368	0.993058	0.994505	0.993055	0.994391	0.987684	0.992992	0.987646	0.987663	0.987689	0.990319	0.993046	0.985743	0.994403	0.994391	0.994388	0.987743	0.99304	0.989868	0.987775	0.990313	0.989869
SPADES_SRR22927530_contigs	0.989028	0.988887	0.989242	0.98882	0.98541	0.98886	0.988684	0.989112	0.989103	0.98909	0.989071	0.989078	0.98906	0.989228	0.989255	0.989074	0.98896	0.988855	0.999935	0.989218	0.985338	0.98924	0.985427	0.989263	0.989353	0.988446	0.989111	0.989157	0.98914	0.989449	0.98906	0.989139	0.987605	0.989116	0.987576	0.987593	0.9876	0.989141	0.98906	0.985745	0.989173	0.989172	0.989162	0.988195	0.989075	0.988812	0.988181	0.989027	0.988828
SPADES_SRR22927531_contigs	0.989027	0.988886	0.989223	0.988833	0.985414	0.988869	0.988702	0.989117	0.989105	0.989092	0.989102	0.989085	0.989062	0.989232	0.989251	0.989083	0.988969	0.98888	0.999929	0.989231	0.985327	0.989253	0.985438	0.989264	0.989379	0.988521	0.989146	0.98916	0.989144	0.989465	0.989069	0.989156	0.987588	0.98911	0.987565	0.987584	0.987583	0.989113	0.989058	0.985732	0.989192	0.989187	0.98918	0.98817	0.989105	0.988816	0.988152	0.989019	0.988839
SPADES_SRR22927532_contigs	0.989015	0.98887	0.989217	0.988808	0.985401	0.988814	0.988671	0.989129	0.989113	0.989106	0.989104	0.989093	0.989061	0.989211	0.989236	0.98909	0.988966	0.988855	0.999929	0.989244	0.985331	0.989247	0.985432	0.989263	0.989355	0.988421	0.989146	0.989163	0.989155	0.989446	0.989068	0.989162	0.987589	0.989118	0.987564	0.98759	0.987595	0.989108	0.989071	0.985721	0.989194	0.989167	0.989182	0.988141	0.989114	0.988798	0.98814	0.988999	0.988809
SPADES_SRR22927533_contigs	0.985594	0.985574	0.985584	0.985549	0.991514	0.985591	0.985583	0.985206	0.985224	0.985202	0.985211	0.985211	0.985227	0.98558	0.98557	0.985145	0.985219	0.985575	0.985755	0.985437	0.992013	0.985457	0.991725	0.985472	0.985333	0.985125	0.985341	0.985355	0.985211	0.985171	0.98521	0.985344	0.986618	0.985182	0.986612	0.986636	0.9866	0.985571	0.985205	0.996463	0.985337	0.985335	0.98535	0.986262	0.985172	0.985571	0.986294	0.985543	0.985579
SPADES_SRR22927534_contigs	0.985581	0.985577	0.985589	0.98557	0.991533	0.985596	0.985588	0.985221	0.985238	0.985219	0.985215	0.985215	0.98523	0.985585	0.985546	0.985153	0.985231	0.985572	0.985701	0.985434	0.991973	0.985458	0.991715	0.985476	0.98534	0.985131	0.98534	0.985319	0.985219	0.985137	0.985226	0.985346	0.986624	0.985224	0.986606	0.986637	0.986605	0.985562	0.98521	0.996449	0.985338	0.985336	0.985307	0.986264	0.985178	0.985573	0.986297	0.98552	0.985579
SPADES_SRR22927535_contigs	0.985595	0.985643	0.985604	0.985629	0.991599	0.985652	0.985648	0.985238	0.985279	0.985287	0.985259	0.985249	0.985279	0.985601	0.985585	0.985221	0.985307	0.985629	0.985764	0.985507	0.99196	0.985524	0.991751	0.985543	0.985365	0.985193	0.985323	0.985336	0.98527	0.985195	0.985247	0.985327	0.986686	0.985213	0.986667	0.986684	0.98665	0.985572	0.985246	0.99647	0.985317	0.985326	0.985329	0.986294	0.985233	0.985638	0.986321	0.985559	0.985612
SPADES_SRR22927536_contigs	0.985555	0.985605	0.985572	0.985592	0.991591	0.985621	0.985617	0.985245	0.985261	0.985247	0.985251	0.985251	0.985266	0.98558	0.985548	0.98519	0.985263	0.985608	0.985684	0.985474	0.99193	0.985494	0.991724	0.985509	0.985335	0.985184	0.985318	0.985324	0.98525	0.98512	0.985245	0.985318	0.98668	0.985259	0.986657	0.986697	0.986653	0.985557	0.985246	0.996489	0.985313	0.985314	0.985327	0.986284	0.985214	0.985597	0.986317	0.985522	0.985604
SPADES_SRR22927537_contigs	0.985599	0.985607	0.985605	0.98559	0.991632	0.98563	0.985642	0.985245	0.98527	0.985266	0.985244	0.985247	0.98525	0.985603	0.985575	0.985219	0.985292	0.98561	0.985764	0.985504	0.991965	0.985517	0.991722	0.985532	0.985368	0.985172	0.985376	0.985357	0.985257	0.985191	0.98525	0.98536	0.986702	0.985216	0.986672	0.986709	0.98668	0.985575	0.98525	0.996471	0.985373	0.985366	0.985347	0.986311	0.985212	0.985614	0.986332	0.985543	0.985608
SPADES_SRR22927538_contigs	0.989048	0.988909	0.989233	0.988834	0.985413	0.988864	0.988717	0.989098	0.989095	0.989076	0.989078	0.989061	0.989041	0.98922	0.989238	0.98906	0.988937	0.988883	0.999931	0.989232	0.98533	0.989246	0.985432	0.98926	0.989357	0.988508	0.989178	0.989198	0.989139	0.989459	0.989048	0.989193	0.987604	0.989094	0.987574	0.987591	0.9876	0.989128	0.989039	0.985727	0.989229	0.989223	0.989217	0.988155	0.989082	0.988824	0.988138	0.98904	0.988861
SPADES_SRR22927539_contigs	0.989824	0.989791	0.989854	0.989788	0.98465	0.989787	0.989831	0.990266	0.990267	0.990247	0.990267	0.990277	0.990224	0.989857	0.989868	0.990252	0.990289	0.989766	0.989099	0.990326	0.984951	0.990313	0.98499	0.990336	0.989935	0.988874	0.990245	0.990293	0.99026	0.990485	0.990221	0.990288	0.987229	0.990174	0.987205	0.987244	0.987224	0.989787	0.990137	0.985111	0.990242	0.990284	0.990284	0.987719	0.990214	0.989759	0.987796	0.989799	0.989746
SPADES_SRR22927540_contigs	0.985317	0.985619	0.985316	0.985587	0.991364	0.985626	0.985618	0.985221	0.985236	0.985256	0.985227	0.985239	0.985251	0.985321	0.985304	0.985185	0.985303	0.985607	0.98571	0.985508	0.991754	0.985518	0.991756	0.985538	0.985111	0.985029	0.985368	0.985384	0.985238	0.985138	0.985215	0.985367	0.986632	0.985234	0.986644	0.986646	0.98661	0.985326	0.985224	0.996276	0.985359	0.985369	0.985374	0.98628	0.985208	0.985617	0.986305	0.985272	0.985601
SPADES_SRR22927541_contigs	0.985319	0.985622	0.985329	0.985572	0.991361	0.985634	0.98562	0.985217	0.98524	0.985257	0.985226	0.985235	0.98525	0.985319	0.985302	0.985188	0.985302	0.985596	0.985711	0.985501	0.991763	0.98551	0.991757	0.985529	0.985115	0.985033	0.985363	0.985368	0.985234	0.985164	0.985218	0.985363	0.98663	0.985235	0.986629	0.986628	0.98661	0.985324	0.98522	0.996267	0.985361	0.985373	0.985376	0.986286	0.985206	0.985621	0.986324	0.98527	0.985598
SPADES_SRR22927542_contigs	0.988243	0.988353	0.988276	0.98835	0.986076	0.988363	0.988367	0.988154	0.988244	0.988145	0.988206	0.988214	0.988152	0.988309	0.988245	0.988194	0.98822	0.988375	0.988567	0.988014	0.986071	0.988013	0.986032	0.988069	0.988153	0.987916	0.988209	0.988154	0.988181	0.988227	0.988132	0.988166	0.988745	0.988154	0.988696	0.988755	0.988765	0.988234	0.988163	0.986274	0.988229	0.988222	0.988209	0.989223	0.988199	0.988361	0.989219	0.988243	0.988366
SPADES_SRR22927543_contigs	0.98901	0.988887	0.989237	0.988817	0.985428	0.988861	0.988701	0.989109	0.989098	0.989089	0.989087	0.989078	0.989047	0.989217	0.989238	0.989074	0.988954	0.988882	0.999922	0.989215	0.985333	0.989238	0.985428	0.989247	0.989358	0.988503	0.989134	0.989157	0.989136	0.989493	0.989055	0.989155	0.987577	0.989124	0.987554	0.987574	0.987572	0.989117	0.989056	0.985732	0.989186	0.989169	0.989176	0.988173	0.989093	0.988816	0.988155	0.989	0.988828
SPADES_SRR22927544_contigs	0.988227	0.988348	0.988246	0.988363	0.986088	0.988375	0.988373	0.988153	0.988246	0.988139	0.988184	0.988211	0.988158	0.988279	0.98825	0.988193	0.988219	0.988383	0.988576	0.98803	0.986076	0.988034	0.986028	0.988091	0.988171	0.987919	0.988172	0.988164	0.988164	0.988234	0.988138	0.98819	0.988746	0.988162	0.9887	0.988747	0.988765	0.988215	0.988169	0.986288	0.988186	0.988223	0.988203	0.989203	0.988196	0.988354	0.989217	0.98824	0.988357
SPADES_SRR22927545_contigs	0.985563	0.985574	0.985595	0.985546	0.991546	0.985588	0.985578	0.985215	0.98524	0.985237	0.985221	0.98522	0.985237	0.985583	0.985549	0.985185	0.985254	0.985555	0.985741	0.985451	0.991936	0.98547	0.991711	0.985487	0.98536	0.985117	0.985279	0.985297	0.985225	0.985144	0.985227	0.98528	0.986608	0.985187	0.986593	0.986617	0.986585	0.985559	0.985208	0.996426	0.985275	0.98528	0.985291	0.986282	0.985188	0.985574	0.98631	0.985501	0.985562
SPADES_SRR22927546_contigs	0.989006	0.988893	0.989208	0.988813	0.985434	0.988836	0.98869	0.989105	0.989094	0.989078	0.98908	0.989062	0.98904	0.989211	0.989235	0.98906	0.988946	0.988868	0.999944	0.989217	0.985319	0.989227	0.985425	0.989254	0.989361	0.988509	0.989136	0.989157	0.989135	0.989511	0.989045	0.989148	0.987571	0.989093	0.98755	0.987565	0.987578	0.989099	0.989044	0.985735	0.989184	0.98918	0.989169	0.988159	0.989087	0.988801	0.988141	0.989004	0.988845
SPADES_SRR22927547_contigs	0.985237	0.985485	0.985416	0.985445	0.991165	0.985512	0.98549	0.985316	0.985352	0.985323	0.985305	0.985306	0.985337	0.985443	0.985419	0.985287	0.985351	0.985448	0.985808	0.985492	0.991687	0.985503	0.991648	0.985527	0.985329	0.984986	0.985249	0.985198	0.985291	0.98528	0.985323	0.985245	0.986587	0.98527	0.986577	0.98659	0.986556	0.985369	0.985294	0.996327	0.985238	0.985271	0.985232	0.986299	0.985259	0.98549	0.986332	0.985204	0.985468
SPADES_SRR22927548_contigs	0.988238	0.988358	0.988262	0.988371	0.986082	0.988387	0.988386	0.988152	0.988227	0.988141	0.988203	0.988212	0.988169	0.988295	0.988258	0.98819	0.988219	0.98839	0.988567	0.988048	0.986075	0.988055	0.986029	0.988107	0.98818	0.98792	0.988187	0.988177	0.988179	0.98823	0.988147	0.988186	0.988751	0.98817	0.988699	0.988748	0.988756	0.988229	0.988174	0.9863	0.988211	0.988229	0.988219	0.989221	0.988201	0.98838	0.989209	0.98824	0.988366
SPADES_SRR22927549_contigs	0.989028	0.988862	0.989238	0.988843	0.985418	0.988847	0.988689	0.989111	0.989101	0.989078	0.989085	0.98907	0.989045	0.989223	0.989249	0.989066	0.98895	0.988842	0.999929	0.989261	0.985314	0.989275	0.985445	0.989281	0.989374	0.988435	0.989142	0.989156	0.98914	0.989516	0.989046	0.989134	0.987585	0.989121	0.987561	0.987573	0.987587	0.989132	0.989045	0.985709	0.989189	0.989155	0.98918	0.988176	0.989106	0.98881	0.988157	0.989018	0.988817
SPADES_SRR22927550_contigs	0.988263	0.988349	0.988414	0.988356	0.985855	0.988364	0.988397	0.988232	0.988269	0.988204	0.988271	0.988282	0.98823	0.988408	0.988411	0.988252	0.988297	0.988308	0.98836	0.988434	0.9857	0.988493	0.985838	0.988494	0.988136	0.98808	0.988098	0.988092	0.988217	0.988359	0.988208	0.988104	0.988444	0.9883	0.988413	0.988434	0.988459	0.988336	0.988241	0.986189	0.98805	0.988096	0.988102	0.988859	0.988306	0.988361	0.988859	0.98827	0.988316
SPADES_SRR22927551_contigs	0.987677	0.988035	0.987654	0.988067	0.986096	0.988049	0.988091	0.987807	0.987811	0.987811	0.987797	0.987837	0.987838	0.987721	0.987691	0.987812	0.987702	0.988001	0.988322	0.987872	0.986108	0.98792	0.986295	0.98795	0.987561	0.987306	0.987676	0.987722	0.987821	0.987764	0.987793	0.987717	0.989079	0.987811	0.989096	0.989086	0.989104	0.987635	0.987823	0.986096	0.98769	0.987738	0.987704	0.989735	0.98784	0.988049	0.989729	0.98768	0.988023
SPADES_SRR22927552_contigs	0.987677	0.98803	0.987647	0.988055	0.986085	0.988042	0.988081	0.987805	0.987801	0.987802	0.987797	0.987822	0.98782	0.987719	0.987676	0.987795	0.987697	0.987989	0.988283	0.987883	0.986126	0.987925	0.986288	0.987951	0.987556	0.987303	0.987679	0.987707	0.987817	0.987757	0.987802	0.987697	0.989076	0.987818	0.989095	0.989066	0.989099	0.987633	0.987826	0.986075	0.987668	0.987719	0.987684	0.989741	0.987828	0.988053	0.989731	0.987666	0.988017
SPADES_SRR22927553_contigs	0.987676	0.988055	0.987659	0.988052	0.986109	0.988046	0.988068	0.987814	0.987814	0.987784	0.987812	0.987833	0.987834	0.987724	0.987682	0.987792	0.987719	0.987971	0.988311	0.987874	0.986122	0.987925	0.986293	0.987946	0.98756	0.987294	0.987731	0.98773	0.987812	0.987758	0.987809	0.98777	0.989078	0.987829	0.989096	0.989079	0.989108	0.987639	0.987834	0.986106	0.987735	0.987786	0.9877	0.989737	0.987825	0.988045	0.989717	0.987668	0.988012
SPADES_SRR22927554_contigs	0.989015	0.988865	0.989221	0.988862	0.985427	0.98887	0.988714	0.989103	0.989084	0.989066	0.98907	0.989067	0.989048	0.989215	0.989237	0.989054	0.988957	0.988879	0.99994	0.989238	0.985328	0.989243	0.985437	0.989262	0.989375	0.988493	0.989139	0.989164	0.989118	0.989494	0.989057	0.989155	0.987588	0.989124	0.987567	0.987587	0.987566	0.989101	0.989047	0.985737	0.989193	0.989183	0.989191	0.98817	0.989085	0.988839	0.988143	0.989014	0.988856
SPADES_SRR22927555_contigs	0.985587	0.985628	0.985587	0.98561	0.99162	0.985638	0.985635	0.985257	0.985269	0.98526	0.985257	0.985263	0.985276	0.985594	0.985577	0.985196	0.985279	0.985618	0.98576	0.985504	0.99196	0.985522	0.991728	0.98554	0.985345	0.985182	0.985321	0.985336	0.98526	0.985183	0.985249	0.985328	0.986692	0.985223	0.986673	0.986703	0.986662	0.98557	0.985259	0.9965	0.985319	0.985336	0.985328	0.986295	0.985234	0.985621	0.986322	0.985549	0.985609
SPADES_SRR22927556_contigs	0.987686	0.988076	0.987665	0.988091	0.98611	0.988085	0.988121	0.987827	0.987835	0.987827	0.987828	0.987847	0.98784	0.987733	0.987705	0.987829	0.987725	0.988024	0.988318	0.987944	0.98613	0.987938	0.986329	0.987966	0.987551	0.987378	0.987761	0.987825	0.987845	0.987818	0.987831	0.987802	0.989076	0.987854	0.989097	0.989085	0.989103	0.987636	0.987857	0.986303	0.987797	0.987832	0.9878	0.989725	0.987839	0.988083	0.989721	0.987701	0.988064
SPADES_SRR22927557_contigs	0.985586	0.985617	0.985595	0.985586	0.991433	0.985628	0.985621	0.985223	0.985246	0.985221	0.985232	0.985236	0.985256	0.985593	0.985584	0.985163	0.985252	0.985622	0.985755	0.985462	0.99196	0.985482	0.99158	0.985494	0.985356	0.985162	0.985295	0.985313	0.985221	0.985051	0.985231	0.985297	0.986692	0.985196	0.986668	0.986707	0.986664	0.985572	0.985231	0.996469	0.985289	0.985293	0.985301	0.986407	0.985195	0.98561	0.98644	0.985553	0.985611
SPADES_SRR22927558_contigs	0.985559	0.985627	0.985588	0.985581	0.991443	0.985645	0.985635	0.985215	0.985234	0.985243	0.985231	0.985232	0.985247	0.985586	0.985555	0.985189	0.985258	0.985592	0.985708	0.985466	0.991944	0.985481	0.991587	0.985497	0.985361	0.985164	0.985294	0.985299	0.985232	0.985017	0.985222	0.985293	0.986676	0.985238	0.986649	0.986669	0.986658	0.985556	0.985227	0.996455	0.985288	0.985305	0.985303	0.986345	0.985203	0.985622	0.986384	0.98552	0.985608
SPADES_SRR22927559_contigs	0.989027	0.988861	0.989233	0.988828	0.985408	0.98885	0.988679	0.98911	0.989091	0.989079	0.989074	0.989075	0.989043	0.989232	0.989228	0.989065	0.988955	0.988845	0.999915	0.98923	0.985342	0.989242	0.98542	0.989247	0.989363	0.988416	0.989147	0.989164	0.989131	0.989426	0.989067	0.989158	0.987586	0.989111	0.987566	0.987591	0.987586	0.989117	0.989067	0.985716	0.989202	0.989173	0.989188	0.988163	0.989085	0.98882	0.988154	0.988993	0.988772
SPADES_SRR22927560_contigs	0.989013	0.988864	0.989239	0.988804	0.985402	0.988823	0.988687	0.989115	0.989091	0.989081	0.98909	0.989069	0.989046	0.989209	0.989234	0.989066	0.988948	0.988854	0.999941	0.989233	0.985323	0.989243	0.985433	0.989265	0.989363	0.9885	0.988451	0.98849	0.989135	0.989434	0.989048	0.988472	0.98758	0.989101	0.987556	0.987577	0.987585	0.98912	0.989049	0.985717	0.988519	0.98848	0.988496	0.988164	0.989099	0.988795	0.988146	0.988997	0.988821
SPADES_SRR22927561_contigs	0.989243	0.989171	0.989264	0.989104	0.985555	0.989145	0.989171	0.989051	0.989119	0.989021	0.989017	0.98901	0.989082	0.989253	0.989257	0.989084	0.988839	0.989161	0.999953	0.989312	0.985608	0.989311	0.98561	0.989321	0.98935	0.98853	0.989459	0.989465	0.989163	0.989513	0.989086	0.989458	0.987916	0.989142	0.987902	0.987911	0.987917	0.989208	0.989018	0.985947	0.989476	0.989475	0.989468	0.98851	0.989028	0.989111	0.98851	0.98923	0.989133
SPADES_SRR22927562_contigs	0.98922	0.989177	0.989251	0.989095	0.985555	0.989126	0.989161	0.989055	0.989124	0.989021	0.989024	0.989011	0.989066	0.989233	0.989256	0.989093	0.988859	0.989178	0.99995	0.989294	0.985601	0.989315	0.985605	0.989323	0.989338	0.988553	0.989413	0.989462	0.989175	0.989513	0.989076	0.98946	0.987924	0.98912	0.987905	0.987916	0.987926	0.989188	0.988997	0.98595	0.989491	0.989482	0.989479	0.9885	0.989043	0.989085	0.988506	0.989224	0.989132
SPADES_SRR22927563_contigs	0.985585	0.985578	0.985589	0.985534	0.991573	0.985596	0.985585	0.985215	0.985239	0.985231	0.985221	0.98522	0.985234	0.985586	0.985571	0.985187	0.985257	0.985549	0.985761	0.985447	0.991986	0.985465	0.99174	0.985485	0.985363	0.985122	0.985369	0.985342	0.98522	0.985172	0.985227	0.985374	0.9866	0.98519	0.986592	0.986602	0.986585	0.985579	0.985209	0.996461	0.985373	0.985381	0.985341	0.986269	0.98519	0.985574	0.986308	0.985531	0.985559
SPADES_SRR22927564_contigs	0.98556	0.985619	0.985579	0.985607	0.991612	0.985637	0.985632	0.98525	0.985269	0.985276	0.985256	0.985255	0.985269	0.985586	0.985551	0.985215	0.985299	0.985615	0.985737	0.98549	0.991999	0.985509	0.991743	0.985527	0.985361	0.985182	0.985364	0.98538	0.985254	0.985166	0.985256	0.985364	0.986681	0.985221	0.986666	0.986695	0.986661	0.985577	0.985249	0.99651	0.985361	0.985373	0.985374	0.986284	0.985225	0.985613	0.986312	0.985534	0.985606
SPADES_SRR22927565_contigs	0.989009	0.988859	0.989225	0.98883	0.985411	0.988846	0.988694	0.989102	0.989092	0.989069	0.989079	0.98906	0.989035	0.989213	0.989234	0.989056	0.988947	0.988861	0.999916	0.989226	0.985324	0.989257	0.985428	0.98926	0.989365	0.988511	0.989136	0.989163	0.989129	0.989509	0.98904	0.989141	0.987589	0.98911	0.987566	0.98758	0.987589	0.989119	0.989037	0.985718	0.989197	0.989156	0.989187	0.988174	0.989095	0.988804	0.988156	0.988997	0.98882
SPADES_SRR22927566_contigs	0.985572	0.98557	0.985594	0.985555	0.991568	0.985582	0.985574	0.985228	0.985251	0.985246	0.985219	0.985227	0.985237	0.985591	0.985552	0.985179	0.985266	0.985567	0.985737	0.98544	0.991948	0.985463	0.991717	0.98548	0.985355	0.985136	0.985286	0.985305	0.985237	0.985144	0.985229	0.985287	0.98661	0.985191	0.986604	0.986628	0.986597	0.98557	0.985217	0.996449	0.985288	0.985282	0.985295	0.98629	0.98519	0.985566	0.986319	0.985512	0.985566
SPADES_SRR22927567_contigs	0.987669	0.988031	0.987658	0.988035	0.986071	0.988041	0.988077	0.987803	0.987803	0.987793	0.987801	0.987825	0.987819	0.987718	0.987696	0.987798	0.987699	0.987996	0.98828	0.987848	0.986137	0.987901	0.986287	0.987935	0.987558	0.98728	0.987705	0.987754	0.987818	0.987745	0.987799	0.987739	0.989059	0.987809	0.989082	0.989066	0.989081	0.98765	0.987819	0.986024	0.987691	0.987754	0.987715	0.989725	0.987828	0.988051	0.989713	0.987681	0.988006
SPADES_SRR22927568_contigs	0.987716	0.988027	0.987653	0.988061	0.9861	0.988046	0.988089	0.987805	0.987797	0.987797	0.987784	0.987828	0.987812	0.987723	0.987698	0.987798	0.987712	0.987992	0.988292	0.987879	0.986128	0.987929	0.986301	0.987964	0.987572	0.987291	0.987727	0.987703	0.987814	0.987762	0.987802	0.987754	0.989078	0.987819	0.989092	0.989058	0.989092	0.987672	0.987832	0.986083	0.987709	0.987766	0.987684	0.989746	0.98783	0.988055	0.989732	0.987688	0.988015
SPADES_SRR22927569_contigs	0.987681	0.988056	0.98766	0.988057	0.986115	0.988055	0.988085	0.987809	0.98781	0.98778	0.987807	0.987828	0.98783	0.987726	0.98768	0.987793	0.987711	0.987979	0.988316	0.987883	0.98611	0.987932	0.986278	0.987959	0.987565	0.987287	0.987731	0.98772	0.987807	0.987766	0.987806	0.987757	0.989074	0.987825	0.989094	0.989073	0.989101	0.987643	0.987829	0.986085	0.987735	0.987787	0.987697	0.989738	0.987828	0.988059	0.989722	0.98767	0.988012
SPADES_SRR22927570_contigs	0.98523	0.985466	0.985434	0.985438	0.991461	0.985475	0.985453	0.985314	0.985348	0.98533	0.985315	0.985316	0.985333	0.985444	0.985411	0.985291	0.985344	0.985424	0.985837	0.985494	0.99169	0.98552	0.991636	0.985538	0.985315	0.984997	0.985234	0.985206	0.985303	0.985289	0.985323	0.985232	0.986594	0.985245	0.986576	0.986589	0.986563	0.985396	0.985297	0.996324	0.98524	0.985256	0.985215	0.986246	0.985268	0.985464	0.986282	0.985177	0.985443
SPADES_SRR22927571_contigs	0.985358	0.985596	0.985433	0.985552	0.991466	0.985605	0.985585	0.985311	0.985353	0.985326	0.9853	0.985311	0.985337	0.985441	0.985421	0.985292	0.985353	0.985563	0.985839	0.985504	0.991821	0.985517	0.991657	0.985539	0.985304	0.984997	0.985371	0.985341	0.985301	0.985292	0.985318	0.985367	0.986669	0.98524	0.98665	0.986663	0.986634	0.985404	0.9853	0.996321	0.98538	0.98539	0.985353	0.986333	0.985269	0.985593	0.986373	0.985304	0.985574
SPADES_SRR22927572_contigs	0.985334	0.985586	0.985408	0.985557	0.991461	0.985594	0.985573	0.985308	0.985338	0.985327	0.985299	0.985312	0.985329	0.98544	0.98541	0.985286	0.985337	0.985542	0.985804	0.985492	0.991817	0.985522	0.991644	0.985539	0.985299	0.984986	0.985324	0.985318	0.985298	0.985275	0.985318	0.985317	0.986667	0.985274	0.986649	0.986658	0.986634	0.985389	0.985293	0.996321	0.985323	0.985338	0.985345	0.986316	0.985261	0.985584	0.986359	0.985303	0.98557
SPADES_SRR22927573_contigs	0.989043	0.988918	0.989232	0.988836	0.985415	0.988873	0.988714	0.98912	0.989107	0.989094	0.989096	0.989087	0.989053	0.989215	0.989238	0.989084	0.988962	0.988905	0.999912	0.989227	0.985331	0.989247	0.985438	0.989258	0.989361	0.988512	0.989178	0.989193	0.989157	0.989456	0.98906	0.989186	0.987595	0.989105	0.987571	0.98759	0.987598	0.989129	0.989059	0.985744	0.989227	0.98922	0.989213	0.988135	0.989105	0.988836	0.988135	0.989037	0.98886
SPADES_SRR22927574_contigs	0.989032	0.988878	0.989205	0.988848	0.98543	0.988847	0.988699	0.989113	0.989099	0.98908	0.989071	0.989083	0.989058	0.989208	0.98923	0.989075	0.988956	0.988885	0.999914	0.989227	0.985337	0.98925	0.985439	0.98926	0.989368	0.988504	0.989163	0.989197	0.989147	0.989464	0.98906	0.989189	0.987597	0.989101	0.987575	0.987596	0.987591	0.989104	0.989058	0.985751	0.98923	0.989217	0.989218	0.988166	0.989092	0.988835	0.988137	0.989026	0.988854
SPADES_SRR22927575_contigs	0.990326	0.989917	0.990331	0.989892	0.985644	0.98989	0.989834	0.993056	0.993038	0.993053	0.993059	0.993068	0.993033	0.990334	0.990334	0.993052	0.993078	0.98993	0.989503	0.994395	0.985355	0.994402	0.985279	0.994423	0.990512	0.989546	0.994291	0.994321	0.993061	0.994504	0.993057	0.994351	0.9877	0.993027	0.987665	0.987686	0.987692	0.990322	0.993048	0.985734	0.994346	0.994332	0.994334	0.98766	0.993042	0.989877	0.98767	0.990316	0.989881
SPADES_SRR22927576_contigs	0.990313	0.989909	0.990318	0.989886	0.985627	0.989897	0.989844	0.993022	0.993047	0.993041	0.993055	0.993035	0.993013	0.990323	0.990335	0.993027	0.99306	0.989933	0.989533	0.994414	0.98537	0.994404	0.985271	0.994424	0.990503	0.989521	0.994293	0.994309	0.993035	0.99451	0.993029	0.994366	0.987691	0.992981	0.987659	0.987688	0.987685	0.990309	0.993041	0.985737	0.994354	0.99434	0.994343	0.98771	0.993007	0.989888	0.987709	0.990319	0.989884
SPADES_SRR22927577_contigs	0.985224	0.985447	0.985427	0.985423	0.991443	0.985453	0.985432	0.985308	0.985354	0.985326	0.985307	0.985311	0.985339	0.98544	0.985416	0.985282	0.985351	0.98544	0.98583	0.985484	0.991674	0.9855	0.991638	0.985519	0.985295	0.984984	0.985193	0.985212	0.985296	0.985298	0.985314	0.985192	0.98658	0.985239	0.986576	0.986588	0.986558	0.985391	0.985291	0.996323	0.985198	0.985199	0.985215	0.986234	0.985258	0.985441	0.986264	0.985175	0.985441
SPADES_SRR22927578_contigs	0.989919	0.98957	0.989934	0.989591	0.98511	0.989571	0.989613	0.989792	0.989761	0.989771	0.989781	0.989789	0.989785	0.98994	0.989947	0.989758	0.989814	0.989571	0.989185	0.989912	0.98526	0.989898	0.985234	0.989938	0.99003	0.989311	0.990008	0.98995	0.989782	0.9899	0.989776	0.989932	0.987592	0.989804	0.987518	0.987581	0.987571	0.989951	0.989808	0.985527	0.989972	0.989978	0.989945	0.988004	0.989792	0.989539	0.988036	0.989911	0.989587
SPADES_SRR22927579_contigs	0.989975	0.989588	0.989927	0.989578	0.985174	0.98959	0.989622	0.989769	0.989727	0.989735	0.989745	0.989764	0.989732	0.989956	0.989964	0.98972	0.989773	0.98959	0.989225	0.989925	0.985339	0.989913	0.985335	0.98996	0.990008	0.989324	0.990011	0.989983	0.989776	0.989921	0.989735	0.989958	0.987595	0.989767	0.987519	0.987558	0.987575	0.99001	0.989784	0.98559	0.989976	0.989996	0.989995	0.988027	0.989744	0.989555	0.988038	0.989928	0.989594
SPADES_SRR22927580_contigs	0.989918	0.989577	0.989933	0.989598	0.985166	0.989582	0.989615	0.989782	0.989715	0.989733	0.98976	0.989776	0.989755	0.989961	0.989958	0.989718	0.989776	0.98955	0.989217	0.989913	0.985353	0.989901	0.985321	0.989948	0.990026	0.989328	0.990012	0.989988	0.989768	0.989925	0.989749	0.989992	0.987608	0.989775	0.987518	0.987579	0.987591	0.989954	0.989792	0.985565	0.989983	0.99002	0.990001	0.987997	0.989742	0.989556	0.988032	0.989924	0.989581
SPADES_SRR22927581_contigs	0.98993	0.989604	0.989937	0.98961	0.985176	0.989599	0.989633	0.989773	0.989736	0.989743	0.989761	0.989768	0.989748	0.989965	0.989958	0.989722	0.989777	0.989594	0.989215	0.989942	0.985344	0.989923	0.985338	0.98997	0.99001	0.989251	0.990013	0.989996	0.989776	0.989924	0.989744	0.989979	0.9876	0.989784	0.987525	0.98758	0.987572	0.989966	0.989793	0.985582	0.98999	0.990008	0.990004	0.988027	0.989752	0.989565	0.988047	0.989924	0.989608
SPADES_SRR22927582_contigs	0.989911	0.989567	0.989927	0.98958	0.985097	0.989586	0.989602	0.989797	0.989778	0.989777	0.989772	0.989795	0.989777	0.989933	0.989937	0.989764	0.989805	0.989568	0.989214	0.989918	0.98527	0.989917	0.985234	0.989957	0.990027	0.989302	0.989993	0.989947	0.989787	0.989903	0.989768	0.989947	0.987584	0.989787	0.987526	0.987579	0.987563	0.989943	0.989797	0.985521	0.98997	0.989992	0.989943	0.988008	0.989783	0.989527	0.988032	0.989902	0.989584
SPADES_SRR22927583_contigs	0.989914	0.989563	0.989927	0.989598	0.98515	0.989607	0.989644	0.989812	0.989753	0.989771	0.989768	0.989785	0.989773	0.989925	0.989918	0.989757	0.989795	0.98957	0.989179	0.989896	0.985294	0.989883	0.985253	0.989921	0.990029	0.989305	0.990007	0.989935	0.989805	0.989899	0.989764	0.98992	0.987609	0.989813	0.987529	0.987571	0.987578	0.989951	0.989789	0.985542	0.989955	0.989967	0.989926	0.988005	0.989803	0.98958	0.988033	0.989909	0.989602
SPADES_SRR22927584_contigs	0.989917	0.989594	0.989923	0.9896	0.985131	0.989583	0.98963	0.989774	0.989755	0.989767	0.989763	0.989772	0.989768	0.989956	0.989946	0.989754	0.989774	0.989594	0.989204	0.989927	0.985282	0.989919	0.985237	0.989955	0.990006	0.989237	0.989998	0.989945	0.989771	0.989906	0.989766	0.989931	0.98762	0.989815	0.987545	0.987601	0.987595	0.98995	0.989812	0.985554	0.989972	0.989973	0.989943	0.988014	0.989772	0.989555	0.988049	0.98991	0.9896
SPADES_SRR22927585_contigs	0.989925	0.989563	0.989928	0.989574	0.985121	0.989585	0.989618	0.989794	0.989745	0.989757	0.98975	0.989762	0.989759	0.989921	0.989928	0.989743	0.989769	0.989586	0.989167	0.989894	0.985296	0.989891	0.985254	0.989929	0.99001	0.989302	0.990008	0.989952	0.989785	0.989909	0.989735	0.989943	0.98762	0.989805	0.987531	0.987586	0.987591	0.98996	0.989786	0.985567	0.98997	0.989985	0.98994	0.98797	0.989792	0.989556	0.988017	0.989922	0.989588
SPADES_SRR22927586_contigs	0.989928	0.989572	0.989939	0.989609	0.98514	0.989596	0.989632	0.989801	0.989772	0.989789	0.989781	0.989799	0.9898	0.989961	0.989955	0.989777	0.989818	0.98956	0.98919	0.989915	0.98525	0.989902	0.985218	0.989937	0.990023	0.989332	0.990002	0.989938	0.989802	0.989912	0.989785	0.989933	0.987614	0.989806	0.98754	0.987579	0.987585	0.989961	0.989811	0.985532	0.989963	0.989979	0.989932	0.988025	0.989796	0.989569	0.988054	0.98992	0.989589
SPADES_SRR22927587_contigs	0.99032	0.989916	0.990327	0.98989	0.985639	0.989887	0.989832	0.993057	0.993037	0.993054	0.993059	0.99307	0.993032	0.990328	0.990329	0.993053	0.993076	0.989926	0.989532	0.994389	0.985351	0.994403	0.985276	0.994419	0.990506	0.989542	0.994315	0.994337	0.993064	0.9945	0.993057	0.994362	0.987709	0.993026	0.98766	0.98768	0.987695	0.990318	0.993047	0.98573	0.994355	0.994342	0.994357	0.987661	0.993042	0.989874	0.987672	0.990312	0.989878
SPADES_SRR22927588_contigs	0.985564	0.985609	0.985587	0.985566	0.991632	0.985627	0.985598	0.985245	0.985262	0.985255	0.985239	0.98526	0.985266	0.985584	0.985569	0.985201	0.985291	0.985584	0.98573	0.985492	0.991972	0.985509	0.991765	0.985518	0.985357	0.985187	0.985401	0.985371	0.985259	0.985175	0.985243	0.985407	0.986653	0.985256	0.986644	0.986655	0.986636	0.985574	0.985242	0.99649	0.98539	0.985401	0.985369	0.986286	0.985215	0.985607	0.986331	0.985529	0.98559
SPADES_SRR22927589_contigs	0.990328	0.989895	0.990323	0.98987	0.985621	0.989877	0.989821	0.99304	0.993047	0.993038	0.993043	0.993054	0.993021	0.990332	0.990331	0.993037	0.993059	0.989911	0.989485	0.994403	0.985347	0.994397	0.985275	0.994412	0.990496	0.989535	0.99431	0.994337	0.993045	0.994501	0.993042	0.994364	0.9877	0.993023	0.987663	0.98768	0.987691	0.990322	0.993053	0.985725	0.994353	0.994338	0.994358	0.987691	0.993026	0.989857	0.987702	0.990317	0.989858
SPADES_SRR22927590_contigs	0.986963	0.986723	0.986985	0.986681	0.987034	0.986719	0.986558	0.986653	0.986738	0.98671	0.986695	0.986709	0.98671	0.986999	0.986993	0.986706	0.98678	0.986726	0.987089	0.986647	0.987059	0.986661	0.986885	0.986686	0.986925	0.986178	0.986687	0.98673	0.986678	0.9869	0.986748	0.986725	0.987643	0.98668	0.987638	0.987626	0.987618	0.986899	0.986817	0.987313	0.986701	0.986725	0.986747	0.987816	0.986733	0.986687	0.987839	0.987003	0.986674
SPADES_SRR22927591_contigs	0.989959	0.989995	0.990068	0.989986	0.984842	0.989989	0.990005	0.990571	0.990563	0.990594	0.990564	0.990536	0.990572	0.990001	0.989985	0.990519	0.990621	0.989991	0.989548	0.990536	0.985295	0.990561	0.985472	0.990542	0.990466	0.989537	0.990754	0.990717	0.990532	0.990639	0.990557	0.990749	0.987414	0.990472	0.987383	0.987447	0.987396	0.99002	0.990562	0.985487	0.990773	0.990752	0.99073	0.987921	0.990517	0.989971	0.987923	0.989951	0.989963
SPADES_SRR22927592_contigs	0.989041	0.988909	0.98923	0.98887	0.985433	0.988883	0.988727	0.989121	0.989111	0.989088	0.989079	0.989083	0.989067	0.989215	0.989237	0.989074	0.988962	0.988888	0.999925	0.989234	0.985342	0.989254	0.985442	0.989265	0.989339	0.988505	0.989161	0.989183	0.989158	0.989454	0.989055	0.989165	0.987603	0.989124	0.987585	0.987601	0.987602	0.989126	0.989055	0.98573	0.989205	0.989176	0.989193	0.988169	0.989099	0.988858	0.988137	0.989034	0.988875
SPADES_SRR22927593_contigs	0.989057	0.988895	0.989247	0.988833	0.985429	0.988868	0.988699	0.98911	0.989093	0.98908	0.989078	0.989066	0.989065	0.989229	0.989238	0.989065	0.988964	0.988871	0.999938	0.989241	0.98534	0.989249	0.985438	0.989259	0.989368	0.988507	0.989183	0.989172	0.989139	0.98946	0.989066	0.989164	0.987587	0.989121	0.987565	0.987584	0.987602	0.989139	0.989068	0.985741	0.989203	0.989196	0.989189	0.988164	0.98909	0.988834	0.988136	0.989034	0.988866
SPADES_SRR22927594_contigs	0.989009	0.988877	0.989212	0.988796	0.98541	0.988833	0.98869	0.989101	0.989082	0.989071	0.989074	0.989068	0.989037	0.989208	0.989231	0.989065	0.988939	0.988869	0.999925	0.989212	0.985316	0.989223	0.985429	0.989244	0.989352	0.988496	0.989139	0.989175	0.989135	0.989443	0.989039	0.989157	0.987569	0.989112	0.987544	0.987572	0.987574	0.989098	0.989039	0.98574	0.989206	0.989182	0.989183	0.988156	0.989085	0.988791	0.988138	0.988995	0.988834
SPADES_SRR22927595_contigs	0.989032	0.98887	0.989242	0.988793	0.985399	0.988833	0.98868	0.989093	0.989088	0.989085	0.989061	0.989057	0.98906	0.989232	0.98925	0.989061	0.988929	0.988839	0.999908	0.989242	0.985334	0.989252	0.985429	0.989262	0.98935	0.988492	0.989166	0.989124	0.98911	0.989445	0.989049	0.989146	0.987588	0.989124	0.987566	0.987569	0.987591	0.989136	0.989051	0.985769	0.989147	0.989174	0.989136	0.988174	0.989088	0.988773	0.988155	0.989019	0.98882
SPADES_SRR22927596_contigs	0.990322	0.989909	0.990327	0.989885	0.985642	0.989883	0.989826	0.99306	0.993041	0.993057	0.993062	0.993072	0.993035	0.990329	0.990328	0.993056	0.993078	0.98992	0.989504	0.994395	0.985369	0.994406	0.985266	0.994421	0.990508	0.989542	0.99433	0.994341	0.993064	0.994505	0.99306	0.994372	0.987684	0.99303	0.98765	0.987667	0.987692	0.990317	0.993051	0.985733	0.99436	0.994354	0.994367	0.987643	0.993045	0.989869	0.98765	0.990313	0.989873
SPADES_SRR22927597_contigs	0.98573	0.985719	0.985739	0.98569	0.991931	0.985738	0.985731	0.985406	0.985452	0.985407	0.985431	0.985407	0.985425	0.985765	0.985754	0.985378	0.985423	0.985724	0.985766	0.985552	0.992013	0.985587	0.991827	0.985584	0.985383	0.985253	0.985596	0.985565	0.985424	0.985626	0.985393	0.985569	0.986865	0.985395	0.986845	0.986864	0.986852	0.985737	0.985379	0.996141	0.98559	0.985577	0.985569	0.98638	0.985387	0.985695	0.986397	0.985745	0.985661
SPADES_SRR22927598_contigs	0.985758	0.985715	0.985742	0.985722	0.99193	0.985739	0.985736	0.985438	0.985449	0.98543	0.985431	0.985412	0.985422	0.985769	0.985752	0.985382	0.985422	0.985723	0.985768	0.985554	0.992013	0.985589	0.99182	0.985588	0.985373	0.985259	0.985602	0.985545	0.985433	0.985625	0.985392	0.985549	0.986867	0.985419	0.986845	0.986864	0.986853	0.985736	0.985412	0.996143	0.985601	0.98559	0.985572	0.986372	0.985393	0.985693	0.98639	0.985749	0.985667
SPADES_SRR22927599_contigs	0.985546	0.985612	0.98559	0.985567	0.991637	0.98563	0.985622	0.985242	0.985259	0.985266	0.985258	0.985253	0.985272	0.985587	0.985555	0.985212	0.985281	0.985577	0.98574	0.985493	0.991918	0.98551	0.991725	0.985524	0.985358	0.98519	0.985349	0.985317	0.985254	0.98516	0.985248	0.985352	0.98666	0.985225	0.986636	0.986663	0.986638	0.985558	0.985251	0.996474	0.985345	0.98536	0.985319	0.98629	0.985226	0.985607	0.986332	0.985505	0.985592
SPADES_SRR22927600_contigs	0.989028	0.988841	0.989238	0.98881	0.985437	0.988831	0.988676	0.989091	0.989074	0.989071	0.989064	0.989066	0.989056	0.98923	0.98924	0.989065	0.988956	0.988839	0.999924	0.989221	0.985334	0.989231	0.985419	0.989239	0.989358	0.988499	0.989129	0.989148	0.989126	0.989493	0.989058	0.989143	0.98757	0.989102	0.98755	0.987571	0.987577	0.989117	0.989061	0.985734	0.989178	0.989172	0.989164	0.988182	0.98907	0.988806	0.988155	0.989003	0.988816
SPADES_SRR22927601_contigs	0.98558	0.985622	0.985588	0.985591	0.991607	0.985631	0.985623	0.985244	0.985283	0.985262	0.98525	0.985256	0.985279	0.985592	0.985576	0.985201	0.98529	0.985612	0.985722	0.985496	0.991954	0.985511	0.991737	0.985521	0.985348	0.985185	0.985316	0.985337	0.985262	0.985156	0.98526	0.985323	0.986692	0.985253	0.986667	0.986702	0.986656	0.985563	0.985247	0.996499	0.985319	0.985324	0.985328	0.986288	0.985228	0.985618	0.986319	0.985541	0.9856
SPADES_SRR23511831_contigs	0.989961	0.99	0.990018	0.990016	0.985049	0.990011	0.990004	0.990225	0.990205	0.990211	0.990198	0.990195	0.990202	0.989936	0.98994	0.990188	0.990229	0.990012	0.989315	0.990036	0.985197	0.990037	0.985389	0.990046	0.990167	0.989554	0.99026	0.990261	0.990192	0.990226	0.99022	0.990244	0.987309	0.990173	0.987281	0.987351	0.987303	0.990055	0.990233	0.98547	0.990263	0.990269	0.990267	0.987846	0.990197	0.989953	0.987869	0.989917	0.98995
SPADES_SRR23511832_contigs	0.989971	0.990017	0.99003	0.990026	0.985036	0.990009	0.990015	0.990234	0.990197	0.990213	0.990197	0.990197	0.990203	0.989948	0.98994	0.9902	0.99024	0.990038	0.989302	0.990038	0.985193	0.990035	0.985389	0.990045	0.990172	0.989568	0.990276	0.990258	0.9902	0.990225	0.990226	0.990246	0.987303	0.990185	0.987272	0.987329	0.987299	0.990065	0.990218	0.985479	0.990253	0.990268	0.99026	0.987875	0.990216	0.989951	0.987869	0.989924	0.989982
SPADES_SRR23511833_contigs	0.987899	0.987746	0.988022	0.987759	0.986087	0.987765	0.987633	0.987722	0.987741	0.987727	0.987702	0.987726	0.987711	0.987983	0.988014	0.987739	0.987724	0.98772	0.988187	0.987763	0.985825	0.987747	0.986047	0.987755	0.987661	0.987572	0.987496	0.987472	0.987729	0.987554	0.987722	0.987488	0.988921	0.98772	0.988854	0.988903	0.988887	0.987929	0.987739	0.986336	0.987467	0.987502	0.987489	0.989225	0.987727	0.987737	0.989204	0.987898	0.987724
SPADES_SRR23511834_contigs	0.989937	0.989978	0.989958	0.989972	0.984822	0.989967	0.989991	0.990492	0.99047	0.990509	0.990482	0.990445	0.990514	0.989905	0.989961	0.990443	0.990557	0.989953	0.989544	0.990555	0.985264	0.990563	0.98543	0.990549	0.990435	0.98951	0.990703	0.990654	0.990497	0.990528	0.99048	0.990688	0.987484	0.990455	0.98745	0.987517	0.987455	0.989971	0.990507	0.985456	0.990686	0.990676	0.990663	0.987922	0.990475	0.989974	0.987922	0.989925	0.989946
SPADES_SRR23511835_contigs	0.989932	0.98956	0.989937	0.989576	0.98515	0.989597	0.989646	0.989779	0.98973	0.989759	0.989749	0.989753	0.989761	0.989948	0.989937	0.989753	0.989749	0.989581	0.989163	0.989902	0.985277	0.989898	0.985234	0.989938	0.990009	0.989254	0.990021	0.989938	0.989788	0.989908	0.989745	0.989946	0.987627	0.989789	0.987566	0.987593	0.987603	0.989967	0.989808	0.985562	0.989959	0.98999	0.989932	0.987964	0.989801	0.989565	0.988013	0.989928	0.989586
SPADES_SRR23511836_contigs	0.989917	0.989569	0.989919	0.989575	0.985146	0.989592	0.989637	0.989749	0.989729	0.989743	0.989734	0.989746	0.989744	0.989936	0.989921	0.98973	0.989747	0.989603	0.989179	0.989908	0.985272	0.989901	0.985238	0.989938	0.990007	0.989233	0.99002	0.989954	0.989775	0.989913	0.98974	0.989941	0.987617	0.98978	0.987542	0.987596	0.987588	0.989948	0.989784	0.985558	0.989975	0.989984	0.989949	0.988011	0.989773	0.989562	0.988031	0.989912	0.989609
SPADES_SRR23511837_contigs	0.989923	0.989564	0.989928	0.989578	0.985134	0.989604	0.989615	0.989739	0.989724	0.989718	0.989712	0.989736	0.989718	0.989941	0.989924	0.98971	0.98974	0.989586	0.98921	0.989908	0.985241	0.989908	0.985245	0.989943	0.990007	0.989308	0.989983	0.989965	0.989714	0.989891	0.989722	0.989939	0.987596	0.989713	0.987532	0.987577	0.987578	0.989954	0.989764	0.985552	0.98997	0.98998	0.989962	0.988026	0.98973	0.989564	0.988039	0.989916	0.989604
SPADES_SRR23511838_contigs	0.987838	0.98773	0.987991	0.987737	0.98617	0.987738	0.987588	0.98775	0.987742	0.987754	0.987741	0.987754	0.987752	0.987953	0.987982	0.987765	0.987736	0.987711	0.988116	0.98775	0.985985	0.987736	0.98606	0.987758	0.987635	0.987569	0.986759	0.986779	0.987768	0.987735	0.987732	0.986747	0.988986	0.987767	0.98892	0.988981	0.988959	0.987904	0.987747	0.986344	0.986684	0.986736	0.986767	0.989138	0.987764	0.987731	0.989141	0.987835	0.987684
SPADES_SRR23511839_contigs	0.987829	0.987745	0.987987	0.987742	0.986151	0.987761	0.987582	0.987737	0.987719	0.987727	0.987701	0.987737	0.987726	0.98795	0.98796	0.987739	0.987705	0.987725	0.98811	0.987735	0.985949	0.987719	0.98605	0.987727	0.987612	0.987556	0.98676	0.986788	0.987746	0.987722	0.987697	0.986741	0.988979	0.987731	0.988891	0.98898	0.98895	0.987901	0.98771	0.986346	0.986691	0.98674	0.986771	0.989135	0.987735	0.987747	0.989132	0.987811	0.987709
SPADES_SRR23511840_contigs	0.987822	0.987717	0.987977	0.987741	0.986165	0.987737	0.98757	0.987733	0.987711	0.987722	0.987712	0.987742	0.987719	0.987944	0.987976	0.987735	0.987727	0.987694	0.988134	0.987733	0.985964	0.987724	0.986056	0.987732	0.987651	0.987551	0.986736	0.986778	0.987737	0.987714	0.987707	0.986739	0.988968	0.987746	0.988895	0.988985	0.988947	0.987892	0.987717	0.986328	0.986694	0.986727	0.98675	0.989142	0.98775	0.987728	0.989109	0.987825	0.98767
SPADES_SRR23511841_contigs	0.989958	0.989983	0.990048	0.989907	0.984816	0.989984	0.990005	0.990495	0.990469	0.990501	0.990487	0.990447	0.990493	0.990002	0.98999	0.990435	0.990552	0.989952	0.989551	0.990545	0.985274	0.990561	0.985446	0.990542	0.990449	0.989508	0.990713	0.990682	0.990505	0.990557	0.990473	0.990704	0.987494	0.990472	0.987467	0.987537	0.987461	0.989992	0.990519	0.985448	0.990718	0.990712	0.990699	0.987915	0.990479	0.9899	0.987926	0.989943	0.989959
SPADES_SRR23511842_contigs	0.987907	0.98776	0.988035	0.987741	0.98606	0.987762	0.987637	0.987718	0.987727	0.987708	0.987681	0.987718	0.987704	0.987988	0.98799	0.987721	0.987712	0.987729	0.988173	0.987753	0.985823	0.987741	0.986026	0.987747	0.98765	0.987557	0.987509	0.987475	0.987721	0.987539	0.987704	0.987464	0.988911	0.987701	0.988832	0.988896	0.988869	0.987942	0.987722	0.986312	0.987456	0.987496	0.987495	0.989226	0.987712	0.987749	0.989192	0.987876	0.987732
SPADES_SRR23511843_contigs	0.989951	0.990005	0.990049	0.989992	0.984824	0.989999	0.990025	0.990508	0.990484	0.990534	0.990509	0.99046	0.990526	0.989989	0.989997	0.990459	0.990565	0.989975	0.989566	0.990544	0.985304	0.990545	0.985446	0.990536	0.990458	0.989493	0.990712	0.990685	0.990515	0.990549	0.990496	0.990703	0.98749	0.990469	0.987471	0.987536	0.98746	0.989986	0.990516	0.985461	0.990728	0.990715	0.990693	0.987919	0.990495	0.989988	0.987925	0.989954	0.989972
SPADES_SRR23511844_contigs	0.98994	0.989965	0.989955	0.98996	0.984807	0.989962	0.989978	0.990493	0.990481	0.990512	0.990484	0.990447	0.990507	0.989909	0.989963	0.990447	0.990561	0.989936	0.989556	0.990526	0.985244	0.990547	0.985429	0.990524	0.990441	0.989503	0.990708	0.990651	0.990513	0.990545	0.990481	0.990686	0.98749	0.99045	0.987454	0.987526	0.987458	0.989974	0.990503	0.985427	0.990705	0.990696	0.990673	0.987929	0.990481	0.989962	0.987931	0.989925	0.989937
SPADES_SRR23511845_contigs	0.989964	0.99	0.990048	0.989986	0.984811	0.989997	0.989907	0.990497	0.990483	0.99052	0.9905	0.990452	0.990516	0.990002	0.990005	0.990452	0.990559	0.989961	0.989567	0.990543	0.985257	0.99056	0.985406	0.990539	0.990463	0.989509	0.990041	0.990008	0.990511	0.990559	0.990482	0.990031	0.987499	0.990446	0.987469	0.987543	0.987473	0.989987	0.990501	0.98545	0.990052	0.990033	0.990023	0.987808	0.990489	0.989986	0.987818	0.98996	0.989969
SPADES_SRR23511846_contigs	0.989916	0.989567	0.989915	0.989592	0.985127	0.989581	0.989622	0.989775	0.989746	0.989764	0.989752	0.989773	0.989766	0.989951	0.989945	0.98975	0.989795	0.989548	0.989168	0.989915	0.985233	0.989895	0.98521	0.989941	0.990006	0.989324	0.989988	0.989926	0.98972	0.98986	0.989759	0.989925	0.987624	0.98974	0.987549	0.987589	0.987595	0.989947	0.989802	0.98553	0.989945	0.989968	0.98992	0.988002	0.98974	0.989555	0.988034	0.98991	0.989572
SPADES_SRR23511847_contigs	0.989919	0.989567	0.989914	0.989591	0.985129	0.989575	0.989618	0.98977	0.989743	0.989763	0.989751	0.989772	0.989766	0.989948	0.989945	0.989749	0.989794	0.989555	0.989173	0.989904	0.985228	0.989893	0.98521	0.989933	0.990005	0.98932	0.989989	0.989927	0.98972	0.989861	0.989754	0.989927	0.98763	0.98974	0.987562	0.98759	0.987594	0.989946	0.9898	0.985529	0.989948	0.98997	0.989922	0.988008	0.989736	0.989555	0.988023	0.98991	0.989571
SPADES_SRR23511848_contigs	0.989919	0.989584	0.989925	0.989581	0.985134	0.989597	0.989618	0.989783	0.989734	0.989733	0.989735	0.989758	0.989739	0.989934	0.989921	0.989725	0.989758	0.989589	0.98921	0.989917	0.985263	0.989915	0.985238	0.989953	0.990006	0.989305	0.98998	0.989936	0.989776	0.98991	0.98973	0.989941	0.987616	0.989804	0.987556	0.987605	0.987613	0.989954	0.989775	0.985544	0.989968	0.989983	0.98994	0.98802	0.989766	0.989543	0.988029	0.989911	0.989596
SPADES_SRR23511849_contigs	0.98991	0.989567	0.989927	0.989576	0.985119	0.989596	0.989616	0.989786	0.989734	0.989733	0.989734	0.989758	0.989737	0.989933	0.989926	0.989726	0.989755	0.989575	0.989215	0.989916	0.985254	0.989904	0.985242	0.989954	0.990004	0.989324	0.990002	0.989961	0.989779	0.989911	0.989725	0.989966	0.987623	0.989793	0.987565	0.987608	0.987601	0.989947	0.989784	0.98554	0.989982	0.990008	0.989956	0.987999	0.98977	0.989553	0.988024	0.989903	0.989589
SPADES_SRR23511850_contigs	0.98994	0.989578	0.989946	0.989606	0.985143	0.989615	0.989657	0.989806	0.989731	0.989756	0.989759	0.989769	0.989768	0.989953	0.989949	0.989748	0.989784	0.989602	0.989207	0.989929	0.985251	0.989926	0.985232	0.989967	0.990014	0.989341	0.990004	0.989959	0.989794	0.989915	0.98976	0.989957	0.987647	0.989832	0.987575	0.987619	0.987627	0.989974	0.989802	0.985587	0.989989	0.990001	0.989962	0.987999	0.989793	0.989573	0.988019	0.98994	0.989616
SPADES_SRR23511851_contigs	0.987261	0.987823	0.987645	0.987809	0.9854	0.987873	0.987838	0.987494	0.987536	0.987496	0.987503	0.987493	0.987497	0.987545	0.987522	0.987496	0.987554	0.987764	0.988431	0.987961	0.985731	0.987994	0.986233	0.988005	0.987343	0.986947	0.987814	0.987777	0.987468	0.988008	0.987504	0.987786	0.988497	0.987458	0.988422	0.988512	0.988475	0.987553	0.987471	0.985858	0.987859	0.987867	0.987815	0.989913	0.987453	0.987765	0.989923	0.98724	0.987801
SPADES_SRR23511852_contigs	0.987252	0.987821	0.987652	0.987808	0.985382	0.987867	0.987843	0.987517	0.987528	0.987509	0.987505	0.987487	0.987511	0.987559	0.987527	0.987492	0.987549	0.987781	0.98847	0.988011	0.985723	0.987991	0.986229	0.988031	0.987331	0.98694	0.987833	0.987794	0.9875	0.98799	0.987483	0.987788	0.988489	0.987507	0.988427	0.988493	0.988475	0.987552	0.98746	0.98586	0.987872	0.987855	0.98782	0.989921	0.987418	0.987765	0.98993	0.987242	0.987766
SPADES_SRR23511853_contigs	0.989008	0.988854	0.989208	0.988814	0.985418	0.988839	0.98867	0.989101	0.989081	0.989063	0.989056	0.989068	0.989032	0.989208	0.989232	0.989057	0.988947	0.988851	0.99992	0.98923	0.98533	0.989248	0.985436	0.989258	0.989363	0.988519	0.989135	0.989164	0.989142	0.989463	0.989043	0.989144	0.987586	0.989083	0.987555	0.987572	0.987585	0.989098	0.98904	0.985734	0.989196	0.989172	0.989172	0.988168	0.98908	0.9888	0.988144	0.989001	0.98883
SPADES_SRR23511854_contigs	0.985582	0.985641	0.985593	0.98561	0.991603	0.985651	0.985643	0.985333	0.985352	0.985334	0.98534	0.985343	0.985355	0.985594	0.98558	0.985271	0.985363	0.985641	0.985769	0.985509	0.992022	0.985524	0.991739	0.985535	0.985337	0.985171	0.985343	0.985281	0.985339	0.985205	0.985328	0.985347	0.986679	0.985299	0.986669	0.986697	0.986656	0.985577	0.985319	0.99652	0.985274	0.985276	0.985306	0.986297	0.985299	0.985639	0.986332	0.985554	0.985633
SPADES_SRR23511855_contigs	0.989055	0.988889	0.989252	0.988819	0.985411	0.988859	0.988698	0.989089	0.989098	0.989086	0.989066	0.989063	0.989072	0.989232	0.989236	0.98907	0.988958	0.988883	0.999905	0.989243	0.985327	0.989251	0.985423	0.989273	0.989361	0.988498	0.989181	0.989145	0.989109	0.989452	0.989065	0.989156	0.98759	0.989119	0.987576	0.987581	0.987613	0.98914	0.989071	0.985711	0.989167	0.989176	0.989143	0.988172	0.989088	0.988837	0.988141	0.989034	0.98887
SPADES_SRR23511856_contigs	0.989041	0.988895	0.989239	0.988855	0.985389	0.98889	0.988722	0.989104	0.989084	0.989087	0.989067	0.989076	0.989066	0.989223	0.989241	0.989072	0.988955	0.988867	0.999895	0.989243	0.985332	0.989252	0.985414	0.989263	0.989361	0.988502	0.989173	0.98914	0.989126	0.989461	0.989057	0.98916	0.987604	0.989125	0.987582	0.987589	0.987602	0.989126	0.989057	0.985723	0.989174	0.989181	0.989153	0.988167	0.989092	0.98882	0.988142	0.989041	0.988852
SPADES_SRR23511857_contigs	0.98774	0.987505	0.987933	0.987474	0.984778	0.987501	0.987546	0.987626	0.987612	0.987635	0.987608	0.987633	0.987614	0.987985	0.987974	0.987602	0.987634	0.987496	0.987482	0.987745	0.984822	0.987768	0.985057	0.987824	0.98777	0.988168	0.987625	0.987589	0.987649	0.987818	0.987624	0.987603	0.986659	0.987648	0.986667	0.986656	0.986633	0.987893	0.987651	0.985065	0.987641	0.987646	0.987582	0.98721	0.987618	0.987483	0.987183	0.98775	0.987495
SPADES_SRR23511858_contigs	0.985556	0.98565	0.985587	0.985624	0.991615	0.985667	0.985658	0.985329	0.985367	0.985366	0.985328	0.985308	0.985363	0.985595	0.985557	0.985301	0.985394	0.985636	0.985722	0.985513	0.991994	0.985525	0.991757	0.985539	0.985369	0.98515	0.985317	0.985253	0.985292	0.985114	0.985324	0.985313	0.986679	0.985267	0.986698	0.986697	0.986648	0.98558	0.985301	0.99653	0.985249	0.98526	0.985284	0.986319	0.985271	0.985645	0.986347	0.985525	0.985638
SPADES_SRR23511859_contigs	0.985289	0.985409	0.98541	0.985428	0.991091	0.98546	0.985445	0.985416	0.98542	0.985401	0.985435	0.985427	0.985468	0.985423	0.985399	0.985385	0.985425	0.985414	0.98574	0.985423	0.991355	0.985444	0.991399	0.985424	0.985258	0.985052	0.98528	0.985326	0.985368	0.985372	0.985406	0.985294	0.986362	0.985379	0.98636	0.986389	0.986357	0.985383	0.985424	0.99158	0.985297	0.985294	0.985286	0.986172	0.985374	0.98541	0.986172	0.985248	0.985408
SPADES_SRR23511860_contigs	0.989582	0.999439	0.989597	0.999449	0.985172	0.999433	0.999418	0.989409	0.989431	0.989435	0.989406	0.989419	0.989406	0.989579	0.989585	0.989418	0.989431	0.999444	0.989042	0.990029	0.985434	0.990047	0.985539	0.990041	0.989612	0.989092	0.989619	0.989632	0.989402	0.989586	0.989445	0.989597	0.987752	0.989404	0.987731	0.987783	0.987764	0.989557	0.989429	0.985545	0.989605	0.989608	0.989617	0.987959	0.989419	0.999443	0.987969	0.989568	0.999434
SPADES_SRR23511861_contigs	0.987986	0.987853	0.988018	0.987826	0.986043	0.987847	0.987699	0.987696	0.987697	0.987695	0.987677	0.987698	0.987701	0.987975	0.988	0.987707	0.987681	0.987796	0.988152	0.987724	0.985949	0.987725	0.985994	0.987735	0.987658	0.987545	0.987624	0.987589	0.987706	0.987535	0.987693	0.98759	0.988921	0.9877	0.988846	0.988877	0.988897	0.987946	0.987708	0.986315	0.987573	0.987615	0.987608	0.989377	0.987697	0.987815	0.989368	0.987948	0.987795
SPADES_SRR23511862_contigs	0.987986	0.987881	0.988016	0.987856	0.98611	0.987898	0.987749	0.987729	0.987728	0.987717	0.987715	0.987733	0.987712	0.987973	0.987983	0.987732	0.987719	0.987846	0.988169	0.98774	0.98598	0.987744	0.986011	0.987755	0.987619	0.987539	0.987649	0.987622	0.987738	0.987576	0.987704	0.987632	0.988886	0.987754	0.988851	0.988877	0.988902	0.987948	0.987715	0.986345	0.987622	0.987644	0.987643	0.989393	0.987719	0.987868	0.989379	0.987935	0.987853
SPADES_SRR23511863_contigs	0.989927	0.989614	0.98993	0.989602	0.985165	0.989621	0.989618	0.989764	0.989729	0.989728	0.98974	0.989767	0.989729	0.989963	0.989956	0.989704	0.98977	0.989617	0.989225	0.989926	0.985357	0.989926	0.985324	0.989966	0.990017	0.989325	0.989987	0.989977	0.989767	0.989907	0.989728	0.98998	0.98761	0.989764	0.987552	0.987588	0.987594	0.989935	0.989774	0.985584	0.989971	0.990009	0.989996	0.98803	0.989737	0.989554	0.988058	0.989917	0.989607
SPADES_SRR23511864_contigs	0.989024	0.988857	0.989269	0.988797	0.985418	0.988834	0.988675	0.989089	0.989077	0.989068	0.989068	0.989069	0.989045	0.989219	0.989229	0.989066	0.988962	0.988863	0.999907	0.989231	0.985333	0.989234	0.985427	0.989257	0.989373	0.988512	0.989151	0.989161	0.989121	0.989457	0.989051	0.989142	0.987575	0.989107	0.987548	0.987575	0.987576	0.989128	0.989064	0.985737	0.989188	0.989165	0.989164	0.988174	0.989082	0.988803	0.988146	0.988997	0.988848
SPADES_SRR23511865_contigs	0.987993	0.987832	0.987988	0.987827	0.986063	0.987825	0.987648	0.987692	0.987691	0.98768	0.987658	0.987692	0.987676	0.987959	0.987988	0.987695	0.987675	0.987779	0.988152	0.987712	0.985934	0.987712	0.985982	0.987741	0.987623	0.987555	0.986945	0.986939	0.987695	0.987542	0.987673	0.986927	0.988897	0.987681	0.988821	0.98888	0.988849	0.987953	0.987686	0.986306	0.986918	0.986955	0.986947	0.989298	0.987679	0.987819	0.989282	0.987945	0.987781
SPADES_SRR23511866_contigs	0.989041	0.988864	0.989271	0.988783	0.985379	0.988829	0.988677	0.989082	0.989088	0.989076	0.989052	0.989057	0.989041	0.989214	0.989212	0.989055	0.988926	0.988857	0.999899	0.989224	0.985309	0.989244	0.985405	0.989252	0.989355	0.988484	0.989185	0.989152	0.989108	0.98946	0.989049	0.989161	0.987584	0.989103	0.987562	0.987565	0.987591	0.989149	0.989053	0.985732	0.989184	0.989182	0.989158	0.988186	0.989075	0.988779	0.988156	0.989003	0.988837
SPADES_SRR23511867_contigs	0.988012	0.98784	0.988045	0.987848	0.986102	0.98783	0.987716	0.987698	0.987697	0.987691	0.987695	0.987701	0.987704	0.988004	0.988017	0.987708	0.987693	0.987772	0.988138	0.987737	0.985953	0.987741	0.986017	0.987754	0.987645	0.987563	0.987623	0.987588	0.98771	0.987553	0.987703	0.987601	0.988893	0.987749	0.988829	0.988883	0.988895	0.987972	0.987724	0.986315	0.987578	0.987612	0.987596	0.989376	0.987692	0.987828	0.989361	0.987971	0.987792
SPADES_SRR23511868_contigs	0.98801	0.987884	0.988045	0.987858	0.986067	0.987872	0.987693	0.987709	0.98771	0.987702	0.987673	0.987707	0.987701	0.988004	0.98801	0.987708	0.9877	0.987825	0.988175	0.987735	0.985943	0.987737	0.985981	0.987739	0.987635	0.987572	0.986974	0.986951	0.987723	0.987544	0.98769	0.986927	0.988904	0.987726	0.988836	0.9889	0.988882	0.98797	0.987709	0.986308	0.986933	0.986955	0.986958	0.989311	0.987695	0.987847	0.989295	0.987968	0.987828
SPADES_SRR23511869_contigs	0.98981	0.989796	0.990107	0.989799	0.984831	0.989788	0.989818	0.990553	0.990537	0.990571	0.990553	0.990519	0.990556	0.990015	0.989993	0.990513	0.990599	0.989794	0.98954	0.990551	0.985134	0.990558	0.985434	0.990551	0.990466	0.989596	0.990578	0.990564	0.990567	0.990698	0.990543	0.990598	0.987349	0.990515	0.987315	0.987391	0.987323	0.990086	0.99056	0.985501	0.990619	0.990599	0.990577	0.98774	0.990545	0.9898	0.987743	0.989741	0.989771
SPADES_SRR23511870_contigs	0.990019	0.989687	0.990247	0.989675	0.985356	0.989616	0.98967	0.990147	0.990165	0.990115	0.990141	0.990127	0.990165	0.990158	0.990163	0.990125	0.990152	0.989691	0.989369	0.990189	0.985246	0.990195	0.985481	0.990208	0.990371	0.989109	0.990091	0.990113	0.990199	0.990324	0.990146	0.990135	0.987272	0.990123	0.987293	0.987294	0.987285	0.990217	0.990148	0.985482	0.990067	0.990122	0.990109	0.987887	0.990145	0.989641	0.987896	0.990024	0.989645
SPADES_SRR23511871_contigs	0.989786	0.989793	0.990071	0.9898	0.984837	0.98979	0.989827	0.990549	0.990535	0.990581	0.990552	0.99051	0.990564	0.98998	0.989975	0.990513	0.99057	0.989792	0.989518	0.990519	0.985148	0.990526	0.985434	0.990525	0.990443	0.98958	0.990598	0.990558	0.990567	0.990704	0.990546	0.990584	0.987332	0.990521	0.987284	0.987366	0.987311	0.990062	0.990566	0.985497	0.990614	0.990588	0.990571	0.987727	0.990544	0.989802	0.987732	0.989738	0.989782
SPADES_SRR23511872_contigs	0.989794	0.989802	0.990096	0.989811	0.984852	0.989807	0.989821	0.990561	0.990542	0.990583	0.990563	0.99052	0.990578	0.990003	0.98997	0.990515	0.990605	0.989817	0.98954	0.990562	0.98514	0.99057	0.985434	0.990562	0.990474	0.989587	0.99059	0.990553	0.990573	0.990726	0.99055	0.990599	0.987352	0.990514	0.98731	0.987379	0.987326	0.990074	0.990568	0.985503	0.99063	0.990595	0.990588	0.987732	0.990537	0.989804	0.987736	0.989745	0.989789
SPADES_SRR23511873_contigs	0.989804	0.989801	0.990092	0.989792	0.984849	0.989794	0.989812	0.990557	0.990546	0.990589	0.990558	0.990521	0.990572	0.989999	0.989984	0.990523	0.990607	0.989813	0.989539	0.990563	0.98513	0.990571	0.985442	0.990554	0.990467	0.989593	0.990602	0.990572	0.990573	0.990715	0.990557	0.990598	0.987346	0.990516	0.987307	0.987389	0.987328	0.990079	0.990566	0.985491	0.990631	0.990599	0.990588	0.987723	0.990537	0.989799	0.987736	0.989736	0.989776
SPADES_SRR23511874_contigs	0.989016	0.988863	0.989228	0.988823	0.985386	0.988851	0.988688	0.989093	0.989087	0.989084	0.989064	0.989056	0.989053	0.989232	0.989238	0.989053	0.988927	0.988852	0.999919	0.989257	0.985321	0.989262	0.985422	0.989278	0.989371	0.988411	0.98916	0.989152	0.989109	0.989462	0.989061	0.989168	0.987596	0.989131	0.987578	0.987582	0.987603	0.989133	0.989055	0.985736	0.989164	0.989186	0.98916	0.988186	0.989085	0.988817	0.988168	0.989013	0.98881
SPADES_SRR23511875_contigs	0.990331	0.989887	0.990326	0.989872	0.985609	0.989866	0.989928	0.99304	0.993063	0.993038	0.993044	0.993049	0.993011	0.990335	0.990341	0.993026	0.993055	0.989914	0.989515	0.994418	0.985367	0.994401	0.98533	0.994418	0.990491	0.989523	0.994351	0.994338	0.993036	0.994504	0.993031	0.994413	0.987694	0.992974	0.987652	0.987676	0.987677	0.990324	0.993044	0.985723	0.994385	0.994388	0.994383	0.987802	0.993	0.989871	0.987792	0.990328	0.989863
SPADES_SRR23511876_contigs	0.989015	0.988852	0.989222	0.988808	0.985388	0.988841	0.988693	0.989069	0.989076	0.98906	0.989056	0.989045	0.989039	0.989221	0.989226	0.989045	0.988938	0.988855	0.99989	0.989221	0.985317	0.989232	0.985413	0.989249	0.989353	0.988483	0.989175	0.989141	0.989091	0.989441	0.989042	0.989148	0.987578	0.989123	0.987556	0.987572	0.987582	0.989104	0.98905	0.985743	0.989163	0.989156	0.98915	0.988167	0.989068	0.988816	0.988142	0.988995	0.988813
SPADES_SRR23511877_contigs	0.989023	0.988862	0.989221	0.98879	0.985404	0.988829	0.988668	0.989079	0.989066	0.989058	0.989049	0.989051	0.989042	0.989222	0.989231	0.98905	0.98894	0.988847	0.99992	0.989236	0.985328	0.989238	0.985418	0.989254	0.989353	0.988498	0.989161	0.989155	0.989127	0.989446	0.989044	0.989149	0.987562	0.989088	0.987541	0.987558	0.987575	0.989111	0.989045	0.985715	0.989186	0.98918	0.989175	0.988165	0.989061	0.988796	0.988138	0.989	0.988834
SPADES_SRR23511878_contigs	0.989012	0.988844	0.989231	0.988802	0.985395	0.988826	0.988655	0.989079	0.989081	0.989047	0.989069	0.989054	0.989015	0.989211	0.989211	0.989045	0.988944	0.98885	0.999918	0.989207	0.985313	0.989235	0.985405	0.989251	0.989362	0.988493	0.989142	0.989168	0.989111	0.989454	0.989043	0.989156	0.98758	0.989094	0.987554	0.987564	0.987582	0.989119	0.989038	0.985716	0.989204	0.989179	0.989192	0.988147	0.989076	0.988789	0.988134	0.988978	0.988822
SPADES_SRR23511879_contigs	0.989032	0.988867	0.989226	0.98882	0.985412	0.988858	0.988692	0.989077	0.989079	0.989062	0.989058	0.98906	0.989041	0.989231	0.989237	0.989058	0.98895	0.988858	0.999935	0.989224	0.985337	0.989239	0.98543	0.989252	0.989365	0.988502	0.989164	0.989171	0.989124	0.989457	0.989045	0.989155	0.987574	0.989102	0.987553	0.987569	0.987572	0.989118	0.989058	0.985736	0.989197	0.989176	0.989174	0.988181	0.989065	0.988813	0.988153	0.989004	0.988836
SPADES_SRR23511880_contigs	0.989026	0.988848	0.989239	0.988816	0.985409	0.988818	0.988683	0.989086	0.989086	0.989073	0.989062	0.989056	0.989053	0.989225	0.98923	0.989056	0.988947	0.988835	0.999912	0.98924	0.985332	0.989248	0.985422	0.989261	0.989373	0.988495	0.989176	0.989147	0.989116	0.98947	0.989055	0.989155	0.987583	0.989103	0.987564	0.987576	0.987586	0.989131	0.989059	0.98573	0.989177	0.989164	0.989152	0.988183	0.989072	0.988809	0.98816	0.988999	0.988824
SPADES_SRR23511881_contigs	0.985561	0.985612	0.985588	0.985583	0.991594	0.985621	0.985616	0.98524	0.985258	0.985244	0.98525	0.985255	0.985267	0.985587	0.985556	0.985177	0.98526	0.985606	0.985747	0.985487	0.991948	0.985501	0.991722	0.985518	0.98533	0.985179	0.985356	0.985331	0.985253	0.985153	0.985242	0.98536	0.986677	0.985217	0.98666	0.986694	0.986656	0.985556	0.985247	0.996474	0.985349	0.985351	0.985323	0.986281	0.985217	0.985605	0.986315	0.985523	0.985605
SPADES_SRR23511882_contigs	0.989012	0.988853	0.989207	0.98881	0.985396	0.988824	0.988663	0.989095	0.989062	0.989055	0.989056	0.989062	0.989034	0.989209	0.989233	0.989047	0.988938	0.988822	0.999926	0.989233	0.98533	0.989239	0.985419	0.989252	0.989353	0.988503	0.989117	0.989143	0.989127	0.989454	0.989034	0.989141	0.98757	0.989108	0.987546	0.987553	0.987565	0.989099	0.989037	0.98571	0.989174	0.989164	0.989166	0.988167	0.989067	0.988785	0.988142	0.989002	0.988811
SPADES_SRR23511883_contigs	0.989913	0.989567	0.989914	0.989573	0.985136	0.989556	0.989602	0.989775	0.989737	0.989749	0.989764	0.989775	0.989765	0.98995	0.989941	0.989736	0.989788	0.989566	0.989191	0.98991	0.985267	0.989894	0.985236	0.989934	0.99001	0.989316	0.990015	0.989951	0.989768	0.989903	0.989759	0.989938	0.987619	0.989801	0.987549	0.987593	0.987595	0.989941	0.989806	0.985561	0.989971	0.98998	0.989945	0.987987	0.989765	0.989528	0.988018	0.989905	0.989572
SPADES_SRR23511884_contigs	0.99003	0.989662	0.990251	0.989678	0.985339	0.989616	0.989677	0.990162	0.990174	0.990125	0.990135	0.990137	0.990166	0.990165	0.990182	0.990142	0.990163	0.989683	0.989354	0.990177	0.985213	0.990189	0.985492	0.990201	0.990396	0.989123	0.99012	0.990099	0.99019	0.990328	0.990149	0.990134	0.987276	0.990134	0.987304	0.987312	0.987301	0.990219	0.990156	0.985487	0.990089	0.99013	0.990082	0.987902	0.990164	0.989631	0.987919	0.990028	0.989648
SPADES_SRR23511885_contigs	0.989951	0.989984	0.990006	0.990012	0.985013	0.989998	0.989996	0.990234	0.990193	0.990213	0.990189	0.990198	0.990193	0.989927	0.989933	0.990192	0.990219	0.989988	0.989294	0.990025	0.985183	0.990042	0.985373	0.990051	0.990166	0.989561	0.99026	0.990257	0.990206	0.990231	0.990215	0.990249	0.987304	0.99016	0.98727	0.987332	0.987285	0.990046	0.990209	0.98545	0.990268	0.990277	0.990273	0.987852	0.990207	0.98993	0.987867	0.989923	0.989949
SPADES_SRR23511886_contigs	0.989951	0.989977	0.990008	0.990003	0.985013	0.989995	0.989994	0.990206	0.990192	0.99021	0.990172	0.990196	0.990187	0.989929	0.989933	0.990187	0.990225	0.989986	0.989298	0.990024	0.98518	0.990035	0.985392	0.990046	0.990163	0.98956	0.990241	0.990265	0.990197	0.99023	0.990188	0.990252	0.987293	0.990144	0.987261	0.987313	0.987279	0.990012	0.990189	0.985446	0.990234	0.990277	0.990266	0.987873	0.990187	0.989933	0.987881	0.989919	0.98994
SPADES_SRR23511887_contigs	0.989042	0.988898	0.989233	0.988827	0.98541	0.988845	0.98869	0.989113	0.989107	0.989094	0.989087	0.989079	0.989048	0.989212	0.989235	0.989075	0.988954	0.988862	0.999921	0.989207	0.985326	0.98923	0.985424	0.989238	0.989353	0.988506	0.989156	0.989182	0.989151	0.989449	0.989052	0.989163	0.987586	0.989105	0.987564	0.987579	0.987592	0.989121	0.989059	0.985722	0.989207	0.989188	0.989181	0.988126	0.989098	0.988839	0.988126	0.98904	0.988838
SPADES_SRR23511888_contigs	0.989044	0.988908	0.989224	0.988867	0.985426	0.988891	0.988726	0.989121	0.989106	0.989095	0.989083	0.989083	0.989067	0.989234	0.989239	0.989081	0.988974	0.98888	0.999922	0.989234	0.985345	0.989259	0.985439	0.989267	0.989364	0.988514	0.989158	0.989186	0.989155	0.989455	0.989075	0.989168	0.987588	0.989146	0.987571	0.987589	0.987592	0.989125	0.989073	0.985728	0.989207	0.989182	0.989192	0.988142	0.989107	0.988873	0.988136	0.989043	0.98887
SPADES_SRR23511889_contigs	0.990021	0.989657	0.990241	0.989672	0.985332	0.989609	0.989666	0.990162	0.990175	0.990128	0.990138	0.99014	0.990167	0.990155	0.990152	0.990136	0.990157	0.989677	0.98936	0.99017	0.985224	0.990176	0.985477	0.990189	0.990396	0.98911	0.990114	0.990089	0.990192	0.990355	0.990149	0.990133	0.98727	0.990137	0.987296	0.987303	0.987294	0.990203	0.990155	0.985486	0.990082	0.990126	0.990075	0.987878	0.990157	0.989623	0.987893	0.990025	0.989644
SPADES_SRR23511890_contigs	0.989018	0.988844	0.989211	0.98881	0.985403	0.988831	0.988656	0.989072	0.989069	0.98905	0.989049	0.989046	0.989034	0.989216	0.989225	0.989044	0.98894	0.988826	0.999916	0.989215	0.985328	0.989226	0.98542	0.989244	0.989346	0.988497	0.989141	0.989147	0.989111	0.989444	0.989036	0.989132	0.987563	0.989122	0.987543	0.987559	0.987574	0.989101	0.989047	0.985724	0.989169	0.989148	0.989155	0.98817	0.989061	0.988814	0.988143	0.988995	0.988812
SPADES_SRR23511891_contigs	0.989014	0.98888	0.989215	0.98881	0.985402	0.988833	0.988686	0.98909	0.98909	0.989061	0.989071	0.98906	0.989027	0.989215	0.989237	0.989056	0.988931	0.988869	0.999922	0.989229	0.985321	0.989243	0.985434	0.98926	0.989344	0.988415	0.989145	0.989173	0.989128	0.989448	0.989029	0.98916	0.987577	0.989112	0.987552	0.987567	0.98758	0.989105	0.989037	0.985716	0.989196	0.989181	0.989188	0.988165	0.989083	0.988798	0.988149	0.989008	0.988833
SPADES_SRR23511892_contigs	0.989913	0.989588	0.98992	0.989592	0.985123	0.98958	0.989626	0.989779	0.989739	0.989749	0.98976	0.989767	0.989763	0.989952	0.989943	0.989736	0.989791	0.989577	0.9892	0.989928	0.985256	0.989903	0.985236	0.989954	0.990018	0.989314	0.989992	0.989946	0.989759	0.989905	0.98976	0.989933	0.98762	0.989802	0.987544	0.987594	0.987597	0.989948	0.989809	0.985565	0.989967	0.989975	0.98994	0.988013	0.989768	0.989548	0.988032	0.989908	0.989591
SPADES_SRR23511893_contigs	0.990026	0.989661	0.990248	0.989678	0.985334	0.98962	0.989676	0.99016	0.99017	0.990123	0.990132	0.990136	0.990162	0.990161	0.990158	0.990132	0.990153	0.989683	0.989348	0.990174	0.985216	0.990172	0.985487	0.990188	0.990378	0.989118	0.990113	0.990094	0.990188	0.990321	0.990146	0.990127	0.987274	0.990131	0.987303	0.987306	0.987297	0.990209	0.990154	0.985476	0.990081	0.990122	0.990074	0.9879	0.990151	0.989628	0.987914	0.990031	0.989647
SPADES_SRR23511894_contigs	0.99003	0.989675	0.990254	0.989691	0.985343	0.989631	0.989688	0.990159	0.990174	0.990126	0.990142	0.990141	0.990166	0.990167	0.990183	0.990134	0.990155	0.989695	0.989358	0.990179	0.985225	0.990184	0.98548	0.990206	0.990389	0.989122	0.990093	0.990096	0.99019	0.990357	0.990147	0.990136	0.987276	0.990132	0.987301	0.987312	0.987301	0.99022	0.990154	0.985484	0.990058	0.99013	0.9901	0.987898	0.990155	0.989643	0.987914	0.990037	0.989658
SPADES_SRR23511895_contigs	0.989023	0.988857	0.989238	0.988813	0.985411	0.988852	0.988683	0.989078	0.989068	0.989046	0.989042	0.989042	0.989037	0.989223	0.989229	0.989032	0.988935	0.988855	0.999916	0.989222	0.985326	0.989224	0.985428	0.989246	0.989356	0.988493	0.989164	0.989159	0.989121	0.989449	0.989041	0.989152	0.987553	0.989117	0.987534	0.987549	0.987563	0.989131	0.989041	0.985724	0.989188	0.989167	0.989174	0.988174	0.989054	0.988812	0.988146	0.988999	0.98884
SPADES_SRR23511896_contigs	0.989016	0.988846	0.989209	0.988808	0.985409	0.98881	0.988661	0.989093	0.989079	0.989058	0.989054	0.989053	0.989044	0.98922	0.989233	0.989045	0.988938	0.988834	0.999931	0.98923	0.985329	0.989235	0.985426	0.989248	0.989344	0.988487	0.989114	0.98915	0.98912	0.989444	0.989042	0.989134	0.987572	0.989117	0.987555	0.987562	0.987564	0.989107	0.989044	0.985721	0.989162	0.989157	0.989158	0.988168	0.989071	0.98882	0.988142	0.98901	0.988825
SPADES_SRR23511897_contigs	0.989932	0.989983	0.989987	0.989993	0.985009	0.989984	0.989982	0.990059	0.990012	0.990041	0.990015	0.990037	0.990026	0.989908	0.989909	0.990025	0.990069	0.989993	0.989072	0.989964	0.98516	0.989983	0.985346	0.989993	0.990164	0.989501	0.990093	0.990056	0.989997	0.989985	0.990036	0.990074	0.987285	0.990018	0.987267	0.987323	0.987282	0.990028	0.990042	0.985322	0.990037	0.990052	0.990093	0.987816	0.990023	0.989922	0.987808	0.989894	0.989921
SPADES_SRR23511898_contigs	0.98913	0.988876	0.98934	0.988815	0.985512	0.988853	0.98869	0.989202	0.989169	0.989158	0.989156	0.989152	0.989134	0.989327	0.989351	0.989145	0.989159	0.988857	0.999948	0.989236	0.985373	0.989249	0.985448	0.989268	0.989364	0.988727	0.98914	0.989158	0.989206	0.989514	0.989135	0.98915	0.987839	0.989186	0.987819	0.987845	0.987841	0.989223	0.989157	0.985736	0.989188	0.989176	0.989176	0.988173	0.989176	0.988807	0.988147	0.989118	0.988846
SPADES_SRR23930565_contigs	0.987395	0.987629	0.987614	0.987693	0.985799	0.987698	0.98769	0.987877	0.987946	0.987912	0.987889	0.98789	0.987932	0.987594	0.987597	0.987898	0.987977	0.98764	0.988234	0.98779	0.985569	0.987801	0.986085	0.987818	0.987621	0.987316	0.987581	0.987654	0.987883	0.987884	0.987892	0.98765	0.988819	0.987914	0.988748	0.988843	0.988876	0.987566	0.987961	0.986015	0.987699	0.987715	0.987666	0.989405	0.987922	0.987689	0.989427	0.987325	0.987644
SPADES_SRR23930566_contigs	0.9874	0.987659	0.987619	0.98773	0.9858	0.987734	0.987724	0.987876	0.987954	0.987928	0.987888	0.987889	0.987937	0.987599	0.987617	0.98791	0.987975	0.98769	0.988227	0.987811	0.985556	0.987822	0.986098	0.987838	0.987652	0.987332	0.987599	0.987661	0.987902	0.987884	0.987875	0.987647	0.988853	0.987896	0.988758	0.988868	0.988871	0.987571	0.987953	0.986009	0.987701	0.987715	0.987663	0.989418	0.987931	0.987706	0.989451	0.987353	0.987683
SPADES_SRR23930567_contigs	0.987391	0.987646	0.987615	0.987699	0.985811	0.987704	0.987704	0.987883	0.987941	0.987907	0.987885	0.98789	0.987928	0.987591	0.987592	0.987893	0.987971	0.98766	0.988252	0.9878	0.985577	0.987804	0.986095	0.98783	0.987645	0.987308	0.987598	0.987669	0.987888	0.987881	0.987885	0.987646	0.988845	0.987919	0.98875	0.988847	0.988879	0.987559	0.987957	0.98602	0.9877	0.987722	0.987672	0.989396	0.987928	0.987698	0.989419	0.987327	0.987636
SPADES_SRR23930568_contigs	0.987762	0.987831	0.98791	0.98782	0.984774	0.987839	0.987765	0.987428	0.987449	0.987441	0.987431	0.987434	0.987429	0.987784	0.987809	0.987427	0.987476	0.987891	0.987851	0.987716	0.984724	0.987705	0.984503	0.987729	0.987766	0.988022	0.98672	0.986693	0.987447	0.987415	0.987432	0.986674	0.986804	0.987446	0.986823	0.986813	0.986813	0.987893	0.987405	0.985146	0.986703	0.986687	0.98668	0.987162	0.987428	0.987824	0.987198	0.987755	0.987832
SPADES_SRR23930569_contigs	0.999693	0.989678	0.999974	0.989692	0.985335	0.989681	0.989742	0.990294	0.990288	0.990256	0.990241	0.990285	0.990226	0.999975	0.999976	0.990251	0.99009	0.989726	0.989359	0.990059	0.985017	0.990043	0.985686	0.990044	0.990003	0.989069	0.990016	0.990018	0.99029	0.990163	0.990246	0.990002	0.987511	0.990255	0.987501	0.987516	0.987528	0.999954	0.990402	0.985445	0.990019	0.989993	0.989998	0.987939	0.990259	0.989719	0.987946	0.999696	0.989694
SPADES_SRR23930570_contigs	0.989587	0.999433	0.989627	0.999445	0.985133	0.999461	0.999066	0.989421	0.989441	0.98944	0.989417	0.989428	0.989414	0.989606	0.989589	0.989428	0.989461	0.999418	0.98902	0.990047	0.985368	0.990041	0.985508	0.990057	0.989651	0.989144	0.989537	0.989559	0.989407	0.989547	0.98946	0.989522	0.987762	0.989375	0.987742	0.987777	0.987788	0.989568	0.98945	0.985369	0.989536	0.989531	0.989537	0.987759	0.989425	0.999446	0.987773	0.989556	0.999428
SPADES_SRR23930571_contigs	0.98955	0.99943	0.989554	0.999446	0.985174	0.999451	0.999048	0.989442	0.989496	0.989493	0.989498	0.989497	0.989492	0.989546	0.989571	0.989489	0.989513	0.999411	0.988962	0.989977	0.98534	0.98998	0.985455	0.989999	0.989601	0.989089	0.989387	0.989355	0.989456	0.989285	0.989516	0.989375	0.987768	0.989423	0.987761	0.987791	0.987791	0.989521	0.989524	0.985475	0.989291	0.989334	0.989362	0.987592	0.989499	0.999445	0.987612	0.989518	0.999398
SPADES_SRR24482247_contigs	0.989401	0.98955	0.989413	0.989566	0.98521	0.989582	0.989613	0.989392	0.98942	0.989406	0.989405	0.989407	0.989427	0.989382	0.989406	0.989406	0.98943	0.989613	0.988806	0.989541	0.98526	0.989547	0.985266	0.989549	0.989547	0.989262	0.989486	0.98944	0.989419	0.989425	0.989418	0.989493	0.987198	0.989405	0.987169	0.987206	0.987205	0.989352	0.989456	0.985416	0.98945	0.989424	0.989485	0.987905	0.989383	0.989565	0.987898	0.989389	0.989558
SPADES_SRR24482248_contigs	0.98933	0.989535	0.989383	0.989518	0.985166	0.989548	0.989544	0.989375	0.989369	0.989369	0.989353	0.989358	0.989364	0.989358	0.989352	0.989367	0.989376	0.989545	0.9888	0.989505	0.985199	0.989515	0.985251	0.989526	0.98954	0.989267	0.989479	0.989449	0.989428	0.989453	0.98935	0.989502	0.98718	0.98941	0.987114	0.987142	0.98716	0.989288	0.989392	0.985378	0.989464	0.989427	0.989498	0.987819	0.989391	0.989508	0.987818	0.989339	0.989517
SPADES_SRR24482249_contigs	0.989395	0.989568	0.989405	0.989551	0.985207	0.989582	0.989613	0.989414	0.989438	0.989431	0.989423	0.989425	0.989429	0.989382	0.989416	0.989422	0.989427	0.989638	0.988806	0.98953	0.985227	0.98954	0.985262	0.989541	0.98953	0.989259	0.989456	0.989444	0.989466	0.989447	0.989424	0.989495	0.987223	0.989403	0.987169	0.987208	0.98723	0.989352	0.98942	0.985423	0.98944	0.989419	0.989492	0.987892	0.989409	0.989535	0.987904	0.989403	0.989551
SPADES_SRR24482250_contigs	0.989386	0.989559	0.989401	0.989578	0.985189	0.989598	0.989614	0.989473	0.989405	0.98942	0.98943	0.989481	0.989432	0.989386	0.989388	0.989398	0.989429	0.989606	0.988795	0.989549	0.985233	0.989559	0.985242	0.989559	0.989551	0.98928	0.989461	0.989456	0.989461	0.989333	0.989401	0.989491	0.987194	0.989429	0.987158	0.987194	0.987197	0.98933	0.989414	0.985393	0.989436	0.989414	0.989487	0.987884	0.989396	0.98956	0.98789	0.989377	0.989572
SPADES_SRR25278939_contigs	0.982404	0.982616	0.982657	0.982626	0.982261	0.982578	0.982389	0.982264	0.982267	0.982252	0.982261	0.982303	0.982237	0.982508	0.982512	0.982266	0.982301	0.982607	0.982934	0.982447	0.982744	0.982472	0.982633	0.982486	0.982803	0.982371	0.982268	0.982288	0.98227	0.982439	0.982223	0.982324	0.982562	0.982262	0.982561	0.982585	0.982572	0.982617	0.982234	0.982997	0.982275	0.982281	0.98227	0.982848	0.982298	0.982595	0.982844	0.982399	0.982618
SPADES_SRR25278940_contigs	0.989607	0.989425	0.989618	0.989386	0.985145	0.989409	0.989392	0.989513	0.989483	0.989493	0.98948	0.989474	0.989496	0.989615	0.989628	0.989489	0.989488	0.989461	0.988784	0.989956	0.985258	0.989934	0.985152	0.989973	0.98974	0.999877	0.989482	0.989477	0.989485	0.989625	0.989508	0.989511	0.987336	0.989519	0.9873	0.98733	0.987345	0.989587	0.989521	0.985297	0.989404	0.9895	0.989464	0.987664	0.989511	0.989408	0.987705	0.989617	0.989398
SPADES_SRR25278941_contigs	0.990345	0.98972	0.990376	0.989752	0.985376	0.989725	0.98976	0.99037	0.990355	0.990375	0.990393	0.990353	0.990355	0.990378	0.990363	0.99034	0.990382	0.989729	0.989341	0.990282	0.984969	0.990277	0.985133	0.990253	0.99994	0.989735	0.990419	0.990407	0.99036	0.990494	0.990398	0.990406	0.987467	0.990372	0.987438	0.987478	0.987427	0.990323	0.990361	0.98553	0.990379	0.990399	0.990408	0.987776	0.990374	0.989732	0.987781	0.990309	0.9897
SPADES_SRR25278942_contigs	0.982945	0.982944	0.982974	0.982911	0.982863	0.982908	0.982965	0.982905	0.982921	0.982904	0.982926	0.982932	0.98289	0.983001	0.98299	0.982905	0.982941	0.982934	0.983163	0.98266	0.98281	0.982644	0.982989	0.982701	0.982967	0.982809	0.982854	0.982857	0.982949	0.982838	0.982906	0.982856	0.983208	0.982918	0.983229	0.983239	0.983223	0.982948	0.982926	0.983052	0.982865	0.982862	0.982859	0.982808	0.982907	0.982938	0.982779	0.982933	0.98294
SPADES_SRR25278943_contigs	0.989859	0.98978	0.989893	0.989795	0.984741	0.98979	0.989818	0.990178	0.990209	0.990197	0.990195	0.990194	0.990193	0.989876	0.989886	0.99017	0.990252	0.989785	0.989087	0.990286	0.984924	0.990278	0.98507	0.990336	0.989934	0.988932	0.990244	0.990239	0.990193	0.990487	0.990155	0.990244	0.987191	0.990148	0.987174	0.987212	0.987202	0.989823	0.990101	0.985078	0.990254	0.99026	0.99025	0.987813	0.990144	0.98977	0.987898	0.989852	0.989764
SPADES_SRR25278944_contigs	0.98519	0.985119	0.985242	0.985171	0.990833	0.9852	0.985202	0.985086	0.98511	0.985146	0.985129	0.985109	0.985151	0.985276	0.985243	0.985071	0.985213	0.98513	0.985612	0.98512	0.991633	0.985169	0.991243	0.985116	0.985019	0.984784	0.985067	0.985118	0.985106	0.984994	0.985082	0.985106	0.986518	0.985038	0.986501	0.986498	0.986534	0.985217	0.985082	0.991606	0.985104	0.985126	0.985116	0.986196	0.98509	0.985148	0.986233	0.985167	0.985077
SPADES_SRR25278945_contigs	0.982757	0.982504	0.982773	0.98252	0.982714	0.982507	0.982311	0.982166	0.982207	0.982144	0.982189	0.982205	0.982163	0.982791	0.98276	0.982201	0.982224	0.98255	0.982531	0.982324	0.982881	0.982327	0.982718	0.982329	0.982093	0.982268	0.982218	0.982239	0.982196	0.982211	0.982176	0.982219	0.982564	0.982204	0.98257	0.982598	0.982584	0.982708	0.982181	0.982888	0.982204	0.982212	0.982183	0.982685	0.982214	0.98253	0.982713	0.982762	0.982526
SPADES_SRR25278946_contigs	0.987797	0.988323	0.987838	0.988329	0.985573	0.988333	0.988364	0.988035	0.988	0.98802	0.988007	0.988035	0.988064	0.987821	0.987822	0.988017	0.988046	0.988298	0.988486	0.988069	0.985754	0.988132	0.986089	0.988108	0.988012	0.987524	0.987962	0.987999	0.987993	0.987546	0.988012	0.987972	0.988801	0.988005	0.988786	0.988799	0.988813	0.987803	0.988047	0.985763	0.98804	0.988071	0.988014	0.989303	0.988015	0.988319	0.989274	0.987773	0.988311
SPADES_SRR25278947_contigs	0.987798	0.988338	0.98784	0.98834	0.985559	0.988344	0.988375	0.988038	0.988005	0.988029	0.98801	0.988045	0.988072	0.987822	0.987822	0.988024	0.988054	0.988306	0.988492	0.988082	0.985736	0.988143	0.986072	0.98812	0.988017	0.987512	0.987999	0.988026	0.988	0.987552	0.988021	0.988016	0.988782	0.988021	0.988768	0.988788	0.988802	0.987803	0.988074	0.985749	0.98803	0.98806	0.988003	0.989316	0.988019	0.988333	0.98929	0.987775	0.988324
SPADES_SRR25278948_contigs	0.982519	0.982203	0.982734	0.98222	0.982233	0.982195	0.981987	0.982144	0.982144	0.982134	0.982152	0.982177	0.982136	0.982757	0.982759	0.982163	0.982158	0.982171	0.982359	0.98224	0.982463	0.982207	0.982644	0.982247	0.98212	0.982469	0.981822	0.981863	0.982192	0.982105	0.982141	0.98188	0.982207	0.982165	0.982205	0.982229	0.982185	0.982602	0.982159	0.98274	0.981869	0.98186	0.981854	0.982295	0.98216	0.982184	0.982269	0.982515	0.98218
SPADES_SRR25278949_contigs	0.990341	0.989765	0.990344	0.989786	0.9852	0.989753	0.989724	0.989962	0.989945	0.989965	0.989948	0.98995	0.989937	0.990355	0.990349	0.989951	0.989954	0.989776	0.989125	0.989841	0.984853	0.989832	0.984751	0.989846	0.989454	0.988292	0.988799	0.988786	0.989918	0.989595	0.989934	0.988766	0.987531	0.989932	0.98749	0.987569	0.987531	0.990323	0.990135	0.985495	0.988762	0.98878	0.988776	0.987719	0.989955	0.989694	0.98771	0.990348	0.989741
SPADES_SRR25278950_contigs	0.982819	0.982569	0.982884	0.982565	0.982756	0.982538	0.982363	0.982363	0.982412	0.982399	0.982382	0.982428	0.982412	0.982901	0.9829	0.982416	0.982413	0.982549	0.982708	0.982483	0.982929	0.98247	0.98278	0.982503	0.982542	0.982725	0.982246	0.982273	0.982404	0.982355	0.982382	0.982278	0.982741	0.982368	0.982775	0.982806	0.982756	0.982793	0.982406	0.983018	0.982257	0.982249	0.982258	0.982685	0.982422	0.982517	0.982686	0.982797	0.982554
SPADES_SRR25278951_contigs	0.990185	0.989722	0.990313	0.989755	0.985475	0.989703	0.98975	0.990497	0.990464	0.990457	0.99047	0.990471	0.99046	0.990336	0.990332	0.990471	0.990457	0.989759	0.989415	0.990337	0.985137	0.99034	0.985563	0.990354	0.990449	0.989374	0.990135	0.990158	0.990499	0.990374	0.990467	0.990144	0.987642	0.990459	0.987635	0.987668	0.987651	0.990309	0.990453	0.985607	0.990109	0.990159	0.990158	0.987937	0.990494	0.989709	0.987986	0.990206	0.989747
SPADES_SRR25278952_contigs	0.985667	0.985603	0.985713	0.985623	0.991474	0.985602	0.985644	0.985429	0.985392	0.985409	0.98539	0.985404	0.98537	0.985755	0.985755	0.985358	0.985374	0.985572	0.985698	0.985442	0.991289	0.985427	0.991141	0.985432	0.985413	0.985286	0.98503	0.985014	0.985409	0.985414	0.985398	0.985002	0.986534	0.985422	0.986494	0.986527	0.986522	0.985684	0.985405	0.991648	0.984991	0.985001	0.984995	0.9861	0.985357	0.985575	0.986115	0.985657	0.985592
SPADES_SRR25278953_contigs	0.987439	0.987595	0.987516	0.987597	0.985544	0.98763	0.987611	0.987756	0.987776	0.987748	0.987701	0.987736	0.987739	0.987526	0.987525	0.987756	0.987759	0.987576	0.988199	0.987561	0.98573	0.987578	0.986001	0.987613	0.98767	0.987055	0.987425	0.987427	0.987747	0.987398	0.98774	0.987413	0.98865	0.987785	0.988677	0.988662	0.988687	0.987488	0.987781	0.985901	0.987526	0.98751	0.987426	0.989454	0.987757	0.987624	0.989453	0.987418	0.987629
SPADES_SRR25278954_contigs	0.987116	0.987459	0.987306	0.987456	0.985275	0.987494	0.987468	0.987725	0.987726	0.987708	0.987671	0.987692	0.987693	0.987353	0.987345	0.987709	0.987575	0.987412	0.98817	0.987597	0.985429	0.987616	0.986032	0.987643	0.987237	0.986474	0.987407	0.987406	0.987674	0.987628	0.987708	0.987401	0.988371	0.987738	0.988369	0.988389	0.988378	0.987267	0.987778	0.985714	0.987502	0.987481	0.987404	0.989519	0.987718	0.987473	0.989535	0.987098	0.987489
SPADES_SRR25278955_contigs	0.987958	0.988045	0.987954	0.988012	0.985789	0.988046	0.988029	0.987659	0.987676	0.987676	0.987668	0.987683	0.987659	0.987957	0.987956	0.98767	0.987679	0.988046	0.988358	0.987847	0.985907	0.9879	0.985942	0.987912	0.987841	0.987508	0.987879	0.987879	0.987685	0.987606	0.987675	0.987889	0.989143	0.987653	0.989123	0.989135	0.989118	0.987926	0.987739	0.986344	0.98791	0.987951	0.987899	0.98974	0.987679	0.987995	0.989759	0.987932	0.988004
SPADES_SRR25278956_contigs	0.982512	0.982183	0.982726	0.982199	0.982233	0.982176	0.981962	0.982114	0.982115	0.982107	0.982117	0.982138	0.982112	0.982757	0.982751	0.982131	0.982126	0.98215	0.982339	0.982231	0.982472	0.982201	0.98261	0.98223	0.982114	0.982434	0.98179	0.981824	0.982154	0.982063	0.982111	0.981843	0.982165	0.982131	0.982157	0.982181	0.982138	0.9826	0.982129	0.982722	0.981844	0.981823	0.981814	0.982269	0.982135	0.982165	0.982251	0.982503	0.98216
SPADES_SRR25278957_contigs	0.987963	0.988049	0.987985	0.988025	0.985803	0.988052	0.988043	0.987695	0.9877	0.987696	0.987688	0.987708	0.987683	0.98798	0.987961	0.987694	0.987699	0.988057	0.988383	0.987887	0.985929	0.987941	0.98595	0.987938	0.987831	0.987511	0.987881	0.987882	0.987717	0.987598	0.987699	0.987876	0.989168	0.987708	0.989172	0.989161	0.989172	0.987945	0.987756	0.98636	0.987916	0.987946	0.987886	0.989732	0.987709	0.988009	0.989761	0.987931	0.988017
SPADES_SRR25278958_contigs	0.985212	0.985354	0.985266	0.985408	0.990893	0.985437	0.985441	0.985358	0.985383	0.985388	0.985382	0.985382	0.985425	0.985301	0.985268	0.985338	0.985481	0.985365	0.985639	0.985358	0.991704	0.985373	0.991488	0.985368	0.985049	0.98502	0.985355	0.985344	0.985359	0.985394	0.985349	0.98534	0.986653	0.985307	0.986637	0.986632	0.98666	0.985243	0.985361	0.991633	0.985342	0.985365	0.985355	0.986179	0.985355	0.985381	0.986216	0.985192	0.985345
SPADES_SRR25278959_contigs	0.990384	0.989785	0.990349	0.989761	0.985287	0.989745	0.989794	0.990343	0.99024	0.990253	0.990325	0.990241	0.990229	0.990365	0.990353	0.99022	0.990329	0.98977	0.989161	0.989936	0.985187	0.989945	0.985223	0.990017	0.990405	0.989609	0.990176	0.990177	0.990298	0.990128	0.990233	0.990156	0.987576	0.990295	0.987548	0.987669	0.987642	0.990378	0.990245	0.985534	0.990137	0.990191	0.990185	0.987852	0.990246	0.989695	0.987835	0.990395	0.989749
SPADES_SRR25278960_contigs	0.982676	0.982564	0.982707	0.982592	0.982567	0.982552	0.982605	0.98221	0.982238	0.982216	0.982245	0.98229	0.982236	0.982719	0.982723	0.982242	0.982306	0.982568	0.982777	0.982501	0.98278	0.982497	0.982696	0.982489	0.982667	0.982315	0.982437	0.982453	0.982215	0.982304	0.982228	0.982466	0.982879	0.982186	0.982915	0.982885	0.982826	0.982635	0.982255	0.982845	0.982453	0.982434	0.982437	0.983009	0.982254	0.982574	0.982978	0.982701	0.982586
SPADES_SRR25278961_contigs	0.990343	0.989782	0.990355	0.989759	0.985153	0.98974	0.989788	0.990153	0.990047	0.990068	0.990141	0.990059	0.99004	0.990364	0.990354	0.990054	0.990128	0.989767	0.989138	0.99003	0.985298	0.990033	0.985298	0.990115	0.990416	0.989643	0.990236	0.990247	0.990113	0.990244	0.990036	0.990231	0.987546	0.99012	0.987497	0.987624	0.987602	0.99036	0.990321	0.985541	0.990209	0.990241	0.990243	0.987791	0.990063	0.989693	0.987763	0.990351	0.989749
SPADES_SRR25278962_contigs	0.989711	0.989611	0.989764	0.989646	0.984866	0.989619	0.989572	0.992273	0.992263	0.992279	0.992276	0.992288	0.99226	0.98965	0.989672	0.992282	0.99237	0.989636	0.989259	0.993522	0.985054	0.993518	0.985021	0.993502	0.990164	0.989098	0.999426	0.999423	0.992284	0.999387	0.992268	0.999428	0.987174	0.992239	0.987125	0.987178	0.987166	0.989816	0.99228	0.985075	0.999414	0.999418	0.999419	0.987643	0.992291	0.989627	0.987657	0.989647	0.989611
SPADES_SRR25278963_contigs	0.99046	0.989796	0.990474	0.989828	0.985299	0.989829	0.989835	0.99047	0.990447	0.990467	0.99045	0.990453	0.990439	0.990473	0.990467	0.990447	0.990452	0.989831	0.989334	0.990083	0.985266	0.990079	0.98531	0.990102	0.990484	0.989711	0.990114	0.990286	0.99043	0.990351	0.990439	0.990264	0.987678	0.990437	0.987654	0.987721	0.987683	0.990454	0.990431	0.985623	0.990269	0.990286	0.990279	0.987914	0.990454	0.989773	0.987934	0.990468	0.989785
SPADES_SRR25278964_contigs	0.987398	0.987726	0.987511	0.987726	0.986095	0.987728	0.98778	0.987441	0.987431	0.987412	0.987398	0.987421	0.987417	0.987435	0.987424	0.9874	0.987545	0.987766	0.988312	0.987572	0.986225	0.987561	0.986224	0.987593	0.987577	0.987161	0.98764	0.987695	0.987412	0.987793	0.987404	0.987685	0.989541	0.987382	0.989502	0.989539	0.989539	0.987483	0.987457	0.986669	0.987728	0.987742	0.987702	0.988841	0.987422	0.987703	0.988895	0.987402	0.987737
SPADES_SRR25278965_contigs	0.988029	0.988004	0.988	0.988062	0.986423	0.988064	0.988103	0.987943	0.987948	0.987948	0.987945	0.987964	0.987967	0.988068	0.988063	0.987934	0.987714	0.987978	0.988274	0.987866	0.986303	0.987933	0.98629	0.987963	0.987805	0.987467	0.987782	0.987776	0.987953	0.987753	0.987954	0.987812	0.988976	0.987925	0.98902	0.988991	0.989025	0.987966	0.987947	0.986288	0.98779	0.987836	0.987767	0.989717	0.987958	0.988061	0.989719	0.988033	0.988039
SPADES_SRR25278966_contigs	0.990396	0.989809	0.99044	0.989823	0.985123	0.989798	0.989826	0.989999	0.989977	0.989997	0.989973	0.989982	0.989963	0.990455	0.990452	0.989984	0.98998	0.98983	0.989199	0.990024	0.9853	0.99003	0.985358	0.990041	0.990451	0.989651	0.990199	0.990182	0.989959	0.99007	0.989961	0.990181	0.98756	0.989938	0.987516	0.987581	0.987557	0.990403	0.990262	0.985616	0.990181	0.990189	0.990194	0.987807	0.989989	0.989756	0.987798	0.990396	0.989783
SPADES_SRR25278967_contigs	0.982857	0.982861	0.982894	0.982854	0.982808	0.982826	0.98272	0.982728	0.982756	0.982722	0.982769	0.982774	0.98271	0.982916	0.982912	0.982741	0.982816	0.982854	0.983058	0.982587	0.982799	0.982554	0.982853	0.982602	0.982886	0.98271	0.98256	0.982578	0.98276	0.982605	0.982715	0.982576	0.983201	0.982752	0.983219	0.983231	0.983216	0.982865	0.982745	0.982928	0.982569	0.982574	0.982563	0.982581	0.982741	0.982843	0.982599	0.982862	0.982855
SPADES_SRR25278968_contigs	0.982692	0.98271	0.982659	0.982719	0.982481	0.982708	0.982723	0.982366	0.982362	0.98235	0.98237	0.982393	0.982353	0.982721	0.982724	0.982375	0.982358	0.982684	0.982691	0.982599	0.982462	0.98256	0.982213	0.982601	0.982637	0.982488	0.982335	0.982317	0.982397	0.982555	0.982374	0.982361	0.98277	0.982381	0.982764	0.982794	0.982823	0.982601	0.982429	0.982768	0.982336	0.98232	0.982341	0.983022	0.982385	0.982721	0.983003	0.982686	0.982704
SPADES_SRR7511337_contigs	0.982758	0.982722	0.982931	0.982755	0.982638	0.982693	0.982715	0.982633	0.982654	0.98264	0.982625	0.982664	0.982657	0.98293	0.982943	0.982633	0.982644	0.982713	0.982914	0.982749	0.982661	0.982763	0.982735	0.982742	0.982744	0.982654	0.98258	0.982589	0.982707	0.982737	0.982635	0.982597	0.982873	0.982641	0.982843	0.982873	0.982839	0.982857	0.982641	0.983051	0.982581	0.982565	0.982586	0.983145	0.982623	0.982719	0.983145	0.982743	0.982736
SPADES_SRR7511338_contigs	0.982758	0.982703	0.982939	0.982742	0.982653	0.982693	0.98272	0.982623	0.98267	0.982637	0.982621	0.982654	0.98268	0.982946	0.982945	0.982634	0.982674	0.982691	0.982915	0.982753	0.982694	0.982765	0.982738	0.982739	0.982737	0.982654	0.982591	0.982609	0.982723	0.982749	0.98263	0.982622	0.982872	0.982646	0.982841	0.982879	0.982839	0.982871	0.982644	0.983072	0.98259	0.982589	0.982603	0.983147	0.982632	0.9827	0.983149	0.982754	0.982712
SPADES_SRR7511339_contigs	0.985431	0.985472	0.985392	0.985482	0.991326	0.985458	0.985028	0.985276	0.98529	0.985272	0.985256	0.985268	0.985277	0.985399	0.985456	0.985254	0.98533	0.985439	0.985725	0.985421	0.991231	0.985399	0.991059	0.985465	0.985078	0.984952	0.98433	0.984325	0.985284	0.985053	0.985246	0.984294	0.986673	0.985272	0.986702	0.986687	0.986654	0.985436	0.985237	0.991224	0.984302	0.984351	0.984302	0.985727	0.985256	0.985441	0.985682	0.98546	0.985475
SPADES_SRR7511340_contigs	0.987958	0.987969	0.988027	0.988011	0.986425	0.987997	0.988033	0.987982	0.987941	0.987931	0.987952	0.987959	0.987945	0.988108	0.988105	0.987926	0.987915	0.987983	0.988243	0.987928	0.986361	0.987965	0.986273	0.987986	0.987879	0.987674	0.987793	0.987772	0.987977	0.987769	0.987928	0.987807	0.989291	0.987951	0.989276	0.989297	0.989343	0.987991	0.987972	0.986238	0.987846	0.987869	0.987799	0.989553	0.987984	0.988007	0.989598	0.987988	0.987988
SPADES_SRR7511341_contigs	0.985558	0.985351	0.985571	0.985353	0.991484	0.985374	0.985373	0.985076	0.985098	0.985095	0.985058	0.985067	0.985094	0.985587	0.985555	0.985043	0.985089	0.985379	0.985573	0.985135	0.991413	0.985177	0.99054	0.985178	0.985233	0.98484	0.98483	0.984848	0.985035	0.984889	0.985093	0.98477	0.986437	0.985048	0.986385	0.986412	0.986401	0.985513	0.985049	0.991575	0.984757	0.984796	0.98475	0.986305	0.985036	0.985316	0.98628	0.985561	0.985372
SPADES_SRR7511342_contigs	0.985551	0.985403	0.98556	0.98542	0.991855	0.985437	0.985415	0.985304	0.985295	0.985308	0.985307	0.985301	0.98532	0.98557	0.985596	0.985271	0.985313	0.985415	0.985752	0.985291	0.991282	0.985339	0.990696	0.985352	0.985464	0.98512	0.98501	0.985025	0.985287	0.984937	0.985314	0.985046	0.986709	0.98529	0.986695	0.986698	0.986732	0.985533	0.98532	0.992112	0.985003	0.985044	0.98506	0.986303	0.985313	0.985363	0.986305	0.985551	0.98539
SPADES_SRR7511343_contigs	0.985596	0.985659	0.985617	0.985649	0.99184	0.985724	0.985681	0.985493	0.985499	0.985476	0.985486	0.985488	0.985496	0.985609	0.985605	0.985454	0.985491	0.985685	0.985825	0.985443	0.991466	0.985438	0.990892	0.985477	0.985446	0.985165	0.98514	0.985142	0.985479	0.985405	0.985483	0.985154	0.986696	0.98543	0.986663	0.986672	0.986679	0.985589	0.985464	0.991794	0.985127	0.985134	0.985139	0.986315	0.985447	0.985659	0.986355	0.985575	0.985646
SPADES_SRR7511344_contigs	0.982757	0.982703	0.982931	0.982746	0.982656	0.982679	0.982716	0.98265	0.982668	0.98265	0.982653	0.98268	0.982666	0.982938	0.982939	0.982646	0.982663	0.9827	0.982894	0.982756	0.982668	0.982767	0.982705	0.982765	0.98273	0.98265	0.982605	0.982593	0.982719	0.982753	0.982654	0.982619	0.982877	0.982673	0.982845	0.982876	0.982846	0.982864	0.982651	0.983058	0.982599	0.982582	0.982606	0.983147	0.982648	0.982696	0.983141	0.982745	0.982724
SPADES_SRR7511345_contigs	0.987986	0.987977	0.988001	0.987993	0.986364	0.988004	0.988008	0.98785	0.987849	0.987844	0.987864	0.987869	0.987869	0.988012	0.988008	0.987848	0.987864	0.987974	0.988257	0.987911	0.986427	0.98787	0.986272	0.987907	0.987847	0.987711	0.987838	0.987812	0.987868	0.987712	0.987833	0.987826	0.989411	0.987855	0.989384	0.989435	0.989397	0.987964	0.98786	0.986291	0.98786	0.987833	0.987805	0.989751	0.987864	0.988001	0.989717	0.988008	0.987999
SPADES_SRR7511346_contigs	0.987862	0.987594	0.987827	0.987558	0.984934	0.987598	0.987567	0.987706	0.987727	0.987727	0.987694	0.987713	0.987728	0.987814	0.987841	0.987683	0.987724	0.987564	0.987576	0.987864	0.985045	0.987873	0.985046	0.98791	0.987745	0.98821	0.987786	0.987773	0.987725	0.987782	0.987679	0.987769	0.986848	0.98769	0.986761	0.986815	0.986853	0.987807	0.98768	0.985274	0.987798	0.98777	0.987785	0.98732	0.987683	0.987526	0.987354	0.987856	0.987548
SPADES_SRR7511347_contigs	0.987971	0.987974	0.988045	0.988049	0.986435	0.988049	0.988059	0.987972	0.987949	0.987936	0.987964	0.987978	0.987984	0.988093	0.988072	0.987927	0.987954	0.987997	0.988292	0.987913	0.986385	0.987983	0.986348	0.988031	0.987889	0.987726	0.987813	0.987822	0.987971	0.987784	0.987947	0.987857	0.98941	0.987926	0.989335	0.989406	0.989355	0.988013	0.987977	0.986295	0.987819	0.987889	0.987823	0.989663	0.987979	0.98804	0.989667	0.98797	0.988023
SPADES_SRR7511348_contigs	0.987967	0.987933	0.988038	0.988022	0.98639	0.988011	0.988037	0.987952	0.987945	0.987944	0.987955	0.987979	0.987966	0.988088	0.988064	0.987939	0.98794	0.987956	0.988283	0.987886	0.986364	0.987956	0.986304	0.987972	0.98785	0.987713	0.987825	0.987793	0.987964	0.987753	0.987936	0.987841	0.989332	0.987943	0.989298	0.989339	0.9893	0.988009	0.987959	0.986217	0.987813	0.98786	0.987789	0.98965	0.987974	0.988025	0.989642	0.987972	0.987984
SPADES_SRR7511349_contigs	0.987938	0.9879	0.988002	0.987972	0.98636	0.98796	0.988006	0.987929	0.987937	0.987932	0.987941	0.987955	0.987939	0.988054	0.988042	0.987928	0.987935	0.987907	0.988234	0.987845	0.986314	0.987916	0.986259	0.987958	0.987829	0.987679	0.987707	0.987764	0.987947	0.987739	0.987943	0.987761	0.989236	0.987912	0.98925	0.989248	0.989258	0.987976	0.987935	0.986163	0.987709	0.987774	0.987756	0.989587	0.987951	0.987952	0.989595	0.987962	0.98794
SPADES_SRR7511350_contigs	0.987945	0.987942	0.988015	0.987978	0.986346	0.987971	0.988012	0.987929	0.987916	0.987908	0.987919	0.987952	0.98793	0.988075	0.988046	0.987909	0.9879	0.987922	0.988262	0.987866	0.986349	0.987948	0.986269	0.987974	0.987813	0.987681	0.987714	0.987746	0.987942	0.987756	0.987922	0.98776	0.989259	0.987913	0.989264	0.989267	0.989289	0.987981	0.987939	0.986181	0.98773	0.987769	0.98774	0.989635	0.987931	0.98798	0.98964	0.987963	0.98795
SPADES_SRR7511351_contigs	0.987942	0.987897	0.988028	0.987955	0.986364	0.987955	0.987994	0.987928	0.987921	0.987924	0.987927	0.98795	0.987925	0.988077	0.988029	0.987915	0.987912	0.987873	0.988256	0.987873	0.986343	0.987921	0.98625	0.987951	0.987808	0.987654	0.987784	0.987762	0.987927	0.987747	0.987895	0.987809	0.989256	0.987882	0.989277	0.98926	0.989284	0.987992	0.987894	0.986185	0.987785	0.987835	0.987757	0.989632	0.987953	0.987961	0.989632	0.987947	0.98791
SPADES_SRR7511352_contigs	0.990238	0.989688	0.990191	0.989721	0.985373	0.989747	0.989751	0.992677	0.992703	0.992621	0.992722	0.992737	0.992724	0.990195	0.990228	0.992714	0.992744	0.989722	0.989411	0.993628	0.985462	0.993542	0.985156	0.993626	0.990502	0.989434	0.999375	0.999356	0.992715	0.9999	0.992659	0.999403	0.987646	0.992619	0.987604	0.987611	0.987604	0.990171	0.992679	0.985556	0.999351	0.999374	0.999395	0.987691	0.992646	0.989723	0.987679	0.990205	0.989716
SPADES_SRR7511353_contigs	0.985284	0.985544	0.985397	0.985555	0.991229	0.985539	0.985555	0.985213	0.985192	0.985201	0.985182	0.985197	0.985181	0.985283	0.985293	0.98519	0.985268	0.9855	0.9857	0.985491	0.991484	0.985465	0.991596	0.98553	0.985102	0.984993	0.985475	0.985451	0.98523	0.985196	0.985159	0.985422	0.986478	0.985208	0.986502	0.986474	0.986431	0.985392	0.985176	0.991301	0.98542	0.985453	0.985431	0.986276	0.985189	0.985531	0.986289	0.985292	0.985572
SPADES_SRR7511354_contigs	0.985306	0.985559	0.985416	0.985571	0.991239	0.985549	0.985564	0.985242	0.985215	0.985221	0.985198	0.985216	0.985196	0.985294	0.985308	0.98521	0.985291	0.985511	0.985708	0.985495	0.991498	0.985476	0.991608	0.985536	0.985126	0.984996	0.985485	0.985464	0.985252	0.985218	0.985181	0.985436	0.986487	0.985228	0.986502	0.986473	0.986434	0.985412	0.985194	0.991302	0.985429	0.985459	0.985444	0.986288	0.98521	0.985545	0.986305	0.985311	0.985583
SPADES_SRR7511355_contigs	0.98528	0.985583	0.985395	0.985587	0.991229	0.985557	0.985565	0.985225	0.985228	0.985216	0.985197	0.985231	0.985196	0.985293	0.985294	0.985198	0.985288	0.985545	0.985713	0.985528	0.991476	0.985503	0.991609	0.985574	0.985143	0.984997	0.985471	0.985459	0.98525	0.985213	0.985209	0.985459	0.986515	0.985208	0.986537	0.986493	0.986496	0.985384	0.985233	0.991279	0.985439	0.985482	0.98545	0.986289	0.985199	0.985549	0.986314	0.98529	0.985582
SPADES_SRR7511356_contigs	0.990315	0.989736	0.990341	0.989714	0.985371	0.989732	0.989763	0.990385	0.99038	0.990387	0.990394	0.990356	0.990397	0.99035	0.990337	0.990361	0.990405	0.989696	0.989384	0.9903	0.984804	0.990284	0.985117	0.990273	0.999323	0.989145	0.990372	0.990361	0.990406	0.990489	0.9904	0.990372	0.987472	0.990345	0.987476	0.987509	0.987446	0.990307	0.990366	0.985493	0.990333	0.990374	0.99038	0.9878	0.990398	0.989712	0.987781	0.990305	0.989659
SPADES_SRR8186296_contigs	0.990122	0.989746	0.99015	0.989799	0.985438	0.989731	0.989757	0.992512	0.992515	0.992492	0.992498	0.992508	0.992486	0.99015	0.99021	0.992488	0.992544	0.98978	0.989273	0.993564	0.985288	0.993609	0.985053	0.993614	0.990552	0.989546	0.999471	0.999493	0.992509	0.999446	0.992477	0.999481	0.987655	0.992455	0.98761	0.987603	0.987594	0.99008	0.992469	0.985447	0.99948	0.999461	0.999489	0.987671	0.992504	0.98975	0.987687	0.99019	0.989754
SPADES_SRR8186297_contigs	0.990127	0.989691	0.990134	0.9897	0.985397	0.989719	0.98968	0.992434	0.992428	0.992429	0.992427	0.992439	0.992412	0.990124	0.990176	0.992437	0.992478	0.989736	0.989199	0.993566	0.985225	0.993598	0.985022	0.993631	0.990491	0.989491	0.999455	0.999462	0.992418	0.999396	0.992416	0.999466	0.987528	0.992393	0.987526	0.98751	0.987522	0.990103	0.992422	0.985337	0.999443	0.999432	0.999459	0.987632	0.992446	0.989693	0.987659	0.990151	0.989712
SPADES_SRR8186298_contigs	0.990365	0.989872	0.990328	0.989893	0.985324	0.989855	0.989899	0.990301	0.990247	0.990273	0.990237	0.990248	0.990244	0.990329	0.99037	0.990266	0.990272	0.989873	0.989344	0.990113	0.985302	0.990108	0.985442	0.990133	0.990467	0.98957	0.990243	0.990261	0.990239	0.990158	0.990273	0.990258	0.987672	0.990283	0.987631	0.987697	0.987672	0.990348	0.990288	0.985505	0.990226	0.990277	0.990269	0.98789	0.990243	0.989795	0.987891	0.990367	0.989851
SPADES_SRR8186299_contigs	0.988422	0.988757	0.988457	0.988762	0.985525	0.988762	0.988635	0.988619	0.988639	0.988613	0.988603	0.988623	0.988617	0.988436	0.988434	0.988621	0.988706	0.988776	0.988615	0.988745	0.985312	0.988741	0.985595	0.98881	0.988102	0.987779	0.988607	0.988592	0.988634	0.988369	0.988594	0.988613	0.988197	0.988618	0.98813	0.988177	0.988133	0.988413	0.98861	0.985763	0.988625	0.988663	0.988614	0.988448	0.988599	0.988743	0.988482	0.98843	0.988769
SPADES_SRR8186300_contigs	0.990105	0.989712	0.990121	0.989753	0.985439	0.989733	0.989741	0.992455	0.992436	0.992434	0.99246	0.992466	0.992433	0.990141	0.990198	0.992452	0.992469	0.98977	0.989274	0.99358	0.985313	0.99362	0.985056	0.993625	0.990502	0.989505	0.999452	0.999438	0.992441	0.999433	0.992431	0.999455	0.987588	0.992396	0.987572	0.987574	0.987576	0.990078	0.992455	0.985467	0.999434	0.999439	0.999454	0.987683	0.992439	0.989738	0.987653	0.990171	0.98974
SPADES_SRR9831922_contigs	0.999987	0.989951	0.999986	0.989952	0.985397	0.989944	0.990017	0.990355	0.990352	0.990337	0.990333	0.990352	0.990323	0.999991	0.999982	0.990322	0.99016	0.989989	0.989395	0.990073	0.985381	0.990062	0.985753	0.990075	0.990006	0.989094	0.990237	0.990224	0.990375	0.990205	0.990333	0.990211	0.98765	0.990382	0.987646	0.987655	0.987654	0.99999	0.990448	0.985436	0.990218	0.990217	0.990206	0.988045	0.990345	0.989991	0.988112	0.999983	0.989959
SPADES_SRR9831923_contigs	0.990047	0.999979	0.99	0.999968	0.985391	0.999963	0.99996	0.989614	0.989621	0.989656	0.989625	0.989625	0.989611	0.989956	0.98996	0.989633	0.989641	0.999978	0.989158	0.990099	0.985387	0.990104	0.985517	0.990091	0.989775	0.989461	0.989444	0.989464	0.989615	0.989749	0.989642	0.989432	0.987765	0.989608	0.987756	0.987836	0.987779	0.989955	0.989704	0.98582	0.989441	0.989461	0.989454	0.98792	0.989685	0.999975	0.987936	0.990028	0.999946
SPADES_SRR9831924_contigs	0.990043	0.999982	0.989991	0.999979	0.985386	0.999979	0.999959	0.989635	0.989632	0.989668	0.98964	0.989639	0.989618	0.98995	0.989954	0.989647	0.989657	0.999981	0.989156	0.990145	0.985387	0.990156	0.985504	0.990142	0.989763	0.98948	0.989455	0.989473	0.989622	0.989761	0.989646	0.989442	0.987786	0.989613	0.987777	0.98786	0.987809	0.989946	0.989715	0.985818	0.989455	0.989471	0.98946	0.987938	0.989688	0.999975	0.98795	0.990025	0.999956
SPADES_SRR9831925_contigs	0.990064	0.999976	0.990005	0.999982	0.985382	0.99998	0.999964	0.989631	0.989624	0.989651	0.989628	0.989627	0.989604	0.989964	0.989965	0.989633	0.98964	0.999985	0.989173	0.990107	0.985382	0.990105	0.985507	0.990097	0.989748	0.989447	0.989436	0.989445	0.98962	0.989741	0.989631	0.989438	0.98779	0.98961	0.987779	0.987856	0.987807	0.989965	0.989702	0.985819	0.989431	0.989442	0.989447	0.98791	0.989681	0.999974	0.987917	0.990035	0.999956
SPADES_SRR9831926_contigs	0.990048	0.99997	0.989993	0.999973	0.985371	0.999971	0.999952	0.989625	0.989623	0.989653	0.989624	0.989621	0.989614	0.989954	0.989955	0.989632	0.989643	0.999976	0.989148	0.990093	0.985383	0.99012	0.985489	0.990107	0.989757	0.989425	0.989407	0.989434	0.989617	0.98974	0.989643	0.989417	0.987785	0.989612	0.987775	0.98784	0.987809	0.989944	0.989704	0.985796	0.989395	0.989436	0.989431	0.9879	0.989682	0.999966	0.987912	0.990031	0.999943
SPADES_SRR9831927_contigs	0.99005	0.999984	0.989981	0.999981	0.985365	0.999977	0.999968	0.989638	0.989635	0.989663	0.989631	0.989632	0.989626	0.989946	0.989951	0.989641	0.989659	0.999982	0.989165	0.990098	0.985381	0.990135	0.985481	0.990118	0.989752	0.989427	0.989414	0.989427	0.989636	0.989752	0.989653	0.989414	0.9878	0.989627	0.98779	0.987851	0.987825	0.989947	0.989723	0.9858	0.989425	0.989463	0.989439	0.987953	0.989694	0.99998	0.987955	0.990023	0.999961
SPADES_SRR9831928_contigs	0.990134	0.989702	0.99013	0.989747	0.985417	0.989722	0.989684	0.992467	0.992449	0.99244	0.992459	0.99247	0.992448	0.99011	0.990178	0.99248	0.992494	0.989725	0.989221	0.993546	0.98532	0.993588	0.985095	0.993586	0.990505	0.989474	0.999455	0.999459	0.992449	0.999427	0.992459	0.999479	0.987632	0.992412	0.987614	0.987616	0.987621	0.990117	0.992458	0.985438	0.999446	0.999447	0.999448	0.987663	0.992463	0.989695	0.987697	0.990154	0.989707
SPADES_SRR9831929_contigs	0.999988	0.989922	0.999984	0.989938	0.985357	0.989925	0.990004	0.990355	0.990352	0.990328	0.990308	0.99035	0.990299	0.999987	0.999981	0.990317	0.990145	0.989957	0.989406	0.990054	0.985301	0.990021	0.985731	0.99003	0.990004	0.98909	0.990231	0.990218	0.99036	0.990195	0.990312	0.990202	0.987629	0.990337	0.987616	0.987635	0.987625	0.999985	0.990425	0.985418	0.990206	0.990211	0.990194	0.988107	0.99034	0.989956	0.988121	0.999986	0.989927
SPADES_SRR9831930_contigs	0.990061	0.999981	0.99001	0.999974	0.985368	0.999969	0.99996	0.989618	0.989622	0.989661	0.989631	0.989629	0.98961	0.989968	0.989974	0.989637	0.989647	0.999983	0.989159	0.990105	0.985373	0.990114	0.985516	0.990092	0.989765	0.989434	0.989453	0.98946	0.989619	0.989762	0.98964	0.989429	0.987841	0.989612	0.987834	0.987894	0.987845	0.989962	0.989708	0.98581	0.989439	0.989468	0.989459	0.987926	0.98969	0.999979	0.987951	0.990041	0.999947
SPADES_SRR9831931_contigs	0.990062	0.999981	0.990001	0.999976	0.985378	0.99997	0.999961	0.98963	0.989622	0.989648	0.989615	0.989626	0.989616	0.98996	0.989965	0.989623	0.989636	0.999982	0.98917	0.990121	0.985395	0.990116	0.985468	0.990105	0.989763	0.989441	0.989437	0.989447	0.989626	0.989727	0.989636	0.989437	0.987817	0.989621	0.987814	0.987862	0.987829	0.989951	0.989718	0.985786	0.989422	0.989448	0.989445	0.987907	0.989689	0.999977	0.987927	0.990035	0.999963
SPADES_SRR9831932_contigs	0.990258	0.989598	0.990409	0.989594	0.985374	0.98959	0.989599	0.999962	0.999976	0.999984	0.999976	0.99998	0.999974	0.990343	0.990323	0.999974	0.999987	0.989615	0.989114	0.992678	0.985333	0.992679	0.985089	0.992679	0.990416	0.989274	0.992589	0.992572	0.999905	0.992725	0.999973	0.992613	0.987421	0.999892	0.987337	0.987379	0.98735	0.990373	0.999858	0.985557	0.992571	0.992563	0.992603	0.987781	0.999943	0.989567	0.987821	0.990248	0.989565
SPADES_SRR9831933_contigs	0.990048	0.999983	0.989984	0.999972	0.985372	0.999977	0.999968	0.989628	0.989644	0.989647	0.989624	0.989625	0.989598	0.989933	0.989939	0.989634	0.989657	0.999983	0.98916	0.990136	0.985393	0.990096	0.985439	0.990118	0.989751	0.989399	0.989415	0.989437	0.989631	0.989729	0.989643	0.989418	0.98777	0.989631	0.987751	0.987821	0.987783	0.989934	0.989691	0.985803	0.989405	0.989413	0.989424	0.9879	0.989673	0.999975	0.987907	0.990006	0.99995
SPADES_SRR9831934_contigs	0.990077	0.98959	0.990262	0.989593	0.98505	0.989602	0.989627	0.999963	0.999975	0.999985	0.999969	0.999973	0.999961	0.990171	0.990144	0.999976	0.999988	0.989643	0.989138	0.992677	0.985332	0.992694	0.985088	0.992693	0.990449	0.989282	0.992601	0.992577	0.999906	0.992733	0.999972	0.992594	0.987448	0.999898	0.98741	0.987397	0.987408	0.990239	0.999936	0.985568	0.992567	0.992567	0.992603	0.98778	0.999936	0.989593	0.987809	0.990066	0.989593
SPADES_SRR9831935_contigs	0.990302	0.989609	0.990442	0.989606	0.98542	0.989612	0.989644	0.999975	0.999908	0.999911	0.999899	0.999908	0.999966	0.990366	0.990341	0.999895	0.999916	0.989654	0.989202	0.992674	0.985383	0.992674	0.985105	0.992679	0.990419	0.989264	0.992618	0.992584	0.999981	0.992667	0.999898	0.992595	0.987438	0.999948	0.987344	0.987376	0.987425	0.990396	0.999844	0.985591	0.992586	0.992583	0.992615	0.987817	0.999969	0.989608	0.987851	0.990267	0.989603
SPADES_SRR9831936_contigs	0.990046	0.999983	0.989978	0.999979	0.985396	0.999975	0.999961	0.989629	0.989632	0.989658	0.989625	0.989626	0.98962	0.989941	0.989946	0.989633	0.989651	0.999987	0.989172	0.99012	0.985372	0.990141	0.985479	0.990129	0.989762	0.989447	0.98944	0.989444	0.989624	0.98973	0.989653	0.989415	0.98781	0.989614	0.987799	0.987858	0.987832	0.989945	0.989702	0.985802	0.989434	0.989453	0.989446	0.987924	0.989682	0.999971	0.987919	0.990013	0.999952
SPADES_SRR9831937_contigs	0.9903	0.989607	0.990443	0.989607	0.985377	0.989611	0.989646	0.999976	0.999954	0.999964	0.999964	0.999962	0.999952	0.990363	0.990339	0.999951	0.999962	0.989651	0.989175	0.992672	0.985344	0.992668	0.985094	0.992673	0.990418	0.989263	0.99261	0.99258	0.999966	0.992686	0.999951	0.992587	0.987455	0.99996	0.987364	0.987414	0.987446	0.99039	0.999856	0.985584	0.992573	0.992573	0.992607	0.987795	0.999971	0.989608	0.987839	0.990265	0.989585
SPADES_SRR9831938_contigs	0.98799	0.987963	0.988096	0.98793	0.986153	0.987929	0.987889	0.987781	0.987851	0.987786	0.98783	0.987834	0.987775	0.988097	0.988113	0.987811	0.98786	0.987926	0.988536	0.987697	0.986053	0.987721	0.98613	0.987722	0.987837	0.987687	0.987559	0.987554	0.987806	0.987707	0.987784	0.987534	0.988941	0.987797	0.988983	0.98894	0.989004	0.988085	0.987855	0.986515	0.9876	0.98758	0.987525	0.99998	0.987775	0.987922	0.999975	0.987981	0.987958
SPADES_SRR9831939_contigs	0.990055	0.999982	0.989997	0.999973	0.985419	0.999974	0.999961	0.989656	0.989647	0.98968	0.989663	0.989656	0.989642	0.989945	0.989974	0.989662	0.989662	0.999978	0.989144	0.99013	0.98542	0.990132	0.985525	0.990113	0.98977	0.98945	0.989443	0.989459	0.989626	0.98977	0.989668	0.989461	0.987787	0.989638	0.987772	0.987825	0.987795	0.989944	0.98973	0.985819	0.989424	0.989459	0.989458	0.987912	0.98971	0.999986	0.987946	0.990035	0.99995
SPADES_SRR26379132_contigs	0.990006	0.989416	0.990207	0.989449	0.985509	0.989433	0.989413	0.99258	0.992552	0.992566	0.992576	0.992594	0.992562	0.99022	0.990223	0.992574	0.992617	0.989437	0.989376	0.993487	0.985072	0.993507	0.985212	0.993522	0.990516	0.989419	0.999938	0.999942	0.992552	0.999093	0.992577	0.999966	0.987477	0.992516	0.987429	0.987434	0.987426	0.99016	0.992566	0.985499	0.999941	0.99996	0.999962	0.987396	0.992505	0.989445	0.9874	0.989999	0.989412
SPADES_SRR26379133_contigs	0.988474	0.988524	0.988459	0.988517	0.986001	0.98854	0.98855	0.98829	0.98837	0.98832	0.988366	0.988378	0.988353	0.98846	0.988458	0.988362	0.98818	0.98849	0.988309	0.988416	0.985895	0.988487	0.985871	0.988476	0.988093	0.98786	0.988037	0.98805	0.9883	0.988324	0.988319	0.988049	0.98827	0.988371	0.988301	0.988288	0.988321	0.988406	0.98835	0.98624	0.988025	0.988058	0.988072	0.989032	0.988384	0.98849	0.989007	0.988459	0.988497
SPADES_SRR26379134_contigs	0.989262	0.98908	0.989359	0.989043	0.98529	0.989073	0.989074	0.989215	0.989205	0.989182	0.989202	0.989191	0.989149	0.98935	0.989362	0.989191	0.988963	0.98909	0.999941	0.98929	0.985596	0.989327	0.985485	0.989333	0.989336	0.9886	0.98934	0.989401	0.989254	0.989569	0.989164	0.989391	0.987935	0.989239	0.987915	0.987922	0.987924	0.989279	0.989156	0.98595	0.98942	0.989404	0.989414	0.988341	0.989217	0.989018	0.988345	0.989269	0.989041
SPADES_SRR26379135_contigs	0.989877	0.989894	0.990035	0.989911	0.984981	0.989893	0.989899	0.990235	0.990206	0.990214	0.990202	0.990191	0.990203	0.989953	0.989948	0.990191	0.99024	0.989917	0.989305	0.990038	0.985015	0.99005	0.985376	0.990063	0.990154	0.989556	0.990094	0.990109	0.990187	0.990229	0.990226	0.990089	0.98715	0.990174	0.987122	0.987163	0.987145	0.990064	0.990212	0.985458	0.990078	0.990121	0.990104	0.987754	0.99021	0.989846	0.987743	0.989837	0.989862
SPADES_SRR26379136_contigs	0.990132	0.989653	0.990262	0.989662	0.985577	0.98967	0.989676	0.992919	0.992883	0.992868	0.992871	0.992917	0.992892	0.990274	0.990289	0.992875	0.992902	0.989662	0.989459	0.993796	0.985302	0.993808	0.985479	0.993806	0.990514	0.989662	0.999545	0.999548	0.9929	0.999685	0.992873	0.99958	0.987565	0.992822	0.987545	0.987564	0.987553	0.990258	0.992882	0.985708	0.999559	0.999565	0.999568	0.987624	0.992868	0.989644	0.987632	0.990117	0.989638
SPADES_SRR26379137_contigs	0.98985	0.989883	0.990007	0.989901	0.984947	0.989896	0.989886	0.990212	0.990191	0.990213	0.990196	0.990203	0.9902	0.989925	0.989934	0.990209	0.990224	0.989908	0.989277	0.990021	0.984982	0.990039	0.985391	0.990048	0.99016	0.989538	0.990076	0.990115	0.990171	0.990221	0.990202	0.990094	0.98715	0.99017	0.987117	0.987164	0.987122	0.990036	0.990198	0.985439	0.990083	0.990121	0.990108	0.98772	0.990203	0.989818	0.987729	0.989824	0.989846
SPADES_SRR26379138_contigs	0.987388	0.987584	0.987475	0.98762	0.985282	0.987637	0.9876	0.987835	0.987848	0.987831	0.987756	0.987808	0.987819	0.987463	0.987449	0.987804	0.987599	0.987582	0.988191	0.987533	0.985544	0.987566	0.985981	0.9876	0.987188	0.986419	0.987454	0.987432	0.987791	0.98751	0.98782	0.987424	0.988429	0.987859	0.988408	0.98844	0.988441	0.987429	0.987869	0.985565	0.987538	0.987503	0.987435	0.989447	0.987833	0.987616	0.989448	0.987368	0.98762
SPADES_SRR26379139_contigs	0.987779	0.987847	0.987916	0.987855	0.98477	0.987855	0.98793	0.987487	0.987503	0.987493	0.987483	0.987483	0.987488	0.987805	0.987808	0.987486	0.987545	0.987889	0.987841	0.987734	0.984961	0.987742	0.984662	0.987776	0.987729	0.988064	0.987784	0.987744	0.987494	0.987616	0.987498	0.98773	0.986901	0.987477	0.986859	0.986908	0.98691	0.987909	0.987441	0.985152	0.987765	0.987749	0.987737	0.987133	0.987482	0.987831	0.987199	0.987766	0.987859
SPADES_SRR26379140_contigs	0.987387	0.987582	0.987471	0.987617	0.98528	0.987631	0.987596	0.987825	0.987856	0.987825	0.98779	0.987802	0.987834	0.987458	0.987446	0.98781	0.987601	0.987588	0.988134	0.98753	0.985529	0.987569	0.985973	0.987599	0.987171	0.986426	0.987418	0.987426	0.987826	0.9875	0.987797	0.98741	0.988423	0.987834	0.988404	0.988433	0.988442	0.987443	0.987852	0.98557	0.987518	0.987493	0.987415	0.989429	0.987831	0.987613	0.989431	0.987383	0.987614
SPADES_SRR26379141_contigs	0.987385	0.987591	0.987472	0.987613	0.985279	0.98762	0.987605	0.987825	0.987844	0.98783	0.987767	0.987796	0.98782	0.987449	0.987469	0.987812	0.987585	0.987594	0.988148	0.987555	0.985522	0.987578	0.985968	0.987614	0.98718	0.986453	0.987442	0.987428	0.987823	0.987507	0.987808	0.987406	0.988415	0.987846	0.988412	0.988425	0.988422	0.98744	0.987858	0.98557	0.987528	0.987503	0.987428	0.989451	0.987818	0.987621	0.989448	0.987399	0.98761
SPADES_SRR26379142_contigs	0.987362	0.987578	0.98748	0.987617	0.985287	0.987624	0.987608	0.987824	0.987848	0.98785	0.987777	0.987799	0.987839	0.987471	0.987464	0.987832	0.987609	0.98759	0.988151	0.987557	0.985534	0.987601	0.98599	0.987628	0.987169	0.986435	0.987444	0.987418	0.987834	0.98751	0.987805	0.987423	0.98841	0.987841	0.988401	0.988435	0.988418	0.98742	0.987858	0.985595	0.987529	0.987504	0.987431	0.989453	0.987845	0.987624	0.989478	0.98739	0.9876
SPADES_SRR26379143_contigs	0.989999	0.989799	0.990076	0.98981	0.98499	0.989753	0.989793	0.99035	0.990339	0.990313	0.99032	0.990325	0.990331	0.990064	0.990061	0.990323	0.990322	0.989811	0.989359	0.990148	0.98515	0.990142	0.985247	0.990161	0.990109	0.989043	0.990018	0.990062	0.990358	0.990408	0.990336	0.990076	0.987609	0.99032	0.987632	0.98764	0.987622	0.990039	0.990346	0.985316	0.989993	0.990106	0.99005	0.987892	0.990345	0.98975	0.987909	0.990003	0.989781
SPADES_SRR26379144_contigs	0.988031	0.988003	0.988015	0.988058	0.986387	0.988052	0.988099	0.987901	0.987914	0.987882	0.98791	0.987919	0.987925	0.988082	0.988064	0.987881	0.987905	0.987977	0.98828	0.98794	0.986389	0.987952	0.98632	0.987975	0.98784	0.987721	0.987915	0.987907	0.987911	0.98781	0.987903	0.987953	0.989291	0.987886	0.989321	0.989294	0.989338	0.987978	0.987928	0.986414	0.987907	0.987952	0.987889	0.989728	0.987916	0.988053	0.989711	0.988021	0.988027
SPADES_SRR26379146_contigs	0.985126	0.985136	0.985501	0.985105	0.9992	0.985143	0.985149	0.985265	0.985309	0.985295	0.985279	0.985275	0.985314	0.985398	0.985361	0.985255	0.984985	0.985143	0.985646	0.985442	0.991274	0.985414	0.991464	0.985438	0.985143	0.984763	0.985308	0.985332	0.985283	0.985434	0.985289	0.985313	0.986398	0.985276	0.986375	0.986375	0.986423	0.985491	0.985224	0.991599	0.985288	0.985307	0.985306	0.986118	0.985247	0.985086	0.986107	0.985099	0.985121
SPADES_SRR26379147_contigs	0.985119	0.985126	0.98548	0.985105	0.999218	0.985141	0.985145	0.985241	0.985284	0.985275	0.985253	0.985257	0.985289	0.985397	0.985359	0.985233	0.984973	0.985131	0.985672	0.985445	0.991257	0.985414	0.991466	0.98543	0.985167	0.98476	0.985316	0.985324	0.985258	0.985441	0.985265	0.985319	0.986395	0.985251	0.986365	0.986356	0.986405	0.985479	0.985225	0.991626	0.985289	0.985311	0.985307	0.986083	0.985229	0.985102	0.986072	0.985097	0.985114
SPADES_SRR26379148_contigs	0.985125	0.985148	0.985489	0.985116	0.999202	0.985155	0.985158	0.985264	0.985308	0.985295	0.985274	0.985275	0.985318	0.985397	0.98536	0.985253	0.984988	0.985142	0.98563	0.985439	0.991274	0.985417	0.991454	0.985433	0.985143	0.984762	0.985307	0.98533	0.985283	0.985432	0.985288	0.985312	0.986397	0.985277	0.986374	0.986375	0.986422	0.985478	0.985224	0.9916	0.985284	0.985306	0.985305	0.986118	0.985247	0.985096	0.986106	0.985097	0.985121
SPADES_SRR26379149_contigs	0.98986	0.989784	0.989895	0.989796	0.984759	0.989796	0.989823	0.990183	0.990209	0.990203	0.990195	0.990195	0.990195	0.989879	0.989888	0.990175	0.990253	0.989786	0.989095	0.990291	0.984946	0.990282	0.98509	0.990334	0.989961	0.988932	0.990259	0.990247	0.990194	0.990498	0.990161	0.99026	0.987208	0.990123	0.987178	0.987211	0.987201	0.989822	0.990116	0.985098	0.990255	0.990268	0.990258	0.987816	0.990149	0.989776	0.987899	0.989848	0.989764
SPADES_SRR26379150_contigs	0.987761	0.987865	0.987906	0.987856	0.984778	0.987866	0.987927	0.987476	0.987474	0.987483	0.987469	0.987465	0.987474	0.987784	0.987777	0.98745	0.987539	0.987891	0.987842	0.987754	0.98496	0.987768	0.984712	0.987797	0.98775	0.988092	0.98778	0.98776	0.987492	0.987627	0.987463	0.987745	0.986876	0.987463	0.98687	0.986874	0.986868	0.987893	0.987408	0.985181	0.987761	0.987762	0.987752	0.987162	0.987439	0.987848	0.987179	0.987746	0.987857
SPADES_SRR26379151_contigs	0.999972	0.989909	0.999961	0.989927	0.985327	0.989914	0.989915	0.990343	0.990339	0.990306	0.990313	0.990336	0.990299	0.999964	0.999978	0.990298	0.990127	0.98996	0.989384	0.990037	0.98532	0.990038	0.985696	0.990033	0.989981	0.989064	0.99015	0.990171	0.990339	0.99011	0.990296	0.990155	0.987598	0.990343	0.987603	0.987616	0.987607	0.999963	0.9904	0.985408	0.990143	0.990141	0.99013	0.988133	0.9903	0.989966	0.988155	0.999979	0.989941
SPADES_SRR26379152_contigs	0.989636	0.999552	0.989891	0.999557	0.985339	0.999551	0.99953	0.989476	0.98952	0.989548	0.989515	0.989519	0.989507	0.989884	0.989896	0.98953	0.989533	0.999541	0.989108	0.989964	0.98529	0.989985	0.985396	0.989984	0.989684	0.989368	0.989403	0.989403	0.989482	0.989684	0.989539	0.989401	0.987492	0.989474	0.987499	0.987552	0.987523	0.989834	0.989605	0.985784	0.989424	0.989414	0.989428	0.987872	0.989525	0.999577	0.987882	0.989617	0.999519
SPADES_SRR26379153_contigs	0.989628	0.999559	0.989885	0.999552	0.985336	0.999541	0.999538	0.989473	0.989508	0.989546	0.989511	0.989512	0.989503	0.989879	0.989882	0.989523	0.989533	0.999552	0.989101	0.989964	0.985291	0.989975	0.985399	0.989963	0.989686	0.989341	0.989437	0.98945	0.989478	0.989677	0.989538	0.989428	0.987496	0.989471	0.987496	0.987554	0.987523	0.989821	0.989597	0.985768	0.98944	0.98941	0.989429	0.987859	0.989523	0.999586	0.987868	0.989609	0.999514
SPADES_SRR26379154_contigs	0.989861	0.989784	0.989892	0.989782	0.984751	0.989779	0.98983	0.9902	0.990225	0.990217	0.990202	0.990212	0.990194	0.989876	0.989889	0.990189	0.990254	0.989811	0.989103	0.990299	0.984996	0.990282	0.985105	0.990333	0.989955	0.988886	0.990262	0.990307	0.990203	0.990508	0.990158	0.990293	0.98722	0.990121	0.987192	0.987238	0.987216	0.989853	0.990106	0.985037	0.990281	0.990308	0.990311	0.987804	0.990162	0.989769	0.987897	0.989846	0.989749
SPADES_SRR26379155_contigs	0.989591	0.999552	0.989834	0.999565	0.985348	0.999545	0.999532	0.989462	0.989506	0.98952	0.989501	0.989503	0.989482	0.989833	0.989839	0.98951	0.989506	0.999543	0.989092	0.989965	0.985301	0.990002	0.985373	0.990005	0.989637	0.989317	0.989413	0.989421	0.98946	0.98968	0.989524	0.989422	0.987491	0.989465	0.987497	0.987548	0.98751	0.989782	0.989585	0.985742	0.989437	0.989418	0.989426	0.987863	0.989498	0.999578	0.987871	0.989579	0.999531
SPADES_SRR26379156_contigs	0.989593	0.999551	0.989848	0.999555	0.985328	0.999553	0.999527	0.989468	0.989479	0.989521	0.989476	0.989477	0.989456	0.989832	0.989833	0.989488	0.989525	0.99956	0.989103	0.989961	0.985291	0.989971	0.985369	0.989978	0.989644	0.989297	0.989423	0.989445	0.989455	0.989682	0.989497	0.989428	0.987504	0.989473	0.987498	0.987552	0.987524	0.989778	0.989562	0.985754	0.989418	0.989394	0.989425	0.987888	0.989526	0.99958	0.987898	0.989567	0.999539
SPADES_SRR26379157_contigs	0.989868	0.989792	0.989902	0.989801	0.984778	0.989805	0.989822	0.990178	0.990221	0.990203	0.990185	0.990189	0.990193	0.989869	0.989901	0.990189	0.990244	0.989769	0.989087	0.99028	0.98494	0.990273	0.985085	0.990322	0.989977	0.988921	0.990242	0.990233	0.990186	0.990493	0.990167	0.990249	0.987213	0.99016	0.987181	0.987216	0.987207	0.989841	0.990125	0.985059	0.990241	0.990268	0.990258	0.987808	0.990162	0.989782	0.98789	0.989861	0.989773
SPADES_SRR26379158_contigs	0.989524	0.99943	0.989529	0.999447	0.985219	0.999433	0.999415	0.989457	0.989504	0.989525	0.989477	0.989496	0.989502	0.989524	0.989526	0.989498	0.989501	0.999421	0.988975	0.989983	0.985337	0.989988	0.985465	0.990008	0.98958	0.989078	0.989473	0.989438	0.989465	0.989301	0.989514	0.989438	0.987783	0.989455	0.987776	0.987813	0.987799	0.989496	0.989539	0.985376	0.989398	0.989393	0.989464	0.987882	0.989491	0.999446	0.987887	0.989494	0.999429
SPADES_SRR26379159_contigs	0.989505	0.99943	0.989527	0.999448	0.985216	0.999432	0.999413	0.989454	0.98951	0.989518	0.989478	0.989497	0.989498	0.989525	0.989507	0.989498	0.989501	0.99941	0.988978	0.989972	0.985348	0.989983	0.985462	0.99	0.989574	0.989074	0.989456	0.989432	0.989462	0.989261	0.989511	0.989448	0.987782	0.989454	0.987773	0.987819	0.987804	0.989499	0.989538	0.985379	0.989384	0.989394	0.98946	0.98788	0.989491	0.999447	0.987888	0.989483	0.999429
SPADES_SRR26379160_contigs	0.999977	0.989917	0.999966	0.989919	0.985334	0.989922	0.989914	0.990343	0.990345	0.990314	0.9903	0.99034	0.990284	0.999973	0.999973	0.990304	0.990144	0.989963	0.989379	0.990043	0.985317	0.990037	0.985696	0.990038	0.989994	0.989054	0.990153	0.99016	0.990339	0.990137	0.990291	0.990138	0.987589	0.990358	0.987583	0.987596	0.987598	0.999971	0.990417	0.985412	0.990144	0.990124	0.990131	0.988121	0.990308	0.989956	0.988124	0.999976	0.989931
SPADES_SRR26379161_contigs	0.985402	0.985624	0.985626	0.985623	0.991475	0.985658	0.985643	0.985415	0.985427	0.985419	0.98542	0.985388	0.985427	0.985524	0.985484	0.98538	0.985447	0.985635	0.98569	0.985521	0.991943	0.985557	0.991685	0.985557	0.985339	0.985075	0.985356	0.985299	0.9854	0.985263	0.985391	0.985332	0.986499	0.98539	0.986496	0.986504	0.986498	0.98561	0.985378	0.995939	0.985294	0.985285	0.985328	0.986185	0.985389	0.985624	0.986194	0.985424	0.985584
SPADES_SRR26379162_contigs	0.999981	0.989917	0.99997	0.989922	0.985346	0.989922	0.989915	0.990342	0.99034	0.99032	0.990314	0.990335	0.990293	0.999978	0.999963	0.990309	0.990168	0.989963	0.989373	0.990043	0.985322	0.990035	0.985705	0.990035	0.990001	0.989066	0.990166	0.990166	0.990347	0.990127	0.990307	0.99015	0.987602	0.990322	0.987595	0.987602	0.9876	0.999975	0.990409	0.985414	0.990153	0.990139	0.990142	0.98813	0.990301	0.989951	0.988129	0.999965	0.989935
SPADES_SRR26379163_contigs	0.985728	0.985792	0.985722	0.985807	0.991708	0.985825	0.985811	0.985612	0.985618	0.985616	0.985611	0.985612	0.985617	0.985738	0.985716	0.985578	0.985592	0.985776	0.985923	0.985732	0.991721	0.985732	0.991672	0.98572	0.985534	0.985295	0.985592	0.985614	0.985633	0.985518	0.985603	0.985632	0.986856	0.985577	0.986838	0.986844	0.986868	0.985719	0.985629	0.999661	0.985602	0.985611	0.985584	0.986437	0.98559	0.985804	0.986456	0.985706	0.985788
SPADES_SRR26379164_contigs	0.989862	0.989786	0.989896	0.989797	0.984733	0.989797	0.989826	0.990198	0.990223	0.990217	0.99021	0.990209	0.99021	0.989879	0.989893	0.990189	0.990272	0.989808	0.989086	0.990289	0.984969	0.990282	0.985101	0.990335	0.989975	0.988932	0.990288	0.99029	0.990206	0.99051	0.990178	0.990305	0.987221	0.990169	0.987188	0.987223	0.987214	0.989858	0.990118	0.985032	0.990284	0.990325	0.990315	0.987814	0.990162	0.989777	0.987897	0.989863	0.989765
SPADES_SRR26379165_contigs	0.985709	0.985792	0.985704	0.9858	0.991706	0.98582	0.985772	0.985605	0.98561	0.985607	0.985607	0.985608	0.98561	0.98572	0.985699	0.98557	0.985601	0.985745	0.985906	0.985733	0.991715	0.985739	0.99168	0.985718	0.985569	0.985306	0.985596	0.985631	0.985623	0.98558	0.985604	0.985645	0.986853	0.985567	0.986836	0.98685	0.98687	0.985708	0.985623	0.999661	0.985616	0.985621	0.985592	0.986424	0.985594	0.98577	0.986438	0.985695	0.985748
SPADES_SRR26379166_contigs	0.985717	0.985793	0.985703	0.985806	0.9917	0.985828	0.985815	0.985597	0.985606	0.985601	0.985604	0.9856	0.985604	0.985729	0.985703	0.985567	0.985596	0.985783	0.985914	0.985733	0.991743	0.985734	0.99168	0.985715	0.985582	0.985313	0.985602	0.985628	0.985618	0.985578	0.985591	0.985641	0.986849	0.985565	0.986837	0.986835	0.986861	0.985714	0.985621	0.999662	0.985613	0.985614	0.985596	0.98646	0.985585	0.985805	0.98648	0.9857	0.985789
SPADES_SRR26379167_contigs	0.98559	0.985494	0.985606	0.985474	0.991409	0.985526	0.985366	0.985173	0.985209	0.985231	0.985172	0.985174	0.985218	0.985612	0.985597	0.985188	0.985216	0.98552	0.985669	0.985178	0.991446	0.985192	0.990976	0.985206	0.98521	0.984962	0.984098	0.984146	0.985196	0.984736	0.985206	0.984091	0.986434	0.985157	0.986383	0.986393	0.986391	0.985586	0.985175	0.991619	0.984054	0.984102	0.984069	0.98621	0.985194	0.985484	0.986188	0.985601	0.985485
SPADES_SRR26379168_contigs	0.990239	0.989958	0.990375	0.989959	0.985199	0.989962	0.989963	0.99042	0.990517	0.990468	0.990424	0.990406	0.990498	0.990283	0.990266	0.990484	0.990451	0.989974	0.989418	0.990488	0.985464	0.990505	0.985412	0.99049	0.990686	0.989687	0.990673	0.990626	0.99047	0.99063	0.990523	0.990656	0.987414	0.990429	0.987382	0.987463	0.987402	0.990323	0.99042	0.985775	0.990713	0.990677	0.99066	0.98798	0.990402	0.989953	0.98799	0.990229	0.989941
SPADES_SRR26379169_contigs	0.985716	0.985789	0.985701	0.985804	0.991705	0.985822	0.985815	0.985602	0.985604	0.985608	0.985604	0.985606	0.985603	0.985724	0.985691	0.985567	0.985596	0.985776	0.98591	0.985723	0.991724	0.985734	0.991681	0.985725	0.985572	0.985309	0.985599	0.985625	0.985616	0.985562	0.985588	0.985638	0.986856	0.985607	0.986835	0.986848	0.986872	0.985711	0.985616	0.999662	0.985614	0.985614	0.985594	0.986461	0.985582	0.985801	0.986479	0.985697	0.985788
SPADES_SRR26379170_contigs	0.989873	0.989786	0.989908	0.9898	0.984777	0.9898	0.989815	0.990233	0.990253	0.990251	0.99025	0.990246	0.990246	0.98989	0.9899	0.990228	0.990299	0.989789	0.989094	0.990305	0.984934	0.990293	0.985094	0.990347	0.989966	0.988963	0.990221	0.990273	0.990241	0.99045	0.990208	0.990279	0.987215	0.990202	0.987179	0.987217	0.987207	0.989836	0.990148	0.985102	0.990228	0.990293	0.99028	0.987825	0.990207	0.989777	0.987907	0.989865	0.989768
SPADES_SRR26379171_contigs	0.989849	0.989788	0.989883	0.989804	0.984605	0.989796	0.989816	0.990227	0.990244	0.990244	0.990236	0.990239	0.990239	0.989872	0.989876	0.990219	0.990263	0.989796	0.989091	0.990301	0.984955	0.990305	0.985007	0.990376	0.989965	0.988944	0.990244	0.990263	0.990233	0.990467	0.990208	0.990266	0.987213	0.9902	0.987196	0.987221	0.987208	0.989817	0.990146	0.985103	0.990253	0.990288	0.990287	0.987689	0.990193	0.989766	0.987792	0.989845	0.989773
SPADES_SRR26379172_contigs	0.987756	0.987873	0.987903	0.987881	0.984766	0.987887	0.987952	0.9875	0.98749	0.98751	0.987478	0.987491	0.987491	0.987774	0.987771	0.987473	0.987544	0.987914	0.987823	0.987756	0.984955	0.98777	0.984701	0.987801	0.98775	0.988093	0.987795	0.987777	0.987506	0.987652	0.987486	0.987756	0.986882	0.987463	0.986893	0.98689	0.986897	0.98789	0.987454	0.985188	0.987777	0.987776	0.987765	0.987174	0.987474	0.987875	0.9872	0.987741	0.987879
SPADES_SRR26379173_contigs	0.985723	0.985797	0.985707	0.985824	0.991709	0.985823	0.985811	0.985606	0.98561	0.985606	0.985607	0.985607	0.985609	0.985734	0.985704	0.985569	0.985602	0.985803	0.98591	0.985734	0.991715	0.985742	0.99167	0.985724	0.985578	0.985313	0.985594	0.985635	0.985623	0.98558	0.985603	0.985639	0.986856	0.985603	0.986851	0.986864	0.986871	0.98572	0.98561	0.999661	0.985612	0.985602	0.985586	0.986433	0.985593	0.985814	0.986435	0.985707	0.985795
SPADES_SRR26379174_contigs	0.989658	0.989778	0.989798	0.989794	0.984551	0.989789	0.989817	0.990118	0.990137	0.990145	0.990128	0.990129	0.990139	0.989695	0.989682	0.990109	0.990188	0.989792	0.9891	0.990309	0.984968	0.99031	0.985094	0.99035	0.98993	0.988813	0.99026	0.990242	0.990118	0.990497	0.990086	0.990234	0.987092	0.990054	0.987066	0.987102	0.987089	0.989732	0.990034	0.985096	0.990256	0.990246	0.990249	0.98779	0.990077	0.989757	0.987893	0.989653	0.989758
SPADES_SRR26379175_contigs	0.989707	0.989779	0.989839	0.989795	0.984595	0.989791	0.98982	0.990144	0.990168	0.990161	0.990158	0.990155	0.990156	0.989726	0.989731	0.990135	0.990194	0.989794	0.989096	0.990304	0.984967	0.990312	0.98509	0.990358	0.989942	0.988827	0.99026	0.990255	0.990139	0.990484	0.990125	0.990247	0.987098	0.990084	0.987066	0.987105	0.987086	0.989768	0.990057	0.985116	0.99026	0.990259	0.990262	0.987794	0.99011	0.989755	0.987897	0.989701	0.989761
SPADES_SRR26379176_contigs	0.989707	0.989778	0.989839	0.989794	0.984595	0.989793	0.98982	0.990145	0.990169	0.990162	0.990158	0.990157	0.990156	0.989726	0.989735	0.990137	0.99022	0.989787	0.98909	0.9903	0.984955	0.990298	0.985088	0.990344	0.989958	0.988827	0.990262	0.99025	0.990145	0.990513	0.990124	0.990262	0.987099	0.990114	0.987109	0.987099	0.987084	0.98977	0.990055	0.985131	0.990261	0.990272	0.990263	0.987816	0.990111	0.989772	0.987899	0.989696	0.989759
SPADES_SRR26379177_contigs	0.989705	0.989779	0.989837	0.989795	0.984563	0.989792	0.98982	0.990148	0.990162	0.990165	0.990159	0.99016	0.990158	0.989724	0.989733	0.99014	0.990215	0.989789	0.989084	0.990307	0.984978	0.990293	0.985095	0.990343	0.989954	0.988818	0.990255	0.990268	0.990136	0.990525	0.99012	0.990273	0.987095	0.990117	0.987104	0.987096	0.987079	0.989764	0.990052	0.985092	0.990251	0.990292	0.990279	0.98781	0.990107	0.98977	0.987893	0.989698	0.98976
SPADES_SRR26379178_contigs	0.990107	0.989744	0.990068	0.989774	0.985236	0.98977	0.98969	0.99252	0.992489	0.992482	0.992551	0.992558	0.992523	0.990091	0.990124	0.992559	0.99254	0.989764	0.989396	0.993685	0.985446	0.993687	0.985106	0.993702	0.99051	0.989268	0.998599	0.998587	0.992494	0.999821	0.992526	0.998622	0.987474	0.992449	0.987471	0.987473	0.987481	0.990057	0.992516	0.985566	0.998607	0.998623	0.998624	0.987562	0.992483	0.989733	0.987576	0.990082	0.989732
SPADES_SRR26379179_contigs	0.990236	0.989958	0.990349	0.989957	0.985198	0.98996	0.989967	0.99042	0.99052	0.990467	0.990424	0.990407	0.990501	0.990273	0.990263	0.990485	0.990453	0.989973	0.989413	0.990497	0.985464	0.990517	0.985422	0.990504	0.99068	0.989688	0.99066	0.990634	0.990454	0.990621	0.990522	0.990663	0.987418	0.99043	0.987386	0.987465	0.987405	0.990299	0.990421	0.98578	0.990713	0.990685	0.990659	0.987976	0.9904	0.989949	0.987986	0.990229	0.989939
SPADES_SRR26379180_contigs	0.989708	0.98978	0.989839	0.989795	0.984596	0.989794	0.98982	0.990144	0.99017	0.990161	0.990159	0.990157	0.990157	0.989728	0.989733	0.990135	0.990196	0.989797	0.989111	0.990309	0.984963	0.990313	0.985093	0.990359	0.989942	0.988837	0.990233	0.990257	0.99015	0.990486	0.990125	0.990242	0.987097	0.990083	0.987072	0.987107	0.987091	0.989771	0.990058	0.985117	0.990234	0.990261	0.990263	0.987795	0.990109	0.989759	0.987898	0.989705	0.989766
SPADES_SRR26379181_contigs	0.98539	0.985619	0.985601	0.985614	0.991484	0.985661	0.985642	0.985409	0.985432	0.985419	0.985395	0.985384	0.985426	0.985525	0.985487	0.985383	0.985448	0.985631	0.985664	0.985517	0.99193	0.985548	0.991692	0.985558	0.985332	0.985071	0.985361	0.985277	0.985401	0.985252	0.985392	0.985329	0.986497	0.985393	0.986496	0.986502	0.986495	0.985604	0.985355	0.995948	0.985291	0.985281	0.985333	0.986174	0.985389	0.985619	0.986188	0.985421	0.985586
SPADES_SRR26379182_contigs	0.98783	0.987929	0.987827	0.987888	0.985513	0.9879	0.987933	0.987279	0.987309	0.987303	0.987315	0.987334	0.987274	0.987847	0.987823	0.987325	0.987376	0.987899	0.988243	0.987877	0.985602	0.987913	0.985715	0.987924	0.987683	0.987129	0.987466	0.987496	0.987344	0.987403	0.987307	0.987465	0.988729	0.98732	0.988697	0.988741	0.988706	0.987793	0.987365	0.986027	0.987515	0.987544	0.987493	0.98976	0.987294	0.98788	0.98976	0.987766	0.987878
SPADES_SRR26379183_contigs	0.985389	0.985622	0.985595	0.985613	0.991472	0.985662	0.98564	0.985409	0.98543	0.985424	0.985394	0.985375	0.985429	0.985519	0.985477	0.98538	0.985446	0.985629	0.985669	0.985515	0.991923	0.98555	0.991693	0.985553	0.985333	0.985068	0.985333	0.98531	0.985401	0.985251	0.985388	0.985298	0.986515	0.9854	0.986499	0.986512	0.986499	0.985597	0.985382	0.995948	0.985265	0.985252	0.985346	0.98617	0.985385	0.985615	0.986185	0.985416	0.985581
SPADES_SRR26379184_contigs	0.987396	0.98757	0.987483	0.9876	0.985314	0.987617	0.987589	0.987812	0.987844	0.987811	0.987772	0.987788	0.98781	0.987463	0.987476	0.987805	0.987602	0.987575	0.988184	0.987547	0.985591	0.987584	0.985994	0.987622	0.98719	0.98636	0.987434	0.987421	0.987819	0.987393	0.987812	0.987408	0.988476	0.987846	0.988457	0.988494	0.988494	0.987455	0.987883	0.985689	0.987516	0.987486	0.98742	0.989497	0.98781	0.987597	0.989503	0.987353	0.987606
SPADES_SRR26379185_contigs	0.987967	0.988102	0.988006	0.988056	0.985863	0.988086	0.988069	0.987623	0.987644	0.987617	0.987618	0.987642	0.987617	0.988009	0.987957	0.987609	0.987638	0.988066	0.988386	0.98797	0.985747	0.988043	0.986014	0.988061	0.987841	0.987584	0.987487	0.987478	0.98765	0.987357	0.98763	0.98749	0.989086	0.987647	0.989059	0.989045	0.989094	0.987937	0.987748	0.986339	0.987526	0.987569	0.987508	0.989751	0.987625	0.988038	0.98975	0.987903	0.988054
SPADES_SRR26379186_contigs	0.987967	0.988101	0.988007	0.988057	0.985855	0.988086	0.98807	0.987633	0.987638	0.987625	0.987628	0.987648	0.98762	0.98801	0.987957	0.987618	0.987644	0.98808	0.988381	0.987999	0.985795	0.988033	0.986046	0.988049	0.987834	0.987592	0.987527	0.987533	0.987661	0.987371	0.987635	0.987538	0.98909	0.98765	0.989059	0.989048	0.989096	0.987954	0.987746	0.986301	0.987579	0.987619	0.987556	0.989753	0.987633	0.988039	0.989751	0.987914	0.988058
SPADES_SRR26379187_contigs	0.98766	0.987674	0.987948	0.987638	0.984644	0.987654	0.98772	0.987389	0.987407	0.9874	0.987397	0.987402	0.987399	0.987824	0.987845	0.987382	0.987436	0.98768	0.987775	0.987771	0.984791	0.987774	0.984745	0.987799	0.987729	0.988075	0.987681	0.987672	0.987402	0.987822	0.987386	0.987643	0.986632	0.987399	0.986648	0.98664	0.986661	0.987895	0.987367	0.985209	0.987695	0.98765	0.987675	0.987135	0.987373	0.987628	0.987175	0.98765	0.987636
SPADES_SRR26379188_contigs	0.989861	0.989783	0.989896	0.989797	0.984728	0.989796	0.989791	0.990197	0.990223	0.990217	0.990212	0.990209	0.990213	0.989879	0.989885	0.990189	0.990248	0.989814	0.989102	0.990295	0.984996	0.990298	0.985104	0.990349	0.989959	0.988933	0.990277	0.9903	0.990202	0.990454	0.990177	0.990287	0.987221	0.99014	0.987205	0.987232	0.987217	0.989852	0.990125	0.985014	0.990275	0.990302	0.990305	0.987763	0.990163	0.989763	0.987866	0.989868	0.989764
SPADES_SRR26379189_contigs	0.989869	0.989792	0.989904	0.989802	0.984753	0.989804	0.98983	0.990188	0.990227	0.990209	0.9902	0.9902	0.990204	0.98987	0.989895	0.9902	0.990265	0.989788	0.989099	0.990282	0.984979	0.990275	0.985103	0.990325	0.989962	0.988921	0.990283	0.990284	0.990197	0.990505	0.99018	0.990294	0.987225	0.990142	0.987193	0.987228	0.987218	0.989859	0.990135	0.985015	0.990282	0.990305	0.990295	0.987814	0.990172	0.989783	0.987896	0.989871	0.989769
SPADES_SRR26379190_contigs	0.989859	0.989784	0.989894	0.989797	0.984735	0.989795	0.98979	0.990197	0.990223	0.990218	0.990212	0.990209	0.990213	0.989879	0.989884	0.990189	0.990248	0.989812	0.989106	0.990299	0.985	0.990302	0.985113	0.990351	0.989959	0.988933	0.990306	0.990301	0.99021	0.990455	0.99018	0.990291	0.987221	0.990139	0.987203	0.987231	0.987215	0.989852	0.990121	0.985025	0.990304	0.990303	0.990305	0.987763	0.990163	0.989764	0.987855	0.98987	0.989767
SPADES_SRR26379191_contigs	0.98987	0.989792	0.989905	0.989802	0.984768	0.989803	0.989795	0.990189	0.990227	0.990211	0.990203	0.990201	0.990208	0.989871	0.989894	0.990201	0.990241	0.989795	0.989122	0.990287	0.984998	0.990287	0.985108	0.990338	0.989975	0.988923	0.990282	0.990292	0.990197	0.990447	0.990183	0.990279	0.987241	0.990176	0.987227	0.987252	0.987237	0.989859	0.99013	0.985014	0.990283	0.990293	0.990295	0.987778	0.990175	0.989766	0.987858	0.989876	0.989771
SPADES_SRR26379192_contigs	0.987407	0.987573	0.987477	0.987591	0.98533	0.987591	0.987589	0.9878	0.987828	0.987813	0.987773	0.987775	0.98781	0.987459	0.98749	0.98781	0.9876	0.987567	0.988169	0.987567	0.98557	0.987599	0.986011	0.987641	0.9872	0.986351	0.987408	0.987417	0.987807	0.987402	0.987802	0.987406	0.988422	0.987861	0.988468	0.988458	0.988466	0.98745	0.98789	0.985693	0.987513	0.987503	0.987411	0.989517	0.987821	0.987603	0.989495	0.987378	0.987599
SPADES_SRR26379193_contigs	0.987412	0.987581	0.9875	0.987612	0.985315	0.987622	0.987599	0.987824	0.987843	0.987814	0.987777	0.987794	0.987819	0.987492	0.98747	0.987802	0.987646	0.987575	0.988186	0.987538	0.98559	0.98759	0.985979	0.987618	0.987225	0.986386	0.987443	0.987416	0.987822	0.987407	0.987812	0.987412	0.988438	0.987843	0.988457	0.988459	0.988483	0.987472	0.987892	0.985696	0.987526	0.987495	0.987427	0.98948	0.98782	0.987605	0.98946	0.987403	0.987615
SPADES_SRR26379194_contigs	0.985682	0.985299	0.985695	0.985303	0.991484	0.985317	0.985152	0.985201	0.985155	0.985159	0.985122	0.985197	0.985193	0.985689	0.985674	0.985115	0.985141	0.985313	0.985829	0.98517	0.991539	0.985174	0.99127	0.98518	0.985313	0.984787	0.984254	0.984274	0.98517	0.985282	0.985159	0.984279	0.986511	0.985128	0.986531	0.986507	0.986512	0.98564	0.98514	0.991779	0.984247	0.984262	0.984247	0.985977	0.985148	0.985304	0.985977	0.985644	0.985283
SPADES_SRR26379195_contigs	0.987369	0.987574	0.987464	0.987594	0.985319	0.987605	0.9876	0.987824	0.987842	0.9878	0.987762	0.987791	0.98779	0.987451	0.987484	0.987798	0.987591	0.987569	0.988177	0.987559	0.985586	0.987603	0.985995	0.987628	0.987187	0.986372	0.98742	0.98743	0.987795	0.987391	0.987806	0.987414	0.98847	0.987838	0.988455	0.98849	0.988471	0.987429	0.987882	0.985702	0.987518	0.987504	0.987417	0.98951	0.987807	0.987611	0.989513	0.987379	0.987607
SPADES_SRR26379196_contigs	0.987393	0.987566	0.987479	0.987597	0.985317	0.987611	0.987587	0.987816	0.987844	0.987808	0.987774	0.987793	0.987808	0.987459	0.987473	0.987806	0.987599	0.98757	0.988182	0.987541	0.985589	0.987587	0.985994	0.987622	0.987191	0.986363	0.987428	0.987413	0.987818	0.987392	0.987811	0.987401	0.988428	0.98784	0.988451	0.98845	0.988485	0.987452	0.987891	0.985695	0.987513	0.987483	0.987413	0.9895	0.987813	0.987594	0.989479	0.987353	0.987604
SPADES_SRR26379197_contigs	0.98741	0.987561	0.987495	0.987613	0.985363	0.987537	0.987637	0.987805	0.987826	0.987815	0.987791	0.987793	0.987809	0.987501	0.987494	0.987809	0.987613	0.987584	0.988168	0.987563	0.985598	0.987599	0.985985	0.987638	0.98721	0.986386	0.98743	0.987423	0.987827	0.987391	0.987796	0.987401	0.988444	0.987832	0.988472	0.988467	0.988495	0.987461	0.987875	0.985703	0.987518	0.987488	0.987418	0.989501	0.987804	0.987617	0.989472	0.987396	0.987581
SPADES_SRR26379198_contigs	0.985815	0.985674	0.985945	0.985716	0.991188	0.985697	0.985719	0.985651	0.985594	0.98564	0.985622	0.985647	0.985611	0.985974	0.985966	0.985602	0.985609	0.985655	0.985914	0.985536	0.991462	0.985509	0.99125	0.985545	0.985646	0.985542	0.985372	0.985379	0.985618	0.985454	0.985607	0.985365	0.98657	0.985649	0.986553	0.986561	0.98655	0.985881	0.985665	0.991645	0.985312	0.985355	0.985348	0.986124	0.985595	0.985675	0.986134	0.985835	0.985678
SPADES_SRR26379199_contigs	0.987389	0.987606	0.987488	0.987622	0.985329	0.987618	0.987618	0.987828	0.98785	0.987833	0.987803	0.987802	0.987836	0.987491	0.987491	0.987818	0.987638	0.987597	0.988183	0.987577	0.985583	0.98762	0.986019	0.987649	0.987216	0.986378	0.987441	0.987418	0.987814	0.987394	0.987827	0.987412	0.988437	0.987849	0.988471	0.988467	0.988479	0.98745	0.987899	0.985705	0.987519	0.987496	0.987417	0.989515	0.987831	0.987633	0.989496	0.987385	0.987622
SPADES_SRR26379200_contigs	0.987397	0.987579	0.987486	0.987618	0.985327	0.987631	0.98761	0.987825	0.987844	0.987816	0.987775	0.987794	0.987811	0.987494	0.987477	0.987799	0.987601	0.987581	0.988178	0.987548	0.98559	0.987595	0.985994	0.987619	0.98719	0.986358	0.987444	0.987426	0.987799	0.987387	0.987812	0.987422	0.988442	0.987845	0.988447	0.988458	0.988493	0.987451	0.987883	0.98569	0.98753	0.987494	0.987424	0.9895	0.987814	0.987611	0.989478	0.98739	0.987609
SPADES_SRR26379201_contigs	0.987302	0.987554	0.987366	0.987573	0.985138	0.987602	0.987576	0.987767	0.98779	0.987769	0.987709	0.987742	0.987763	0.987379	0.987361	0.987753	0.987751	0.987544	0.988141	0.98754	0.985492	0.987574	0.985962	0.987597	0.987206	0.986597	0.987457	0.98744	0.987718	0.987551	0.987764	0.987426	0.988632	0.987788	0.988609	0.988656	0.98865	0.987369	0.987792	0.985554	0.987538	0.98751	0.987432	0.989606	0.987766	0.987571	0.989605	0.987298	0.987573
SPADES_SRR26379202_contigs	0.987414	0.987732	0.9875	0.987731	0.986067	0.987744	0.987782	0.98739	0.987396	0.98741	0.987347	0.987388	0.987387	0.987426	0.987433	0.987359	0.987527	0.987757	0.988312	0.987568	0.986207	0.987536	0.986229	0.987587	0.987521	0.987138	0.98764	0.987691	0.987361	0.987729	0.987364	0.987686	0.98953	0.987394	0.989491	0.989532	0.989534	0.987498	0.987441	0.986771	0.987719	0.987735	0.987694	0.988859	0.987401	0.987719	0.988915	0.987412	0.987752
SPADES_SRR26379203_contigs	0.98744	0.987305	0.987411	0.987347	0.986179	0.987326	0.987361	0.987396	0.987395	0.987353	0.987385	0.987413	0.987335	0.987423	0.987445	0.987366	0.987413	0.987323	0.987857	0.987136	0.986087	0.98717	0.98601	0.987172	0.987274	0.986918	0.987073	0.987028	0.987377	0.987301	0.987341	0.987066	0.989807	0.987369	0.989807	0.989856	0.989882	0.987411	0.987366	0.986462	0.987054	0.987071	0.987032	0.989104	0.987343	0.987334	0.989096	0.987457	0.98729
SPADES_SRR26379204_contigs	0.990124	0.989786	0.990231	0.989808	0.98521	0.989623	0.989777	0.990338	0.990179	0.990328	0.990318	0.990321	0.990174	0.990124	0.990138	0.99018	0.99031	0.989647	0.989193	0.990169	0.985332	0.990211	0.985232	0.990208	0.990415	0.989212	0.990118	0.990115	0.990197	0.990302	0.990173	0.990128	0.987351	0.990176	0.987372	0.987392	0.987365	0.9902	0.99032	0.985573	0.990065	0.990136	0.990115	0.988053	0.990351	0.989758	0.988074	0.990135	0.989785
SPADES_SRR26379205_contigs	0.989708	0.989776	0.989836	0.989788	0.984593	0.98979	0.98982	0.990151	0.990167	0.990167	0.990164	0.990163	0.990165	0.989732	0.989743	0.990143	0.990193	0.989793	0.989096	0.990311	0.984964	0.990311	0.985094	0.990356	0.989955	0.988833	0.990248	0.990253	0.990154	0.990521	0.990124	0.990238	0.987095	0.990122	0.98713	0.987106	0.98709	0.989776	0.990068	0.985111	0.990236	0.990264	0.990266	0.9878	0.99011	0.989757	0.987903	0.989703	0.989765
SPADES_SRR26379206_contigs	0.987727	0.987529	0.987934	0.987511	0.984716	0.987556	0.98755	0.987636	0.987649	0.987634	0.987589	0.987629	0.987598	0.987921	0.987954	0.987609	0.98762	0.987546	0.98748	0.987713	0.98479	0.987739	0.985038	0.987794	0.987764	0.988142	0.987575	0.9876	0.987649	0.98781	0.987608	0.9876	0.986655	0.987634	0.986664	0.986669	0.986623	0.987868	0.987631	0.985027	0.987631	0.987631	0.987574	0.987153	0.987628	0.987521	0.987139	0.987728	0.987524
SPADES_SRR26379208_contigs	0.999662	0.989677	0.999946	0.989678	0.985421	0.989686	0.98974	0.99011	0.990107	0.990079	0.990065	0.990101	0.990038	0.99994	0.99994	0.99006	0.989812	0.989728	0.989389	0.990029	0.985053	0.990038	0.985713	0.990039	0.989988	0.989053	0.990033	0.990048	0.990105	0.990192	0.990055	0.990019	0.987436	0.990108	0.987409	0.987431	0.987424	0.999925	0.990367	0.985438	0.990018	0.990009	0.990013	0.987861	0.990087	0.989709	0.987864	0.999667	0.989697
SPADES_SRR26379209_contigs	0.985223	0.985388	0.985364	0.985395	0.991019	0.985428	0.985413	0.985305	0.985344	0.985337	0.985339	0.985331	0.985375	0.985385	0.985362	0.985286	0.98535	0.985384	0.985645	0.985341	0.99129	0.985362	0.991328	0.985363	0.985211	0.984971	0.985187	0.985235	0.985311	0.985374	0.985317	0.985206	0.986271	0.985326	0.986259	0.986282	0.986244	0.985337	0.985312	0.99146	0.985205	0.985203	0.985208	0.986104	0.985293	0.985367	0.98612	0.985179	0.985368
SPADES_SRR26379210_contigs	0.985395	0.985604	0.985416	0.985592	0.991256	0.98565	0.985635	0.98545	0.98549	0.985481	0.985477	0.98546	0.985521	0.985398	0.985372	0.985421	0.985198	0.985589	0.985773	0.985415	0.991442	0.985434	0.9914	0.985435	0.985048	0.98504	0.985446	0.985458	0.985458	0.985446	0.985458	0.985434	0.986372	0.985435	0.986361	0.986387	0.986334	0.985419	0.985406	0.99167	0.985448	0.985444	0.985438	0.986366	0.985434	0.985585	0.98639	0.985353	0.98559
SPADES_SRR26379211_contigs	0.989829	0.989775	0.989862	0.989799	0.984798	0.989798	0.98981	0.990208	0.990252	0.990241	0.990234	0.990226	0.990252	0.989837	0.989844	0.990226	0.990268	0.989789	0.989002	0.99026	0.984953	0.990263	0.985125	0.990309	0.989938	0.988884	0.990129	0.990143	0.990238	0.990535	0.990211	0.990164	0.987196	0.990201	0.987198	0.987207	0.98718	0.989786	0.990153	0.985097	0.990083	0.990134	0.99018	0.987791	0.990202	0.989762	0.987878	0.989819	0.989765
SPADES_SRR26379212_contigs	0.985224	0.985395	0.985364	0.985394	0.991015	0.985426	0.98541	0.985299	0.985342	0.985338	0.985338	0.985331	0.985376	0.985394	0.98537	0.985284	0.985351	0.985389	0.985687	0.985342	0.991279	0.985355	0.991354	0.985358	0.985208	0.984981	0.985201	0.98525	0.985302	0.985392	0.985319	0.985218	0.986268	0.985286	0.98626	0.986279	0.986241	0.985351	0.985322	0.99146	0.98522	0.985217	0.985221	0.986119	0.985285	0.985369	0.986139	0.985188	0.985368
SPADES_SRR26379213_contigs	0.985215	0.985384	0.985362	0.9854	0.991017	0.985424	0.985415	0.985305	0.985344	0.985331	0.98534	0.985334	0.985373	0.985382	0.985358	0.985287	0.985352	0.985386	0.985665	0.985342	0.99129	0.985361	0.991325	0.985363	0.985211	0.984973	0.985207	0.985228	0.98531	0.985374	0.985323	0.985202	0.986278	0.985279	0.986267	0.986283	0.986248	0.985335	0.985304	0.991463	0.985213	0.985212	0.98521	0.986105	0.985294	0.985363	0.986123	0.98517	0.985374
SPADES_SRR26379214_contigs	0.985221	0.98539	0.985361	0.985378	0.991014	0.98542	0.985414	0.9853	0.985339	0.985333	0.985335	0.985328	0.985372	0.985383	0.985358	0.985274	0.985347	0.985382	0.985683	0.985336	0.991278	0.985355	0.991325	0.985357	0.985207	0.984969	0.985211	0.985237	0.985304	0.985376	0.985311	0.985207	0.986278	0.985284	0.986265	0.986282	0.986243	0.985335	0.985308	0.991458	0.985208	0.98521	0.985205	0.986101	0.985287	0.985364	0.986121	0.985174	0.98537
SPADES_SRR26379215_contigs	0.989841	0.98979	0.989889	0.989788	0.984666	0.989788	0.989806	0.990221	0.990247	0.99023	0.990217	0.990232	0.990224	0.989873	0.989881	0.9902	0.990263	0.989764	0.98909	0.990295	0.984934	0.990301	0.985113	0.990339	0.989942	0.988951	0.990237	0.990293	0.990228	0.990354	0.990186	0.990278	0.987191	0.990148	0.987172	0.987204	0.987174	0.989809	0.990133	0.985056	0.990238	0.990294	0.990294	0.98782	0.990181	0.989759	0.987882	0.989854	0.989757
SPADES_SRR26379216_contigs	0.989854	0.989778	0.98989	0.989789	0.984633	0.989788	0.989819	0.990218	0.990241	0.990236	0.990237	0.99023	0.990244	0.989872	0.989885	0.990209	0.990262	0.989789	0.98909	0.990299	0.984935	0.990307	0.985087	0.990354	0.989943	0.988959	0.990244	0.990281	0.990228	0.990361	0.990198	0.990273	0.987196	0.990191	0.987178	0.987205	0.987191	0.989825	0.990152	0.985032	0.990241	0.990293	0.990295	0.9878	0.990189	0.989756	0.987895	0.989861	0.989755
SPADES_SRR26379217_contigs	0.989851	0.989775	0.989887	0.989788	0.984662	0.989784	0.989814	0.990215	0.990239	0.990233	0.990236	0.990227	0.990229	0.98987	0.989876	0.990208	0.990247	0.989784	0.989101	0.9903	0.984954	0.990307	0.985108	0.990352	0.989949	0.988958	0.99023	0.990287	0.990225	0.990363	0.990194	0.99027	0.987194	0.990188	0.987178	0.987206	0.987191	0.989818	0.99015	0.985053	0.990235	0.990286	0.990288	0.987802	0.990187	0.989755	0.987897	0.98986	0.989756
SPADES_SRR26379218_contigs	0.989827	0.989756	0.989863	0.989766	0.98467	0.989774	0.9898	0.990187	0.990208	0.990205	0.990207	0.9902	0.990199	0.989865	0.989872	0.990179	0.990218	0.989775	0.989078	0.990299	0.984948	0.990307	0.985084	0.990351	0.989946	0.988933	0.990261	0.99028	0.990185	0.990364	0.990164	0.990271	0.987195	0.990152	0.987144	0.987176	0.987157	0.989789	0.990147	0.985043	0.990262	0.990281	0.990282	0.987762	0.990159	0.989741	0.987855	0.989835	0.989744
SPADES_SRR26379219_contigs	0.989873	0.989783	0.989906	0.98978	0.98479	0.989777	0.989822	0.990236	0.990259	0.990252	0.990242	0.990246	0.990228	0.989888	0.989901	0.990223	0.99028	0.989795	0.989109	0.99031	0.984945	0.990297	0.985117	0.990344	0.989945	0.988919	0.990224	0.990293	0.990245	0.990521	0.990194	0.990278	0.987211	0.990187	0.987184	0.987228	0.987207	0.989839	0.990134	0.985113	0.990242	0.990294	0.990296	0.987806	0.990203	0.989764	0.9879	0.98985	0.98975
SPADES_SRR26379220_contigs	0.989853	0.989774	0.989888	0.989788	0.984622	0.989788	0.989813	0.990217	0.990238	0.990234	0.990235	0.990227	0.99024	0.989871	0.989877	0.990207	0.99026	0.989787	0.989099	0.990299	0.984982	0.990306	0.985124	0.99035	0.989944	0.988957	0.990289	0.990337	0.990226	0.990359	0.990195	0.990322	0.987192	0.990188	0.987177	0.987203	0.987189	0.989838	0.99014	0.985009	0.990286	0.990337	0.99034	0.987799	0.990187	0.989753	0.987895	0.98986	0.989753
SPADES_SRR26379221_contigs	0.990441	0.989835	0.990423	0.989857	0.985453	0.989839	0.989865	0.992831	0.99284	0.992837	0.992845	0.992831	0.992821	0.990434	0.990428	0.992819	0.99282	0.989848	0.989465	0.993957	0.985419	0.993978	0.985361	0.993978	0.990438	0.989757	0.993889	0.993889	0.992803	0.993768	0.992798	0.993919	0.987755	0.992781	0.987701	0.987709	0.987727	0.990416	0.992813	0.985489	0.993876	0.993897	0.993909	0.987952	0.992796	0.989836	0.987965	0.990378	0.989836
SPADES_SRR26379222_contigs	0.985412	0.985618	0.985603	0.985628	0.99148	0.985658	0.985641	0.985405	0.985429	0.985417	0.985398	0.98538	0.985423	0.985519	0.985499	0.985378	0.985442	0.985627	0.985685	0.985522	0.991924	0.985559	0.991689	0.985554	0.985334	0.985068	0.985328	0.985303	0.985397	0.985283	0.985394	0.985293	0.986515	0.985397	0.986493	0.986512	0.986493	0.985608	0.98535	0.995945	0.98526	0.985245	0.98534	0.986172	0.985384	0.985617	0.986187	0.985437	0.985577
SPADES_SRR26379223_contigs	0.987177	0.987392	0.987164	0.987419	0.985835	0.987414	0.987434	0.987402	0.987389	0.987361	0.987387	0.98741	0.987319	0.987159	0.987178	0.987359	0.987394	0.987403	0.988078	0.987361	0.986004	0.98738	0.986238	0.987401	0.987094	0.986961	0.987325	0.987318	0.987362	0.98744	0.987337	0.987322	0.989996	0.987383	0.989986	0.990039	0.990026	0.987139	0.987402	0.986264	0.987391	0.987406	0.987321	0.989167	0.987354	0.987397	0.989153	0.987176	0.987382
SPADES_SRR26379225_contigs	0.989571	0.999437	0.989604	0.999436	0.985177	0.999456	0.99943	0.989425	0.989444	0.989462	0.98942	0.989431	0.98942	0.989581	0.989578	0.989432	0.989463	0.999444	0.989064	0.990034	0.985417	0.99003	0.985551	0.990044	0.98961	0.989124	0.989632	0.989642	0.989437	0.989616	0.989463	0.989621	0.987754	0.98939	0.987741	0.987773	0.98778	0.989579	0.989475	0.985323	0.989629	0.989641	0.989646	0.987954	0.98946	0.999445	0.987971	0.989546	0.999425
SPADES_SRR26379226_contigs	0.98956	0.99945	0.989595	0.999455	0.985174	0.999454	0.999438	0.989429	0.98945	0.989453	0.989424	0.989438	0.989424	0.989578	0.989562	0.989442	0.989459	0.999452	0.989057	0.990038	0.985432	0.990041	0.985556	0.990056	0.989608	0.989128	0.989631	0.989655	0.989435	0.98961	0.989464	0.989619	0.987757	0.989418	0.987753	0.9878	0.987772	0.989566	0.989473	0.985309	0.989627	0.989621	0.989629	0.98795	0.989451	0.999463	0.98797	0.989552	0.999449
SPADES_SRR26379227_contigs	0.989576	0.999448	0.989606	0.999445	0.985175	0.999454	0.999435	0.989426	0.989439	0.989454	0.989418	0.98943	0.989421	0.98959	0.989571	0.989437	0.989468	0.999461	0.989049	0.990038	0.985414	0.990031	0.985562	0.990045	0.989612	0.989134	0.989644	0.989661	0.989439	0.989602	0.989466	0.989624	0.987758	0.989394	0.987747	0.987799	0.987786	0.989574	0.989474	0.985295	0.989638	0.989633	0.989634	0.987959	0.989464	0.999455	0.987951	0.989549	0.999434
SPADES_SRR26379228_contigs	0.985714	0.98547	0.985703	0.985481	0.991721	0.98552	0.985151	0.985014	0.985071	0.985041	0.985027	0.985012	0.985067	0.985716	0.985691	0.985024	0.985073	0.98549	0.985643	0.985249	0.991489	0.985289	0.999377	0.985339	0.985281	0.98504	0.984156	0.984153	0.985025	0.985004	0.985001	0.984132	0.986554	0.985037	0.986531	0.986532	0.986551	0.985676	0.98501	0.991762	0.984132	0.984189	0.984153	0.985647	0.984998	0.985455	0.985741	0.985677	0.985422
SPADES_SRR26379229_contigs	0.985715	0.985472	0.985703	0.985461	0.991715	0.9855	0.98512	0.985016	0.985073	0.985043	0.985029	0.985014	0.985068	0.985715	0.985692	0.985026	0.985075	0.98549	0.985651	0.985249	0.991487	0.98529	0.99939	0.985339	0.985284	0.985038	0.98418	0.984174	0.985026	0.985005	0.985003	0.984156	0.98656	0.985039	0.986533	0.986534	0.986552	0.985675	0.985012	0.991763	0.984167	0.984224	0.984175	0.985629	0.984999	0.985438	0.985735	0.985677	0.985402
SPADES_SRR26379230_contigs	0.989615	0.999403	0.989643	0.999403	0.98522	0.999412	0.999385	0.989585	0.989585	0.989594	0.989549	0.989569	0.989573	0.989628	0.989614	0.989579	0.989596	0.999405	0.989019	0.990021	0.985223	0.990045	0.9855	0.990035	0.98931	0.989018	0.989629	0.989623	0.989584	0.989524	0.989581	0.989611	0.98768	0.989542	0.98767	0.987712	0.987719	0.989619	0.989611	0.985519	0.989591	0.989623	0.989613	0.987943	0.989616	0.99941	0.987948	0.98961	0.999392
SPADES_SRR26379231_contigs	0.999965	0.989908	0.99997	0.989938	0.985454	0.98993	0.989992	0.990355	0.99035	0.990329	0.990308	0.990349	0.990294	0.999975	0.999973	0.99032	0.990166	0.989964	0.989351	0.990038	0.985332	0.990042	0.985707	0.990036	0.990021	0.989222	0.990222	0.990233	0.990366	0.990212	0.990317	0.990206	0.987621	0.990331	0.98761	0.987617	0.987612	0.999886	0.990429	0.98553	0.990216	0.990207	0.990206	0.98806	0.990341	0.989957	0.988089	0.999969	0.989936
SPADES_SRR26379232_contigs	0.98768	0.988087	0.987673	0.988089	0.986122	0.988081	0.988118	0.987848	0.987847	0.987826	0.987848	0.987862	0.987855	0.987717	0.987671	0.987831	0.987758	0.988013	0.988297	0.987959	0.986137	0.987954	0.986321	0.98798	0.987564	0.987358	0.987769	0.987832	0.987841	0.987834	0.987849	0.987809	0.98909	0.987867	0.989108	0.989086	0.989114	0.987656	0.987868	0.986327	0.987789	0.98783	0.987788	0.989742	0.987861	0.988089	0.989731	0.98767	0.988047
SPADES_SRR26379233_contigs	0.985395	0.985654	0.985486	0.985653	0.991576	0.985729	0.985697	0.985493	0.98549	0.985473	0.985477	0.985492	0.985471	0.985408	0.98541	0.985462	0.985544	0.985699	0.985811	0.985484	0.991734	0.9855	0.991707	0.985498	0.985432	0.985147	0.985478	0.985479	0.985495	0.985502	0.985447	0.985505	0.986352	0.985413	0.986316	0.986343	0.986312	0.985458	0.985448	0.991902	0.985477	0.985485	0.985483	0.98643	0.985475	0.985672	0.986437	0.985381	0.985664
SPADES_SRR26379234_contigs	0.987681	0.988081	0.987673	0.988094	0.986123	0.988075	0.988119	0.987845	0.98785	0.987828	0.987853	0.987867	0.98786	0.987717	0.987668	0.987826	0.987755	0.988019	0.988296	0.987963	0.986145	0.987964	0.986333	0.987987	0.987575	0.98736	0.987774	0.987838	0.987838	0.987838	0.987853	0.987814	0.989085	0.987861	0.989097	0.989075	0.989103	0.987653	0.987868	0.986319	0.987787	0.987827	0.987793	0.989741	0.987853	0.988092	0.98973	0.987669	0.988047
SPADES_SRR26379235_contigs	0.987675	0.988075	0.98767	0.988072	0.98611	0.988077	0.988109	0.987837	0.987841	0.987822	0.987842	0.987859	0.987851	0.987713	0.987664	0.98782	0.987752	0.98801	0.98829	0.987944	0.986126	0.98794	0.986313	0.987976	0.987564	0.987355	0.987827	0.987834	0.987837	0.987817	0.987837	0.987868	0.989088	0.987858	0.989106	0.989082	0.989114	0.987649	0.987861	0.986317	0.987839	0.987884	0.987794	0.989728	0.987848	0.988084	0.989721	0.987665	0.988029
SPADES_SRR26379237_contigs	0.98955	0.98966	0.989817	0.989672	0.984365	0.989666	0.989695	0.990435	0.990456	0.99045	0.990445	0.990449	0.990447	0.989686	0.989706	0.990427	0.990501	0.989666	0.989073	0.990297	0.98484	0.990287	0.984973	0.990337	0.989981	0.988893	0.990105	0.990137	0.990433	0.990394	0.990411	0.990157	0.98707	0.99037	0.987076	0.987069	0.987055	0.98975	0.99034	0.985116	0.9901	0.990168	0.990155	0.987642	0.990401	0.989648	0.987722	0.989536	0.989641
SPADES_SRR26379238_contigs	0.989547	0.989658	0.989815	0.989671	0.984377	0.989669	0.989697	0.990439	0.990461	0.990454	0.990452	0.990452	0.990454	0.989686	0.989695	0.990431	0.990481	0.989672	0.989102	0.990301	0.984834	0.990301	0.984978	0.990351	0.989953	0.988891	0.990097	0.990146	0.990443	0.990392	0.990418	0.990133	0.98707	0.990377	0.987101	0.987083	0.987068	0.989746	0.990346	0.985106	0.990092	0.990147	0.990147	0.987621	0.990405	0.989634	0.987721	0.989541	0.98964
SPADES_SRR26379239_contigs	0.990015	0.989437	0.990216	0.98947	0.985513	0.989456	0.98943	0.992566	0.992544	0.992577	0.992563	0.992587	0.992551	0.990229	0.990235	0.992567	0.992616	0.989455	0.989387	0.993482	0.985097	0.993515	0.985217	0.993529	0.990537	0.989437	0.999942	0.999946	0.992548	0.999091	0.992561	0.999959	0.987488	0.99252	0.987444	0.98745	0.987421	0.990172	0.992566	0.985504	0.999928	0.999952	0.999959	0.987399	0.992527	0.989465	0.987424	0.990009	0.98943
SPADES_SRR26379240_contigs	0.989596	0.999421	0.989644	0.999408	0.98522	0.999419	0.999396	0.989569	0.989562	0.989567	0.989526	0.989546	0.989557	0.989629	0.989596	0.989556	0.989575	0.999428	0.988996	0.990044	0.985217	0.990063	0.985492	0.990041	0.989297	0.989005	0.989657	0.98965	0.98957	0.989508	0.989553	0.98962	0.987679	0.989554	0.987653	0.987705	0.987702	0.989616	0.989599	0.985502	0.989611	0.989624	0.989611	0.987921	0.989605	0.999418	0.987921	0.989591	0.999399
SPADES_SRR26379241_contigs	0.989998	0.98943	0.990208	0.98945	0.985517	0.989458	0.989429	0.99255	0.992522	0.992556	0.992547	0.992564	0.992536	0.990214	0.99022	0.992543	0.992597	0.989456	0.989378	0.993473	0.98508	0.993498	0.985222	0.993507	0.990551	0.98941	0.999937	0.999929	0.992524	0.999068	0.992551	0.999932	0.987494	0.992488	0.987442	0.987451	0.987427	0.990153	0.992536	0.985488	0.999937	0.99993	0.999942	0.987402	0.992506	0.989461	0.987429	0.989991	0.989432
SPADES_SRR26379242_contigs	0.99002	0.98941	0.990217	0.989458	0.985506	0.989433	0.989409	0.992576	0.992557	0.992557	0.992571	0.99259	0.992539	0.990231	0.990239	0.992566	0.992604	0.989444	0.989392	0.993492	0.985069	0.993498	0.985205	0.993515	0.990497	0.989455	0.999938	0.999942	0.99255	0.99909	0.992548	0.999961	0.98749	0.992485	0.987449	0.987459	0.987438	0.99017	0.992545	0.985514	0.999943	0.999956	0.999959	0.987419	0.992489	0.989428	0.987398	0.99002	0.989401
SPADES_SRR26379243_contigs	0.990043	0.989406	0.990229	0.989434	0.985509	0.989438	0.989413	0.99263	0.992612	0.992618	0.992627	0.992644	0.992597	0.990234	0.99024	0.992621	0.992664	0.989444	0.989458	0.993494	0.985082	0.993498	0.985237	0.993523	0.990518	0.989454	0.99993	0.999936	0.992606	0.999101	0.992608	0.999954	0.987498	0.992537	0.987452	0.987467	0.987425	0.990182	0.992609	0.985534	0.999951	0.999967	0.999968	0.987422	0.992544	0.989423	0.98741	0.990025	0.989422
SPADES_SRR26379244_contigs	0.990013	0.989438	0.990219	0.989461	0.985504	0.989469	0.989435	0.992575	0.992546	0.992578	0.992572	0.992597	0.992552	0.99023	0.990235	0.992576	0.992619	0.989457	0.98938	0.99349	0.985054	0.993511	0.985191	0.993527	0.99055	0.98945	0.999934	0.999944	0.992557	0.999091	0.992566	0.99995	0.987485	0.99251	0.987438	0.987442	0.987421	0.990169	0.992564	0.9855	0.999946	0.999954	0.999969	0.987401	0.992539	0.989467	0.987421	0.990007	0.989445
SPADES_SRR26379245_contigs	0.990012	0.989415	0.990217	0.989421	0.985522	0.989434	0.989411	0.992563	0.992529	0.992568	0.99256	0.992572	0.992527	0.99023	0.990231	0.99255	0.9926	0.98944	0.98942	0.99346	0.985086	0.993481	0.985172	0.9935	0.990532	0.989442	0.999939	0.999961	0.992538	0.999084	0.992544	0.999958	0.987477	0.992497	0.987431	0.987446	0.987434	0.990165	0.99254	0.985485	0.999952	0.999948	0.999968	0.987403	0.992503	0.989443	0.987397	0.990013	0.98943
SPADES_SRR26379246_contigs	0.990016	0.989425	0.990216	0.989436	0.985504	0.98944	0.989419	0.992572	0.992544	0.992579	0.992569	0.992586	0.992553	0.990229	0.990234	0.992566	0.992615	0.989441	0.989395	0.993483	0.985069	0.993503	0.985209	0.993518	0.990536	0.989443	0.999944	0.999954	0.992547	0.999089	0.99257	0.999962	0.98748	0.992522	0.98743	0.98744	0.987437	0.990169	0.992565	0.985475	0.999948	0.999952	0.999964	0.9874	0.992529	0.989451	0.987424	0.99001	0.98942
SPADES_SRR26379247_contigs	0.989539	0.999402	0.989567	0.999419	0.985215	0.999424	0.999388	0.989435	0.989461	0.989464	0.989447	0.989454	0.989445	0.989556	0.989564	0.989461	0.989495	0.999411	0.989004	0.990001	0.98535	0.989997	0.985426	0.990012	0.989611	0.989094	0.989503	0.989475	0.98945	0.98955	0.989485	0.989493	0.987729	0.989411	0.987711	0.987763	0.987758	0.989538	0.989468	0.98526	0.989426	0.989447	0.989518	0.987817	0.989472	0.999404	0.987821	0.989517	0.999396
SPADES_SRR26379248_contigs	0.989525	0.999386	0.989551	0.99942	0.985222	0.99941	0.999376	0.989434	0.989466	0.989461	0.989447	0.989456	0.989448	0.989538	0.989544	0.989457	0.989478	0.999393	0.989021	0.989981	0.985349	0.990003	0.985422	0.990026	0.989609	0.98909	0.989504	0.989491	0.98944	0.98955	0.989482	0.989512	0.987717	0.989395	0.987713	0.98776	0.987739	0.989516	0.989468	0.985265	0.989439	0.989457	0.989518	0.987809	0.98949	0.999405	0.98782	0.989513	0.999405
SPADES_SRR26379249_contigs	0.989518	0.999402	0.989568	0.99942	0.985228	0.999426	0.99939	0.989433	0.989465	0.989462	0.989442	0.989452	0.989443	0.989545	0.989526	0.98946	0.989495	0.999407	0.98901	0.989991	0.985357	0.989984	0.985423	0.990016	0.989615	0.989089	0.989507	0.989501	0.989437	0.989527	0.989485	0.989504	0.987727	0.989393	0.987714	0.987763	0.98776	0.989522	0.98947	0.985256	0.989436	0.989442	0.989502	0.987814	0.989489	0.999406	0.987819	0.98949	0.999398
SPADES_SRR26379250_contigs	0.987781	0.987868	0.987914	0.987874	0.984765	0.987875	0.987948	0.987497	0.987517	0.987506	0.98749	0.987486	0.987497	0.987801	0.987808	0.987496	0.98755	0.987912	0.98784	0.987742	0.984951	0.987735	0.984675	0.987774	0.987726	0.988072	0.987776	0.987739	0.987506	0.987642	0.987513	0.98772	0.986887	0.987491	0.98686	0.986897	0.986906	0.987912	0.987479	0.985156	0.98775	0.987746	0.98773	0.987157	0.987498	0.987853	0.987216	0.987767	0.987873
SPADES_SRR26379251_contigs	0.990024	0.989431	0.990223	0.98944	0.985511	0.989443	0.989421	0.992581	0.992552	0.992591	0.992571	0.992595	0.992561	0.990236	0.990241	0.992575	0.992623	0.989443	0.989393	0.993488	0.985091	0.993494	0.985215	0.993527	0.990533	0.989445	0.999945	0.999955	0.992556	0.999089	0.992571	0.999965	0.987487	0.992524	0.987435	0.987444	0.987456	0.990177	0.992576	0.985497	0.999939	0.999955	0.99996	0.987408	0.992538	0.98946	0.987433	0.990015	0.989422
SPADES_SRR26379252_contigs	0.990025	0.989416	0.990222	0.989441	0.985526	0.989426	0.989407	0.992591	0.99256	0.992574	0.992581	0.992605	0.992571	0.990232	0.990237	0.992585	0.992638	0.989442	0.989377	0.993496	0.985094	0.9935	0.985219	0.993535	0.990498	0.989434	0.999929	0.999937	0.992565	0.999092	0.992585	0.999957	0.987488	0.992526	0.987441	0.987448	0.987458	0.990172	0.992581	0.985486	0.999934	0.999951	0.999954	0.987398	0.992519	0.989444	0.987406	0.990013	0.989406
SPADES_SRR26379253_contigs	0.990018	0.989433	0.990216	0.989463	0.985522	0.989437	0.989415	0.992578	0.992552	0.992563	0.992575	0.992599	0.992563	0.990231	0.990236	0.992579	0.992626	0.989436	0.989383	0.993483	0.985063	0.993509	0.985206	0.993517	0.990508	0.989437	0.999936	0.999941	0.992556	0.999085	0.992573	0.999962	0.987487	0.992511	0.987437	0.987446	0.987435	0.99017	0.992579	0.985504	0.999937	0.999959	0.999958	0.987403	0.992513	0.989447	0.987403	0.990011	0.989416
SPADES_SRR26379254_contigs	0.989342	0.999121	0.989626	0.999135	0.985102	0.999152	0.999114	0.989355	0.989366	0.989385	0.989346	0.989358	0.989348	0.989603	0.989604	0.989368	0.989395	0.999116	0.989004	0.99004	0.985141	0.990041	0.985512	0.990048	0.989633	0.989133	0.989389	0.989406	0.989367	0.98962	0.989393	0.989386	0.987611	0.989311	0.9876	0.987652	0.98764	0.989559	0.989453	0.985394	0.989391	0.9894	0.989407	0.98779	0.989401	0.999139	0.987806	0.989309	0.999117
SPADES_SRR26379255_contigs	0.987563	0.987802	0.987714	0.987875	0.985755	0.987874	0.987869	0.988014	0.988083	0.988043	0.988033	0.988023	0.988064	0.987607	0.987609	0.988035	0.987757	0.98781	0.988236	0.9878	0.985661	0.987808	0.986075	0.987831	0.987646	0.987126	0.987658	0.987725	0.98802	0.987874	0.98803	0.987698	0.988783	0.988015	0.988693	0.988786	0.988822	0.987676	0.987997	0.985999	0.987771	0.987772	0.987719	0.989557	0.988054	0.987867	0.989559	0.987498	0.987824
SPADES_SRR26379256_contigs	0.999785	0.989781	0.99997	0.989782	0.98564	0.989783	0.989838	0.990286	0.990285	0.990255	0.990241	0.990278	0.990216	0.999981	0.999981	0.990238	0.990085	0.989812	0.989384	0.990043	0.985401	0.990043	0.985709	0.990049	0.990279	0.989384	0.990056	0.990072	0.990284	0.990037	0.990229	0.990045	0.987509	0.990285	0.987487	0.987511	0.987509	0.99992	0.9904	0.985771	0.990048	0.990037	0.990035	0.987909	0.990263	0.989808	0.987917	0.999789	0.989793
SPADES_SRR26379257_contigs	0.988003	0.987992	0.988037	0.98795	0.985731	0.987988	0.987964	0.98771	0.987717	0.987701	0.987701	0.987725	0.987693	0.988043	0.988006	0.987695	0.987719	0.987988	0.988312	0.987794	0.986099	0.987835	0.985948	0.987847	0.98781	0.987572	0.98763	0.987652	0.987751	0.987613	0.987714	0.987656	0.989094	0.987733	0.989069	0.989043	0.989104	0.987989	0.987751	0.986192	0.987687	0.98774	0.987663	0.989844	0.987706	0.98793	0.989849	0.987948	0.987951
SPADES_SRR26379258_contigs	0.999663	0.989665	0.999977	0.989673	0.985411	0.989671	0.989735	0.990083	0.990079	0.990061	0.990046	0.990072	0.990032	0.999941	0.999928	0.99005	0.98979	0.989717	0.989395	0.990006	0.98506	0.990003	0.985721	0.99	0.989994	0.989028	0.990011	0.99	0.990093	0.990129	0.990049	0.98999	0.987412	0.990073	0.987406	0.987409	0.987419	0.999948	0.990356	0.985598	0.989992	0.989985	0.989988	0.987858	0.990071	0.989709	0.987881	0.999654	0.989684
SPADES_SRR26379259_contigs	0.989693	0.989841	0.989913	0.989841	0.984836	0.989863	0.989872	0.990675	0.990666	0.990675	0.990666	0.990683	0.990655	0.989906	0.989891	0.990673	0.990558	0.989806	0.98939	0.990515	0.98464	0.99055	0.985383	0.990535	0.990523	0.989216	0.990339	0.990363	0.990653	0.990579	0.99066	0.990346	0.987145	0.990661	0.987114	0.987149	0.98712	0.989877	0.990658	0.985149	0.990362	0.990371	0.990352	0.98758	0.990641	0.989821	0.987554	0.989655	0.989836
SPADES_SRR26379260_contigs	0.989678	0.989848	0.9899	0.989855	0.984844	0.989873	0.98988	0.99067	0.990657	0.990656	0.99064	0.990676	0.990638	0.989896	0.989899	0.990654	0.990556	0.989832	0.989405	0.990544	0.984642	0.990576	0.985423	0.99057	0.990522	0.989265	0.990278	0.990365	0.990652	0.990588	0.990642	0.990332	0.987141	0.990646	0.98711	0.987175	0.987128	0.98986	0.990646	0.98519	0.99034	0.990369	0.990363	0.9876	0.990664	0.989828	0.98759	0.989673	0.989837
SPADES_SRR26379261_contigs	0.99	0.989794	0.990075	0.989804	0.984997	0.989747	0.989787	0.990348	0.990334	0.990308	0.990319	0.990324	0.990327	0.990064	0.990082	0.990318	0.990318	0.989807	0.98936	0.990126	0.985122	0.990141	0.985249	0.990153	0.990116	0.989042	0.990059	0.990076	0.990356	0.990406	0.990334	0.99009	0.987619	0.990315	0.987641	0.98765	0.987616	0.990039	0.990344	0.985314	0.990039	0.99012	0.990047	0.987891	0.990339	0.989747	0.987905	0.990003	0.989774
SPADES_SRR26379262_contigs	0.989349	0.989165	0.989374	0.989129	0.985652	0.989175	0.989182	0.989236	0.98921	0.98922	0.9892	0.989201	0.989175	0.989367	0.989381	0.989202	0.989215	0.989189	0.999968	0.989294	0.985617	0.989328	0.985614	0.989337	0.989378	0.988742	0.989458	0.989515	0.989259	0.989515	0.989181	0.989503	0.988147	0.989253	0.988118	0.988134	0.988141	0.989308	0.989221	0.985932	0.98953	0.989518	0.989526	0.988495	0.989209	0.989103	0.988503	0.989357	0.989123
SPADES_SRR26379263_contigs	0.989337	0.989177	0.989366	0.989136	0.985655	0.989166	0.989198	0.989235	0.989209	0.989217	0.989213	0.989198	0.989163	0.989367	0.989378	0.9892	0.989207	0.989211	0.999965	0.989302	0.985604	0.989313	0.985615	0.989332	0.98938	0.988809	0.989453	0.989513	0.989266	0.989513	0.989179	0.989508	0.988133	0.989248	0.988115	0.988136	0.988137	0.989305	0.98922	0.985935	0.989533	0.989514	0.989526	0.988487	0.989229	0.989117	0.988495	0.989355	0.989136
SPADES_SRR26379264_contigs	0.989006	0.988877	0.989203	0.988818	0.98542	0.988851	0.988707	0.989101	0.989099	0.98907	0.989087	0.989078	0.989036	0.989214	0.989233	0.989077	0.988956	0.988877	0.999913	0.989206	0.98531	0.989239	0.985413	0.989245	0.989354	0.98851	0.989119	0.98915	0.989138	0.989498	0.989046	0.989143	0.987601	0.989122	0.987572	0.987588	0.987592	0.989107	0.989049	0.985731	0.989183	0.989161	0.989171	0.988183	0.989105	0.988803	0.988165	0.989004	0.988839
SPADES_SRR26379265_contigs	0.988987	0.988859	0.989218	0.988815	0.985389	0.988839	0.988681	0.989092	0.989081	0.989087	0.98907	0.989059	0.989034	0.989191	0.989211	0.989056	0.988946	0.988865	0.999898	0.98921	0.985316	0.989238	0.985412	0.98924	0.989345	0.9885	0.989118	0.989141	0.989122	0.989433	0.989037	0.989136	0.98757	0.989076	0.987542	0.987563	0.987563	0.989095	0.989054	0.985705	0.989173	0.989159	0.98916	0.988146	0.989087	0.988793	0.988128	0.988979	0.988823
SPADES_SRR26379266_contigs	0.988991	0.988867	0.989209	0.988815	0.985387	0.988847	0.988685	0.989081	0.989071	0.989075	0.989059	0.989048	0.989024	0.989191	0.989211	0.989044	0.988935	0.988854	0.999905	0.989206	0.985309	0.989232	0.985416	0.989238	0.989347	0.988499	0.989123	0.989141	0.989119	0.98944	0.989027	0.989134	0.987572	0.989065	0.987543	0.987566	0.987563	0.989098	0.989044	0.985713	0.989175	0.989158	0.989165	0.988145	0.989077	0.988801	0.988127	0.988982	0.988825
SPADES_SRR26379267_contigs	0.988994	0.988861	0.989224	0.988809	0.985383	0.988841	0.988683	0.989078	0.989074	0.989073	0.989064	0.98906	0.989021	0.989193	0.989215	0.989057	0.988942	0.988866	0.999895	0.989196	0.985311	0.989231	0.985413	0.989237	0.989351	0.988498	0.989123	0.989142	0.989108	0.989435	0.989024	0.989139	0.987572	0.989071	0.987545	0.987572	0.987563	0.989101	0.989053	0.985687	0.989177	0.989158	0.989166	0.988134	0.989082	0.988798	0.988135	0.988984	0.988827
SPADES_SRR26379268_contigs	0.988999	0.98887	0.989218	0.988818	0.985396	0.98885	0.988685	0.989082	0.989073	0.989079	0.98906	0.98905	0.989026	0.989197	0.989217	0.989047	0.988937	0.988865	0.999901	0.989217	0.985311	0.98924	0.985414	0.989249	0.989337	0.9885	0.989114	0.989144	0.989118	0.989432	0.989031	0.989128	0.98758	0.989067	0.987553	0.987575	0.987574	0.989105	0.989045	0.985707	0.989167	0.989153	0.989155	0.988155	0.989079	0.988804	0.988136	0.988987	0.988828
SPADES_SRR26379269_contigs	0.985524	0.985687	0.985543	0.985686	0.991789	0.985749	0.985698	0.985606	0.985622	0.985599	0.985614	0.985617	0.98563	0.985537	0.985545	0.985583	0.985615	0.985677	0.985795	0.985524	0.991733	0.985519	0.991681	0.985537	0.985414	0.985276	0.985487	0.985468	0.985605	0.985484	0.985607	0.985501	0.986753	0.985565	0.986723	0.986736	0.986724	0.985515	0.985586	0.99191	0.985477	0.985488	0.985486	0.986418	0.98558	0.985657	0.986415	0.985497	0.985646
SPADES_SRR26379270_contigs	0.990124	0.989874	0.990333	0.989878	0.984947	0.98988	0.98988	0.990491	0.990605	0.990552	0.990497	0.990484	0.990589	0.990251	0.990233	0.990562	0.990534	0.989891	0.989503	0.990525	0.985419	0.990536	0.985437	0.990527	0.990681	0.989706	0.99066	0.990617	0.990612	0.990739	0.990599	0.990638	0.987259	0.990562	0.987242	0.987316	0.987254	0.990267	0.990518	0.985781	0.990682	0.990655	0.990642	0.98789	0.990511	0.989875	0.987898	0.990114	0.989861
SPADES_SRR26379271_contigs	0.988993	0.988859	0.989207	0.988815	0.985387	0.988846	0.988688	0.989079	0.989073	0.989051	0.989072	0.989053	0.98902	0.989197	0.989216	0.98905	0.988942	0.988861	0.999893	0.989201	0.985308	0.989219	0.985419	0.989245	0.989354	0.988498	0.989119	0.989144	0.989107	0.989438	0.989027	0.989139	0.987574	0.989103	0.987547	0.987566	0.987564	0.989082	0.989024	0.985709	0.989176	0.989153	0.989161	0.988142	0.989081	0.988793	0.988124	0.988984	0.988824
SPADES_SRR26379272_contigs	0.990239	0.989753	0.990277	0.989793	0.985365	0.98977	0.989806	0.990396	0.990373	0.990384	0.990421	0.990361	0.990356	0.990267	0.990247	0.990361	0.990272	0.989775	0.989375	0.990367	0.984969	0.990369	0.985306	0.990358	0.999199	0.988823	0.990554	0.990559	0.99032	0.99054	0.990418	0.990548	0.987279	0.990334	0.987267	0.987299	0.98726	0.990226	0.990328	0.985577	0.990543	0.990565	0.990555	0.987811	0.990349	0.989778	0.98783	0.990207	0.989745
SPADES_SRR26379273_contigs	0.989353	0.989174	0.989368	0.989124	0.985652	0.989166	0.989171	0.989217	0.989216	0.989211	0.989188	0.989192	0.989165	0.98937	0.989384	0.989193	0.989212	0.989183	0.999961	0.989288	0.985621	0.989327	0.985617	0.989342	0.989372	0.988745	0.989461	0.989514	0.989252	0.989518	0.989171	0.9895	0.988155	0.989223	0.988124	0.988133	0.988148	0.989311	0.98922	0.985945	0.989527	0.989535	0.989524	0.98851	0.989199	0.9891	0.988517	0.989362	0.989124
SPADES_SRR26379274_contigs	0.988999	0.988865	0.989208	0.988811	0.985397	0.988845	0.988692	0.989081	0.989076	0.989057	0.989068	0.989063	0.989024	0.9892	0.989219	0.989059	0.988934	0.988848	0.999891	0.989199	0.985312	0.989218	0.985415	0.98924	0.989349	0.988487	0.989132	0.989154	0.989113	0.989439	0.989025	0.989146	0.98757	0.989078	0.987545	0.987565	0.987563	0.989086	0.989034	0.985714	0.989184	0.98917	0.989171	0.988161	0.989074	0.988798	0.988144	0.98899	0.98883
SPADES_SRR26379275_contigs	0.989364	0.989178	0.989392	0.989155	0.98566	0.98917	0.989208	0.989235	0.989222	0.9892	0.989225	0.989209	0.989168	0.989385	0.989395	0.989211	0.989216	0.989205	0.999963	0.989322	0.98562	0.989333	0.985633	0.989351	0.989393	0.988735	0.989469	0.989528	0.989266	0.989524	0.989184	0.98951	0.988152	0.989234	0.988134	0.988149	0.988146	0.989325	0.989209	0.985945	0.989544	0.989532	0.989525	0.9885	0.989239	0.989119	0.988508	0.989373	0.989136
SPADES_SRR26379276_contigs	0.989382	0.989196	0.989395	0.989142	0.985673	0.989175	0.989212	0.989239	0.989225	0.989212	0.989218	0.989203	0.989179	0.989399	0.989408	0.989205	0.989211	0.989196	0.999968	0.989316	0.985641	0.989323	0.985647	0.989342	0.989382	0.988819	0.989481	0.989531	0.989278	0.989529	0.989185	0.989512	0.988155	0.989254	0.988133	0.988143	0.988143	0.98934	0.98921	0.985963	0.989549	0.989517	0.989534	0.988512	0.989223	0.989131	0.988519	0.989388	0.989149
SPADES_SRR26379277_contigs	0.989371	0.989191	0.989397	0.98915	0.985677	0.989182	0.989214	0.989248	0.989222	0.989211	0.989212	0.989215	0.989188	0.98939	0.989399	0.989211	0.989216	0.989202	0.99997	0.989315	0.985643	0.989327	0.985645	0.989342	0.989395	0.988804	0.989489	0.989535	0.989272	0.989526	0.989201	0.989527	0.988145	0.989244	0.988129	0.988149	0.988148	0.989329	0.989222	0.985964	0.989546	0.989544	0.989539	0.988513	0.989228	0.989134	0.988514	0.989378	0.989154
SPADES_SRR26379278_contigs	0.988004	0.987991	0.98803	0.987959	0.985729	0.987995	0.987972	0.987704	0.987722	0.987693	0.987703	0.987725	0.98769	0.988046	0.988012	0.987689	0.987723	0.987986	0.988325	0.987791	0.986089	0.987843	0.985951	0.987862	0.987809	0.987572	0.98764	0.987651	0.987744	0.987637	0.987701	0.987672	0.989079	0.987733	0.989053	0.989006	0.989095	0.987992	0.987731	0.986192	0.987687	0.987742	0.987657	0.989854	0.987712	0.987943	0.989854	0.987953	0.987961
SPADES_SRR26379279_contigs	0.988008	0.987973	0.988032	0.987949	0.985756	0.987983	0.987946	0.987686	0.987702	0.98768	0.987695	0.987709	0.987669	0.988028	0.988026	0.987692	0.987685	0.987992	0.988287	0.98779	0.986096	0.987855	0.985934	0.98784	0.987808	0.987569	0.987657	0.987676	0.987734	0.987625	0.987701	0.98765	0.989097	0.987719	0.989068	0.989058	0.989112	0.987995	0.987734	0.986223	0.987713	0.987729	0.98766	0.98987	0.987722	0.987927	0.989874	0.987966	0.987949
SPADES_SRR26379280_contigs	0.985402	0.98561	0.98562	0.985626	0.991466	0.98565	0.985639	0.985412	0.985424	0.985418	0.985421	0.985383	0.985421	0.985518	0.985478	0.985376	0.985437	0.985625	0.985688	0.985523	0.991917	0.985551	0.991686	0.985546	0.985326	0.985066	0.985353	0.985295	0.985397	0.985262	0.985392	0.985331	0.986482	0.98539	0.986483	0.986495	0.986481	0.985598	0.985372	0.995942	0.985284	0.985273	0.985326	0.986171	0.985383	0.985609	0.986189	0.985417	0.985571
SPADES_SRR26379281_contigs	0.987987	0.987974	0.988018	0.987951	0.985753	0.987986	0.987947	0.987682	0.987696	0.987682	0.987675	0.9877	0.987659	0.988022	0.98802	0.98769	0.987683	0.988001	0.988292	0.987775	0.986057	0.987822	0.985902	0.987838	0.987822	0.987563	0.987637	0.987647	0.987691	0.98761	0.987694	0.987659	0.989067	0.987695	0.989045	0.989041	0.989071	0.987957	0.987726	0.986182	0.987689	0.987732	0.987655	0.989825	0.9877	0.987933	0.989833	0.987963	0.987953
SPADES_SRR26379282_contigs	0.987997	0.987961	0.98804	0.987916	0.985772	0.987954	0.987929	0.987683	0.987693	0.987664	0.987674	0.987697	0.987654	0.988041	0.988004	0.987672	0.987678	0.987984	0.988309	0.98781	0.986109	0.987841	0.985916	0.98784	0.987844	0.98754	0.987647	0.987652	0.987685	0.987627	0.98769	0.987651	0.98907	0.987685	0.989046	0.989039	0.989068	0.987969	0.987738	0.986191	0.987705	0.987729	0.987668	0.989834	0.987685	0.987919	0.989834	0.987947	0.987927
SPADES_SRR26379283_contigs	0.989347	0.989157	0.989367	0.989123	0.985646	0.989148	0.989182	0.989217	0.989204	0.989202	0.989195	0.989181	0.989148	0.989369	0.989379	0.989176	0.989187	0.98918	0.999957	0.989302	0.985597	0.989322	0.985621	0.989338	0.989377	0.9888	0.989463	0.989511	0.989257	0.989515	0.989163	0.989501	0.988126	0.989231	0.988108	0.988121	0.988128	0.989306	0.989191	0.985934	0.989528	0.989509	0.989521	0.988499	0.989213	0.989091	0.988506	0.989357	0.989113
SPADES_SRR26379284_contigs	0.989372	0.989173	0.989401	0.989135	0.985644	0.989163	0.989208	0.989229	0.989219	0.989218	0.98921	0.989194	0.989185	0.989398	0.989404	0.989207	0.989191	0.989183	0.999953	0.989334	0.985623	0.98934	0.985623	0.989349	0.98939	0.988716	0.989513	0.989494	0.989243	0.989522	0.989188	0.989526	0.988159	0.989257	0.988141	0.988161	0.988159	0.989328	0.989209	0.985965	0.989512	0.989529	0.989503	0.988521	0.989224	0.989102	0.98853	0.989382	0.989126
SPADES_SRR26379285_contigs	0.989011	0.98888	0.989241	0.988816	0.985421	0.988856	0.988713	0.989102	0.989089	0.989071	0.989088	0.989076	0.989038	0.989223	0.989242	0.989074	0.988946	0.988883	0.999928	0.98921	0.985319	0.989238	0.985422	0.989248	0.989362	0.988508	0.989144	0.989166	0.989131	0.989498	0.989046	0.989162	0.987582	0.989098	0.987554	0.98758	0.987575	0.989127	0.989052	0.985736	0.989196	0.989182	0.989183	0.988171	0.989096	0.988814	0.988154	0.989006	0.988837
SPADES_SRR26379286_contigs	0.987982	0.988453	0.987988	0.988454	0.985785	0.988452	0.988491	0.987827	0.987854	0.987824	0.987818	0.987825	0.987819	0.988013	0.987998	0.987793	0.987653	0.988441	0.988515	0.988142	0.985721	0.988185	0.985961	0.988249	0.987879	0.987559	0.98796	0.987946	0.98783	0.988155	0.987803	0.987971	0.988395	0.987798	0.988336	0.988385	0.988377	0.987953	0.98803	0.986051	0.98807	0.988058	0.98799	0.989201	0.987798	0.98843	0.989247	0.987981	0.988431
SPADES_SRR26379287_contigs	0.990014	0.989406	0.990216	0.989459	0.985495	0.989446	0.989422	0.992574	0.992554	0.992578	0.992575	0.992595	0.99254	0.990231	0.990237	0.992571	0.992605	0.989444	0.989384	0.99349	0.985057	0.993506	0.985209	0.993518	0.990529	0.989446	0.999941	0.999953	0.992555	0.999088	0.99255	0.999957	0.987477	0.992495	0.987435	0.987446	0.98744	0.99017	0.992555	0.985486	0.999941	0.999952	0.999962	0.987416	0.99252	0.989441	0.987416	0.990017	0.989424
SPADES_SRR26379288_contigs	0.987985	0.98845	0.987997	0.988436	0.985787	0.988441	0.988483	0.987833	0.987853	0.987834	0.987836	0.987828	0.987832	0.988003	0.987986	0.987791	0.987672	0.988457	0.988521	0.988134	0.985742	0.988188	0.98597	0.988244	0.987878	0.987547	0.98795	0.987956	0.987833	0.988145	0.987828	0.987979	0.988394	0.987811	0.988359	0.988387	0.988393	0.987946	0.988041	0.986051	0.988062	0.988055	0.987988	0.989214	0.9878	0.988448	0.989256	0.987971	0.988428
SPADES_SRR26379289_contigs	0.987995	0.988458	0.988022	0.988444	0.985791	0.988449	0.988503	0.987825	0.987847	0.987816	0.987815	0.987828	0.987821	0.988014	0.988009	0.98779	0.987661	0.988453	0.988521	0.988159	0.985751	0.988195	0.985969	0.988244	0.987885	0.987529	0.987946	0.987981	0.987813	0.988165	0.987807	0.987935	0.988379	0.987802	0.988326	0.98838	0.988394	0.987956	0.988031	0.986031	0.988028	0.988015	0.988008	0.989168	0.987798	0.988443	0.989208	0.987981	0.988428
SPADES_SRR26379290_contigs	0.988002	0.988475	0.987986	0.988449	0.985769	0.988457	0.988494	0.987846	0.987858	0.987817	0.987814	0.987838	0.987818	0.988013	0.987997	0.987784	0.987657	0.988461	0.988521	0.988137	0.985744	0.988186	0.985972	0.988238	0.987868	0.987542	0.987917	0.987946	0.987824	0.988141	0.987812	0.987937	0.988388	0.98777	0.988345	0.988379	0.988381	0.987941	0.988039	0.986057	0.988026	0.98802	0.987996	0.989171	0.987791	0.988449	0.989233	0.987968	0.988438
SPADES_SRR26379291_contigs	0.987725	0.987521	0.987934	0.987512	0.984707	0.987542	0.987579	0.987627	0.987598	0.987616	0.987608	0.987627	0.987595	0.987919	0.987957	0.987587	0.987618	0.987511	0.987491	0.987705	0.984811	0.987734	0.985014	0.987787	0.987804	0.988144	0.987609	0.987607	0.987652	0.987812	0.98759	0.987613	0.986643	0.98762	0.986642	0.986666	0.98661	0.987869	0.987602	0.985019	0.987644	0.987651	0.987584	0.987157	0.987609	0.98751	0.987141	0.98773	0.987521
SPADES_SRR26379292_contigs	0.989719	0.989791	0.98985	0.989805	0.984612	0.989804	0.989826	0.99014	0.99018	0.990161	0.990154	0.990152	0.990156	0.98972	0.989743	0.990148	0.990192	0.989784	0.989117	0.990298	0.984968	0.990307	0.985085	0.990354	0.989945	0.988818	0.99024	0.990253	0.990146	0.99048	0.990138	0.990237	0.987103	0.990097	0.987072	0.98711	0.98709	0.989779	0.990074	0.985094	0.990243	0.990257	0.990258	0.98779	0.990122	0.989765	0.987893	0.989712	0.989776
SPADES_SRR26379293_contigs	0.989716	0.989788	0.989842	0.989787	0.984619	0.989786	0.989824	0.990139	0.990179	0.990156	0.990141	0.99015	0.990134	0.989713	0.989744	0.990143	0.990194	0.989778	0.989115	0.9903	0.984946	0.99029	0.985076	0.990336	0.989936	0.988774	0.990226	0.990253	0.990148	0.990505	0.990116	0.99024	0.987102	0.990106	0.98712	0.987115	0.98709	0.989777	0.990055	0.985089	0.990246	0.990257	0.99026	0.987797	0.990117	0.989771	0.98789	0.989687	0.989758
[truncated: 770 more columns]
